# Supplementary material for: Sugar Alcohols Have a Key Role in Pathogenesis of Chronic Liver Disease and Hepatocellular Carcinoma in Whole Blood and Liver Tissues
Source: Cancers (Basel). 2020 Feb 19;12(2):484. doi: 10.3390/cancers12020484 (PMC7072169; doi:10.3390/cancers12020484)
Supplement: Supplementary file 1 [file cancers-12-00484-s001.zip]

Archive with 3 entries (2 files):
- cancers-669257 supplementary proof/
- cancers-669257 supplementary proof/Supplement 1_Israa Taher Ismail et al_Cancers_HCC_02-2020.xlsx
- cancers-669257 supplementary proof/Supplement 2_Israa Taher Ismail et al_Cancers_HCC_02-2020.xlsx
