# Supplementary material for: Sugar Alcohols Have a Key Role in Pathogenesis of Chronic Liver Disease and Hepatocellular Carcinoma in Whole Blood and Liver Tissues
Source: Cancers (Basel). 2020 Feb 19;12(2):484. doi: 10.3390/cancers12020484 (PMC7072169; doi:10.3390/cancers12020484)
Supplement: Supplementary file 1 [file cancers-12-00484-s001.zip › cancers-669257 supplementary proof/Supplement 1_Israa Taher Ismail et al_Cancers_HCC_02-2020.xlsx]

## Sheet: S1A
		S1.A Whole data set and compounds detected in blood using GCTOFMS.
		The Binbase name column is a name associated with available InChiKey , PubChem and KEGG pathway identifier columns. The column of 'mass spec' gives the full electron ionization mass spectra. The retention index column used the Fiehn retention index based on C08
								Group	Healthy Control															Chronic Liver Disease (CLD)															Hepatocellular carcinoma (HCC)
								Subject label	1	2	3	4	5	6	7	8	9	10	11	12	13	14	15	16	17	18	19	20	21	22	23	24	25	26	27	28	29	30	31	32	33	34	35	36	37	38	39	40	41
								Age	33	35	24	35	39	48	33	36	25	27	55	23	62	63	62	26	45	32	28	52	33	35	24	35	39	48	33	36	25	27	55	23	62	63	62	53	62	59	48	63	55
								Gender	female	male	male	female	male	female	male	male	male	female	male	male	female	male	male	male	male	female	male	female	male	male	male	male	male	female	male	female	male	male	male	male	male	male	male	male	female	male	male	female	male
								Alphafeto protein(AFP)	1.8	2.3	2.5	2	3	3.4	3.5	2.9	3	2.5	2.6	2.9	2.8	3.2	2	2.78	11.2	1.53	2.79	2.1	4.25	2.31	3.1	2.5	3.7	60	11.6	4.25	14.2	7.3	2.6	5.19	86.3	14.4	1150	32	54	8	50.9	518	78
BinBase name	ret.index	quant mz	BB id	mass spec	PubChem	KEGG	InChI Key
xylose	544100	103	114791	85:81.0 86:434.0 87:369.0 88:168.0 89:3297.0 90:153.0 91:198.0 96:30.0 100:1260.0 101:908.0 103:31913.0 104:3384.0 105:2776.0 112:105.0 113:240.0 114:586.0 115:370.0 116:178.0 117:2041.0 118:237.0 119:482.0 121:19.0 123:18.0 124:32.0 126:98.0 127:127.0 129:2166.0 130:428.0 131:1088.0 132:170.0 133:3096.0 134:379.0 137:20.0 142:128.0 143:380.0 145:269.0 146:60.0 147:7545.0 148:915.0 149:765.0 150:…	135191	C00181	SRBFZHDQGSBBOR-IOVATXLUSA-N		6160	5468	21774	5868	3700	2658	12623	3192	11816	4600	4302	3736	2991	5121	4258	5513	8448	11531	7592	28723	21779	24874	8792	6571	10540	11269	9804	8261	6228	5005	10744	10025	10210	16295	12072	16733	2077	9979	16181	9332	15588
xylonic acid	590775	189	17400	87:564.0 88:73.0 89:616.0 90:65.0 95:13.0 96:2.0 97:6.0 101:667.0 102:1905.0 103:13800.0 104:1125.0 105:419.0 106:2.0 107:48.0 108:15.0 109:19.0 111:17.0 115:299.0 116:152.0 117:3134.0 118:129.0 119:150.0 124:13.0 126:7.0 129:1533.0 130:1170.0 131:2059.0 132:266.0 133:2726.0 134:507.0 139:7.0 141:287.0 142:32.0 143:1791.0 144:294.0 145:198.0 147:14316.0 148:1620.0 149:1099.0 150:198.0 151:73.0 15…	10264	C02341	QXKAIJAYHKCRRA-UHFFFAOYSA-N		2016	2003	1801	2092	1453	1361	3981	781	2832	1610	2818	1761	1718	1485	1574	1086	1455	1863	1686	1316	2678	1775	1346	931	418	1295	1455	1040	790	1165	1162	1159	2929	1248	1488	981	228	2136	1475	897	586
xylitol	567437	217	5857	85:22.0 87:53.0 88:95.0 89:312.0 94:15.0 99:38.0 101:376.0 103:3875.0 104:345.0 105:78.0 107:25.0 108:24.0 110:68.0 113:18.0 115:63.0 116:117.0 117:1418.0 118:103.0 119:73.0 129:1604.0 130:163.0 131:367.0 132:26.0 133:712.0 135:29.0 142:33.0 143:88.0 147:3295.0 148:560.0 149:319.0 155:12.0 157:214.0 159:20.0 163:58.0 169:22.0 171:40.0 175:99.0 182:58.0 189:476.0 190:74.0 191:333.0 192:19.0 193:15…	6912	C00379	HEBKCHPVOIAQTA-NGQZWQHPSA-N		468	679	2077	475	558	391	2285	223	888	478	488	464	484	1345	530	969	864	976	1486	1950	3162	2367	1199	1469	1427	2868	1480	1432	687	920	9019	2333	6326	3899	3767	6587	3002	3091	2650	2022	2779
xanthosine	926133	325	104466	85:67.0 86:155.0 87:150.0 88:146.0 89:671.0 93:64.0 95:58.0 97:44.0 98:90.0 99:197.0 100:550.0 101:133.0 103:3879.0 105:225.0 110:78.0 111:54.0 112:11.0 113:368.0 115:260.0 116:324.0 117:679.0 119:186.0 122:27.0 123:48.0 125:93.0 127:190.0 129:1315.0 131:290.0 133:738.0 134:188.0 135:75.0 141:43.0 142:136.0 143:165.0 144:243.0 145:138.0 146:15.0 147:4210.0 148:264.0 149:485.0 153:108.0 154:74.0 1…	64959	C01762	UBORTCNDUKBEOP-UUOKFMHZSA-N		1595	361	144	2765	1672	498	711	241	623	343	383	2150	533	943	592	137	243	290	180	204	2525	2272	254	181	118	181	282	251	219	166	261	602	816	428	572	727	159	509	620	123	155
xanthine	701688	353	1669	85:2517.0 86:3710.0 87:2079.0 88:382.0 89:398.0 90:80.0 91:121.0 92:294.0 93:389.0 94:217.0 95:887.0 96:502.0 97:447.0 98:2556.0 99:3280.0 100:20394.0 101:2912.0 102:1806.0 103:2337.0 104:350.0 105:1446.0 106:113.0 107:15.0 108:151.0 109:225.0 110:796.0 111:2460.0 112:928.0 113:1375.0 114:1007.0 115:2460.0 116:1524.0 117:4430.0 118:716.0 119:955.0 120:203.0 121:149.0 122:214.0 123:385.0 124:753.0…	1188	C00385	LRFVTYWOQMYALW-UHFFFAOYSA-N		2746	3538	2838	3265	7712	3582	3019	2400	3843	5675	2901	6199	3114	4018	3498	2163	4757	4276	4656	2487	4004	4094	2504	3086	2812	4427	4849	8572	2802	4440	5227	16203	19027	9047	10702	15598	9233	10704	15657	8353	7237
valine	313502	144	3	85:2124.0 86:7630.0 87:1944.0 88:1239.0 89:198.0 90:140.0 92:81.0 94:103.0 95:66.0 96:941.0 97:782.0 98:2720.0 99:1558.0 100:41058.0 101:6555.0 102:3952.0 103:6374.0 104:899.0 105:633.0 110:1390.0 111:263.0 112:2218.0 113:1055.0 114:6510.0 115:2943.0 116:1153.0 117:4102.0 118:1273.0 119:1387.0 120:34.0 121:95.0 122:89.0 123:66.0 124:112.0 125:82.0 126:230.0 128:5308.0 129:3668.0 130:4722.0 131:52…	6287	C00183	KZSNJWFQEVHDMF-BYPYZUCNSA-N		1319810	1197862	320239	1505780	1467398	1560949	907180	2300615	679183	1448674	1129988	1506459	1763005	1078542	1313632	1943227	2580942	1755289	2392664	1812538	884026	1047686	1777932	2375707	1924101	1879044	2052274	2284148	2679094	1724019	1974443	1760144	1294623	1846573	1548648	1608133	2022444	1712001	2251003	2671671	2695960
uridine	861508	217	14815	85:38.0 86:16.0 87:11.0 88:11.0 89:85.0 91:9.0 92:3.0 93:5.0 94:11.0 95:26.0 97:5.0 99:146.0 100:46.0 101:72.0 103:551.0 104:39.0 105:323.0 107:5.0 109:17.0 110:8.0 111:3.0 112:3.0 113:55.0 114:1.0 115:80.0 116:27.0 117:70.0 118:2.0 119:12.0 121:6.0 122:6.0 125:1.0 127:42.0 129:189.0 130:39.0 131:87.0 132:7.0 133:129.0 134:30.0 135:16.0 136:2.0 137:1.0 138:2.0 140:13.0 141:13.0 142:8.0 143:122.0 …	6029	C00299	DRTQHJPVMGBUCF-XVFCMESISA-N		1375	780	976	2262	2622	617	10324	543	1828	1065	1555	1504	1878	2113	395	896	2590	2555	1555	1585	6274	5751	1449	945	1581	2258	1152	2179	1261	1166	2114	2028	5843	3350	6812	4234	1593	2389	4574	7339	2221
uric acid	730691	441	23	85:3006.0 86:5154.0 87:3017.0 88:706.0 89:685.0 91:208.0 92:147.0 93:161.0 94:85.0 95:336.0 96:306.0 97:450.0 98:2631.0 99:3540.0 100:32370.0 101:4842.0 102:2564.0 103:7632.0 104:909.0 105:1432.0 106:210.0 107:202.0 108:137.0 109:288.0 110:648.0 111:2136.0 112:611.0 113:1768.0 114:1646.0 115:2846.0 116:1906.0 117:4732.0 118:851.0 119:1234.0 120:212.0 121:150.0 122:111.0 123:193.0 124:531.0 125:10…	1175	C00366	LEHOTFFKMJEONL-UHFFFAOYSA-N		68101	47071	28993	64919	26494	48504	45173	20897	50685	45380	58869	84956	52228	61466	52713	81257	43676	41564	52215	31336	57254	56399	50820	51719	56283	72000	72664	83094	53247	57869	64706	27677	72075	146214	53316	110364	25083	78162	34182	17798	20743
urea	326574	189	3256	85:859.0 86:1343.0 87:2349.0 88:432.0 90:43.0 91:99.0 92:36.0 98:133.0 99:5452.0 100:6216.0 101:1289.0 102:803.0 103:149.0 107:195.0 110:309.0 111:554.0 113:326.0 114:765.0 115:629.0 116:182.0 117:375.0 118:388.0 126:44.0 127:542.0 129:155.0 130:2178.0 131:1631.0 132:1249.0 133:328.0 134:319.0 136:55.0 137:40.0 138:7.0 139:106.0 140:86.0 141:220.0 143:208.0 144:172.0 146:1945.0 147:24448.0 148:42…	1176	C00086	XSQUKJJJFZCRTK-UHFFFAOYSA-N		3723439	2611777	2053154	1765637	1967963	2345084	1017925	957533	2197575	2656256	3125282	1846770	2441719	4841	2276005	1934266	1761234	3174544	1858481	2440321	1194904	1732693	3479675	2199348	2174347	3416900	2245631	2069981	1985939	2391710	1881498	2064439	4569384	2767290	3423454	3450165	1427124	2638797	2540779	1840923	1377473
uracil	385735	241	1664	85:23877.0 86:6864.0 87:3486.0 88:1560.0 89:1505.0 91:506.0 92:1505.0 94:764.0 95:4144.0 96:5848.0 97:5576.0 98:15495.0 99:393975.0 100:73814.0 101:20186.0 102:4727.0 103:6833.0 104:172.0 105:13750.0 106:1345.0 107:925.0 108:1437.0 109:10645.0 110:283.0 111:5609.0 112:2648.0 113:93747.0 114:5531.0 115:7598.0 116:2368.0 117:12999.0 118:2279.0 119:775.0 120:2223.0 122:686.0 123:297.0 124:2309.0 125…	1174	C00106	ISAKRJDGNUQOIC-UHFFFAOYSA-N		6930	10437	4155	8683	16090	10555	34369	5688	7412	11587	15651	13223	7772	13110	6783	2993	3913	4965	5302	3456	6580	4402	2403	4428	2899	4076	3379	4620	3315	4718	7182	13936	10887	6271	6736	6492	16628	6791	8872	6664	17548
tyrosine	671252	218	16	85:101.0 86:1059.0 87:458.0 89:659.0 90:823.0 91:1849.0 92:215.0 93:210.0 94:46.0 95:258.0 97:226.0 100:19804.0 101:2641.0 102:1366.0 103:1633.0 104:401.0 105:1066.0 107:424.0 113:79.0 115:546.0 116:116.0 117:900.0 118:715.0 119:703.0 120:181.0 121:365.0 123:63.0 124:32.0 125:60.0 128:317.0 129:136.0 130:2787.0 131:1381.0 132:2378.0 133:2406.0 135:1073.0 136:172.0 137:139.0 138:33.0 143:94.0 144:…	6057	C00082	OUYCCCASQSFEME-QMMMGPOBSA-N		520325	523621	287025	393336	452192	383596	422734	1256539	308265	430492	325709	514247	546242	421249	636654	572263	510788	579134	704757	610479	453540	285619	606495	522001	544155	614497	679632	566700	565111	568837	624428	514117	628887	668075	610698	1009051	556935	612094	544513	403852	481089
tryptophan	774603	130	85110	85:49.0 86:443.0 87:157.0 89:77.0 90:48.0 100:6749.0 101:1168.0 102:1281.0 103:1571.0 104:185.0 114:134.0 115:456.0 116:150.0 117:572.0 118:409.0 128:552.0 129:610.0 130:16651.0 131:2695.0 132:2856.0 133:682.0 134:131.0 144:165.0 145:59.0 146:62.0 147:3029.0 148:466.0 149:190.0 154:18.0 158:363.0 159:112.0 160:257.0 161:57.0 163:201.0 174:125.0 176:91.0 177:24.0 179:22.0 184:93.0 186:97.0 188:55.…	6305	C00078	QIVBCDIJIAJPQS-VIFPVBQESA-N		279984	266102	79360	198237	196756	181637	114972	696180	70301	212649	172469	271222	312837	193825	355029	256827	292342	287683	257496	283697	247427	159021	265362	239089	273227	289309	248424	344589	244321	211164	319258	168319	161030	156368	193273	179650	197243	251015	251312	239689	229059
trehalose	948197	191	111823	85:94.0 98:34.0 99:34.0 103:3530.0 104:205.0 109:159.0 111:125.0 113:165.0 116:172.0 117:768.0 118:42.0 119:60.0 120:25.0 129:2648.0 130:212.0 131:480.0 132:80.0 133:615.0 135:78.0 139:73.0 140:35.0 147:3851.0 148:529.0 149:300.0 150:65.0 151:32.0 154:24.0 155:298.0 157:181.0 169:1745.0 170:122.0 171:166.0 173:76.0 174:14.0 177:56.0 181:35.0 189:344.0 190:84.0 191:3330.0 192:394.0 193:183.0 199:3…	7427	C01083	HDTRYLNUVZCQOY-LIZSDCNHSA-N		1973	1511	2213	1207	1861	1372	1867	668	2345	1367	1862	1916	1029	1367	1297	916	1546	1469	1152	4746	16755	19147	2798	1379	1202	1863	6192	1342	1252	1296	251	3396	52976	19871	42671	51367	7246	4564	10352	3371	15199
trans-4-hydroxy-L-proline	459475	158	169618	85:869.0 86:857.0 87:958.0 88:707.0 89:807.0 90:155.0 91:288.0 93:108.0 94:144.0 95:54.0 96:337.0 97:235.0 98:502.0 99:1496.0 100:2830.0 101:2711.0 102:874.0 103:9684.0 104:836.0 105:545.0 106:159.0 108:106.0 109:83.0 110:444.0 111:336.0 112:737.0 113:529.0 114:609.0 115:1904.0 116:6643.0 117:1831.0 118:390.0 119:311.0 120:38.0 121:56.0 122:40.0 123:118.0 124:596.0 125:141.0 126:644.0 127:348.0 1…	5810	C01157	PMMYEEVYMWASQN-DMTCNVIQSA-N		18283	25790	36527	113372	96544	5178	57872	62331	47294	112328	11559	21489	100566	91057	15368	10812	27170	42080	22076	12687	85154	67997	15601	6499	11369	24874	44831	18577	24654	10858	48454	14226	55731	54672	23118	29676	52632	43686	18089	10296	33434
thymine	420133	255	1692	85:666.0 86:403.0 87:19.0 88:154.0 89:59.0 93:39.0 95:146.0 96:167.0 97:1054.0 98:449.0 99:544.0 100:1474.0 101:116.0 102:23.0 105:17.0 106:562.0 107:491.0 108:82.0 109:39.0 110:831.0 111:563.0 112:311.0 113:8547.0 114:897.0 115:368.0 117:358.0 118:32.0 119:29.0 120:1384.0 121:49.0 123:97.0 124:39.0 125:126.0 126:53.0 127:157.0 129:12.0 130:638.0 131:1043.0 132:150.0 133:491.0 134:105.0 136:32.0 …	1135	C00178	RWQNBRDOKXIBIV-UHFFFAOYSA-N		381	443	297	340	155	435	712	186	567	582	634	357	515	592	351	210	375	330	482	285	2678	1964	438	371	287	475	1456	198	295	475	469	206	544	402	315	1716	262	407	307	384	750
threonine	409568	218	26	85:1692.0 86:5629.0 87:4799.0 88:907.0 89:613.0 90:123.0 91:125.0 93:55.0 94:68.0 96:272.0 97:242.0 98:1238.0 99:967.0 100:21870.0 101:36969.0 102:6991.0 103:4765.0 104:575.0 105:736.0 106:101.0 111:100.0 112:872.0 113:501.0 114:4912.0 115:4479.0 116:1288.0 117:46070.0 118:5398.0 119:3251.0 120:305.0 121:156.0 126:135.0 128:12161.0 129:12490.0 130:8064.0 131:8458.0 132:8775.0 133:10819.0 134:1884…	6288	C00188	AYFVYJQAPQTCCC-GBXIJSLDSA-N		181707	197184	65625	144147	200004	204385	109636	411899	83677	219748	190122	219568	235547	172507	173703	268589	346766	256366	368402	241703	83190	89179	241426	330458	292700	245416	287484	342988	332051	246789	427931	275737	209349	234192	219697	266129	525102	229766	295549	328509	399190
threonic acid	497572	292	172	86:78.0 87:500.0 88:136.0 89:1131.0 90:139.0 91:82.0 95:22.0 98:80.0 99:146.0 101:890.0 102:4177.0 103:5003.0 104:619.0 105:374.0 111:46.0 112:15.0 113:201.0 115:359.0 116:115.0 117:5872.0 118:496.0 119:430.0 121:39.0 128:64.0 129:1372.0 130:3055.0 131:1659.0 132:232.0 133:2893.0 134:460.0 135:237.0 136:30.0 141:29.0 143:619.0 144:80.0 145:104.0 147:16627.0 148:2848.0 149:2024.0 152:34.0 157:244.…	5460407	C01620	JPIJQSOTBSSVTP-STHAYSLISA-N		21444	8234	24842	6807	8931	2640	11902	3397	25063	14928	5410	6948	11251	9602	11954	2301	6882	14246	5716	9685	6554	4426	9538	2633	15144	18438	8709	3606	5713	3770	7562	18710	9270	16468	9447	17907	5176	16354	16044	10437	10602
threitol	467595	217	770	85:123.0 86:39.0 87:235.0 88:92.0 89:794.0 91:41.0 92:65.0 93:48.0 94:22.0 97:38.0 101:1040.0 102:87.0 103:5119.0 104:409.0 105:302.0 106:38.0 112:26.0 113:47.0 114:17.0 115:225.0 116:875.0 117:3651.0 118:353.0 119:290.0 129:736.0 131:620.0 132:62.0 133:1389.0 134:137.0 135:41.0 143:141.0 145:31.0 147:6122.0 148:886.0 149:553.0 151:42.0 165:22.0 175:40.0 189:971.0 190:191.0 191:521.0 192:94.0 193…	169019	C16884	UNXHWFMMPAWVPI-QWWZWVQMSA-N		4406	1874	28380	2332	2551	1815	10653	643	15003	2408	2079	1818	2008	3370	3076	689	832	1098	530	2627	2219	1657	859	719	3443	2058	1277	1192	661	975	576	960	2760	2657	1541	3674	802	1493	2071	1338	1033
taurine	558857	326	52024	85:2200.0 86:489.0 88:22.0 92:9.0 96:30.0 97:14.0 98:123.0 99:686.0 100:873.0 101:49.0 102:24.0 105:91.0 106:415.0 109:86.0 113:365.0 114:216.0 115:39.0 117:123.0 130:500.0 131:150.0 133:773.0 135:3.0 140:8.0 146:5.0 147:1357.0 148:227.0 149:49.0 151:3.0 152:28.0 160:93.0 172:167.0 174:512.0 175:74.0 182:22.0 184:6.0 186:28.0 188:360.0 225:206.0 226:5.0 227:7.0 238:89.0 248:41.0 254:2.0 325:29.0 …	1123	C00245	XOAAWQZATWQOTB-UHFFFAOYSA-N		2172	586	113	2689	3351	586	5165	750	3290	1157	964	534	2248	977	822	2115	7785	2997	2351	6665	1683	2154	1923	1933	5670	1255	1935	2763	2815	1591	4913	26881	4269	4249	14330	15820	12156	3863	10323	1393	8582
tagatose	636627	307	3356	85:235.0 87:47.0 88:246.0 89:1335.0 90:112.0 93:31.0 94:11.0 95:70.0 96:26.0 97:18.0 98:112.0 100:262.0 101:168.0 102:158.0 103:8765.0 104:663.0 105:447.0 106:23.0 107:10.0 110:274.0 111:123.0 112:64.0 113:259.0 114:1217.0 115:16.0 116:207.0 117:872.0 118:160.0 119:96.0 121:52.0 122:71.0 123:57.0 124:16.0 125:19.0 126:175.0 127:192.0 128:1.0 129:815.0 130:1.0 131:286.0 132:74.0 133:991.0 137:9.0 …	439312	C00795	LKDRXBCSQODPBY-OEXCPVAWSA-N		8255	14030	688490	7271	1603	2039	397459	769	332421	8159	5429	1115	499	2522	5497	40493	4842	5513	4969	200332	17954	34412	4612	1304	3786	71268	110452	4598	19596	4435	6478	6195	5833	6000	20670	14805	18705	5936	10960	33693	11997
sucrose	915139	271	173	85:319.0 87:314.0 88:197.0 89:406.0 91:85.0 92:24.0 94:41.0 97:89.0 99:203.0 100:65.0 101:688.0 102:331.0 103:8357.0 104:731.0 105:421.0 108:21.0 109:428.0 110:53.0 111:276.0 112:52.0 113:277.0 114:83.0 115:331.0 116:305.0 117:1934.0 118:199.0 119:119.0 122:42.0 124:17.0 125:110.0 127:383.0 128:152.0 129:5742.0 130:735.0 131:1008.0 132:97.0 133:1861.0 134:253.0 135:207.0 136:48.0 138:21.0 139:138…	5988	C00089	CZMRCDWAGMRECN-UGDNZRGBSA-N		1282	1516	388	840	800	898	812	821	904	1136	1146	723	797	866	696	180	440	373	393	1466	16118	13301	1646	399	911	267	3046	803	821	122	900	829	3161	3169	1062	1628	328	1459	2655	673	292
succinic acid	370608	247	161	85:303.0 87:764.0 88:359.0 89:340.0 91:55.0 92:42.0 95:84.0 98:86.0 99:324.0 101:577.0 102:330.0 103:701.0 104:172.0 105:342.0 106:78.0 107:93.0 111:30.0 113:629.0 114:213.0 115:891.0 116:1231.0 117:1124.0 118:170.0 119:320.0 120:104.0 124:22.0 126:77.0 128:196.0 129:6064.0 130:1045.0 131:1466.0 132:345.0 133:2204.0 135:234.0 136:65.0 137:16.0 138:15.0 142:39.0 143:223.0 145:378.0 147:57887.0 148…	1110	C00042	KDYFGRWQOYBRFD-UHFFFAOYSA-N		19151	11966	5662	12913	12795	12844	9785	7101	6601	12617	15366	9971	10009	8974	11431	25221	25765	1511	1874	4416	9793	9964	3184	3448	3182	753	4864	29758	24673	29778	29564	4028	5347	4597	5957	6769	20488	5482	4006	7267	10479
succinate semialdehyde	297024	113	2226	85:2046.0 86:2010.0 87:22.0 88:95.0 89:5734.0 90:577.0 91:1301.0 92:70.0 93:34.0 94:24.0 98:185.0 101:46.0 102:183.0 106:28.0 107:138.0 108:6.0 110:60.0 111:43.0 112:4.0 113:6334.0 114:548.0 115:18.0 116:75.0 117:16.0 118:87.0 119:38.0 120:7.0 127:42.0 128:91.0 129:228.0 130:177.0 131:240.0 132:11.0 135:1.0 137:5.0 139:8.0 142:46.0 143:20.0 145:269.0 147:30.0 149:101.0 152:8.0 154:42.0 155:2.0 15…	1112	C00232	UIUJIQZEACWQSV-UHFFFAOYSA-N		3967	2963	1593	1650	1322	1609	1881	2034	1530	3536	2476	1418	1677	1324	961	1354	1437	1774	1406	2519	9997	9633	1801	1403	1211	2278	1385	1094	1380	2090	3416	846	2773	1833	1551	2663	1297	2061	1186	772	794
stearic acid	787622	117	13	85:4191.0 86:1569.0 87:1271.0 88:840.0 89:3341.0 90:339.0 91:1247.0 92:198.0 93:2558.0 94:311.0 95:7043.0 96:882.0 97:6832.0 98:5171.0 99:2925.0 100:405.0 101:1507.0 102:583.0 103:508.0 104:58.0 105:3188.0 106:306.0 107:1125.0 108:164.0 109:2130.0 110:377.0 111:3168.0 112:1361.0 113:512.0 114:158.0 115:1020.0 116:7267.0 117:126653.0 118:11937.0 119:4908.0 120:246.0 121:958.0 122:149.0 123:575.0 1…	5281	C01530	QIQXTHQIDYTFRH-UHFFFAOYSA-N		1114260	1362023	691717	976107	1131264	988642	881259	455050	692385	1083538	2249474	1380892	1214944	1517711	1105669	390755	557027	1021771	357558	745635	6228142	7085106	790959	609564	526787	813567	649828	535411	352757	541547	594991	586149	963571	417480	637318	525949	177119	985572	833422	537370	379213
spermidine	792924	144	1714	86:2249.0 87:97.0 88:90.0 98:50.0 99:209.0 100:1315.0 101:269.0 102:322.0 103:48.0 112:85.0 114:376.0 115:652.0 116:3899.0 117:324.0 118:176.0 123:24.0 126:189.0 128:490.0 129:447.0 130:615.0 131:43.0 132:12.0 140:80.0 142:727.0 144:4737.0 145:505.0 146:609.0 154:339.0 155:8.0 156:1970.0 157:646.0 158:219.0 159:4.0 160:1566.0 161:106.0 162:47.0 168:3.0 170:695.0 171:46.0 172:1272.0 173:230.0 174:…	1102	C00315	ATHGHQPFGPMSJY-UHFFFAOYSA-N		3960	2763	1326	3303	1726	3301	518	2515	847	2627	5240	2404	2917	4923	2787	2338	1776	2519	1659	1204	3494	2509	4224	3088	923	4067	2337	2083	3485	2234	1764	1439	1418	2201	1931	1430	1503	2595	1685	931	2271
sorbitol	667922	217	162	85:588.0 86:704.0 88:1768.0 89:8743.0 90:652.0 91:1094.0 92:168.0 93:127.0 94:89.0 97:2807.0 98:1048.0 99:1610.0 100:506.0 101:5089.0 102:848.0 103:48732.0 104:4923.0 105:2703.0 106:215.0 109:509.0 110:185.0 111:1108.0 112:146.0 113:1262.0 114:181.0 115:2342.0 116:957.0 117:28648.0 118:2694.0 119:2266.0 120:260.0 121:427.0 123:238.0 124:184.0 125:365.0 126:341.0 127:1107.0 129:20376.0 130:3176.0 …	5780	C00794	FBPFZTCFMRRESA-JGWLITMVSA-N		1730	2473	175663	1260	1050	769	181232	754	163357	1866	1307	631	984	1486	839	4965	2386	4436	2260	17052	8747	6769	968	1618	3037	3911	14398	2675	1971	2389	13218	3886	12086	26543	41521	37155	14122	5189	4466	17393	5312
sophorose	965726	307	62354	85:151.0 86:519.0 87:288.0 88:271.0 89:4723.0 90:522.0 97:108.0 98:103.0 99:405.0 100:1535.0 101:1642.0 102:691.0 103:27499.0 104:2545.0 105:1508.0 106:130.0 108:1.0 109:574.0 110:112.0 111:141.0 112:249.0 113:203.0 114:318.0 115:670.0 116:1151.0 117:9467.0 118:1055.0 119:812.0 124:39.0 126:395.0 127:497.0 128:415.0 129:10332.0 130:1317.0 131:2651.0 132:350.0 133:5084.0 134:685.0 135:521.0 137:21…	441432	C08250	HIWPGCMGAMJNRG-BTLHAWITSA-N		643	278	1062	650	416	220	1053	136	1174	220	321	536	312	329	275	444	712	914	821	1399	2703	5183	602	817	732	1126	1979	732	702	797	1176	1515	30446	11781	28116	32685	3014	2866	4060	2669	8597
serine	395020	218	25	85:536.0 86:1604.0 87:945.0 88:1874.0 89:1384.0 90:199.0 91:148.0 95:84.0 97:103.0 98:189.0 99:283.0 100:23226.0 101:3557.0 102:1780.0 103:3612.0 104:267.0 105:217.0 109:46.0 110:192.0 112:43.0 113:186.0 114:2146.0 115:2068.0 116:7090.0 117:3142.0 118:630.0 119:872.0 120:104.0 122:24.0 125:17.0 128:249.0 129:255.0 130:1752.0 131:2506.0 132:2800.0 133:5975.0 134:1177.0 135:499.0 141:90.0 142:206.0…	5951	C00065	MTCFGRXMJLQNBG-REOHCLBHSA-N		1038385	1174873	396729	744128	1054717	880978	547002	1156471	488859	1012857	912041	1155006	981933	1105923	849615	1392776	1084990	1256136	1256803	982116	519720	142502	1330105	1115893	1302827	1302786	1310868	1116384	1260764	1481751	2020851	1199079	1153346	1399705	926231	848197	1244973	1092639	982491	891343	960602
ribose	553078	217	125857	86:256.0 88:77.0 89:2341.0 90:204.0 100:1244.0 102:397.0 103:25101.0 104:1858.0 105:1542.0 106:124.0 108:202.0 114:250.0 115:266.0 116:1750.0 117:824.0 118:141.0 119:131.0 125:92.0 128:189.0 130:320.0 131:658.0 132:835.0 133:1894.0 134:477.0 136:515.0 137:128.0 139:82.0 140:98.0 141:460.0 145:269.0 146:79.0 147:4568.0 148:451.0 153:48.0 158:165.0 159:162.0 160:1561.0 161:254.0 162:96.0 163:46.0 1…	5779	C00121	HMFHBZSHGGEWLO-SOOFDHNKSA-N		2026	1434	3206	1788	1454	1101	2027	632	10241	1459	1642	914	1031	900	709	3523	5011	7530	4885	6393	5968	5799	3609	3171	1633	4462	7859	5756	3415	5077	7414	10790	11623	8421	10177	9068	7117	7920	10295	7355	6640
ribonic acid	597646	292	84543	86:34.0 87:189.0 88:350.0 89:1206.0 93:89.0 97:163.0 99:271.0 101:1055.0 102:1149.0 103:14449.0 104:1343.0 105:510.0 111:142.0 113:391.0 114:65.0 115:244.0 116:292.0 117:4183.0 118:357.0 119:78.0 125:85.0 129:1808.0 130:1437.0 131:1358.0 132:316.0 133:4108.0 134:646.0 135:379.0 141:281.0 142:49.0 143:1809.0 144:219.0 145:92.0 147:15767.0 148:2552.0 149:1820.0 150:145.0 151:61.0 157:484.0 159:32.0…	5460677	C01685	QXKAIJAYHKCRRA-BXXZVTAOSA-N		991	1274	1387	525	703	1672	1794	570	1694	1510	2370	919	777	822	771	749	1562	1454	1132	1287	2627	3029	1519	1278	1038	1317	1708	855	850	1235	885	1519	1300	1300	762	2044	1283	1327	1203	416	604
ribitol	575497	217	7362	85:248.0 86:43.0 87:65.0 88:62.0 89:897.0 90:98.0 92:20.0 95:22.0 99:113.0 100:224.0 101:774.0 102:28.0 103:6316.0 104:624.0 105:415.0 107:35.0 109:433.0 110:374.0 111:71.0 112:1.0 113:273.0 114:80.0 115:19.0 116:274.0 117:7478.0 118:701.0 119:297.0 126:2.0 128:44.0 129:3713.0 130:874.0 131:1633.0 132:149.0 133:1838.0 134:180.0 135:129.0 136:1.0 140:1.0 142:152.0 143:478.0 145:98.0 146:11.0 147:7…	827	C00474	HEBKCHPVOIAQTA-ZXFHETKHSA-N		3425	1319	2869	1214	2030	858	2306	479	3083	1551	2434	856	1647	2118	1474	1141	1521	1569	2387	2700	4897	4568	1570	2192	2144	3842	2321	1329	1045	410	2293	1962	6077	3435	2576	3577	1317	2207	2534	2703	4398
raffinose	1120886	361	3190	85:33.0 86:57.0 89:118.0 97:9.0 99:119.0 101:141.0 103:2918.0 104:200.0 109:167.0 113:29.0 115:39.0 116:161.0 117:590.0 119:118.0 127:20.0 129:3784.0 130:442.0 131:389.0 132:40.0 133:755.0 139:34.0 141:95.0 142:74.0 143:448.0 144:16.0 145:42.0 147:2732.0 148:202.0 149:232.0 150:2.0 153:60.0 155:407.0 156:35.0 157:463.0 158:48.0 159:18.0 161:17.0 162:10.0 163:129.0 169:2550.0 170:335.0 171:169.0 1…	439242	C00492	MUPFEKGTMRGPLJ-ZQSKZDJDSA-N		133	138	129	90	78	64	125	63	99	126	134	79	92	117	92	44	148	186	108	147	1734	2745	190	155	161	152	176	65	156	117	202	172	317	160	800	156	78	227	207	115	68
pyruvic acid	213805	174	5864	86:84.0 89:7609.0 90:671.0 91:90.0 98:6.0 99:2390.0 100:1953.0 101:104.0 110:81.0 114:306.0 115:3591.0 116:333.0 117:2148.0 118:94.0 130:355.0 136:66.0 143:134.0 144:3.0 148:23.0 158:709.0 159:180.0 160:5.0 173:5.0 174:9542.0 175:1130.0 176:403.0 184:60.0 189:139.0 191:166.0 199:33.0 208:6.0 209:2.0 210:1.0 228:22.0 247:1.0 251:9.0 296:2.0 297:1.0 318:6.0 322:9.0 425:10.0	1060	C00022	LCTONWCANYUPML-UHFFFAOYSA-N		42544	42627	7296	53341	57814	59369	9580	29881	11459	49663	55807	34944	134048	60858	126247	4898	7116	9757	9627	15095	7243	9562	8528	5222	7153	14883	9115	5267	4055	9462	4875	3233	12471	23144	23815	26419	8296	8079	11101	38203	41063
pyrrole-2-carboxylic acid	394886	240	483	85:197.0 86:123.0 87:373.0 88:254.0 92:277.0 93:53.0 94:332.0 96:322.0 98:159.0 99:30.0 101:198.0 102:209.0 105:114.0 106:250.0 107:47.0 108:1034.0 109:208.0 110:50.0 111:112.0 113:272.0 114:245.0 117:297.0 118:440.0 119:305.0 120:140.0 121:17.0 122:88.0 123:107.0 124:325.0 125:87.0 126:128.0 128:224.0 131:462.0 132:437.0 134:339.0 135:95.0 136:231.0 137:168.0 142:216.0 143:18.0 144:112.0 145:145…	12473	C05942	WRHZVMBBRYBTKZ-UHFFFAOYSA-N		4222	2123	1698	4680	1503	2090	1204	5361	4219	2494	4713	2044	5905	3829	679	1534	1961	2691	5070	1039	6682	6154	2359	4075	1885	2901	4405	2229	4122	3485	9885	3436	8369	25622	1858	9328	31202	4657	3549	3823	5981
pyrophosphate	327517	110	88181	85:59.0 86:424.0 88:3996.0 89:1099.0 90:521.0 91:2992.0 92:542.0 93:556.0 94:176.0 95:7.0 98:486.0 99:22.0 100:644.0 101:127.0 102:321.0 103:699.0 104:316.0 105:878.0 106:720.0 107:2656.0 108:521.0 109:1698.0 110:90323.0 111:3584.0 113:74.0 114:44.0 115:1098.0 116:32.0 117:291.0 118:249.0 119:1334.0 120:399.0 121:1855.0 122:318.0 123:1116.0 124:21.0 125:322.0 131:709.0 132:202.0 133:5324.0 134:26…	1023	C00013	XPPKVPWEQAFLFU-UHFFFAOYSA-N		35055	22400	39510	22464	29621	17411	54344	7774	32330	22874	40822	28754	22115	42376	14856	43707	22819	33111	59620	59231	77758	67571	91182	73179	52935	53065	32799	25233	35775	52940	23426	31468	70111	50325	36643	51265	19490	51666	44096	2981	2827
putrescine	588119	174	21703	85:624.0 86:17614.0 87:1954.0 88:701.0 95:37.0 96:1.0 97:93.0 98:646.0 99:2310.0 100:8640.0 101:1171.0 102:973.0 103:9.0 110:382.0 111:26.0 112:811.0 113:463.0 114:1772.0 115:664.0 116:1599.0 117:894.0 118:197.0 124:16.0 125:39.0 126:2092.0 127:226.0 128:1088.0 129:243.0 130:4521.0 131:1582.0 132:862.0 140:655.0 141:77.0 142:1872.0 143:265.0 144:500.0 145:66.0 146:2422.0 153:32.0 156:175.0 158:65…	1045	C00138	KIDHWZJUCRJVML-UHFFFAOYSA-N		1471	1542	979	1233	1185	1010	1495	1004	1321	1361	1312	1266	1170	1243	1035	1005	1398	1382	1337	845	2601	1680	985	2001	1099	161795	1640	1153	1703	1631	1437	2193	202282	2604	1216	1638	2038	1727	1930	885	1815
pseudo uridine	813899	217	1688	86:237.0 88:11.0 89:59.0 98:89.0 99:253.0 100:1259.0 101:467.0 102:246.0 103:1528.0 104:31.0 105:44.0 106:207.0 107:166.0 109:7.0 110:112.0 111:375.0 113:146.0 114:80.0 115:64.0 116:328.0 117:474.0 118:55.0 122:3.0 124:1.0 125:164.0 127:342.0 128:214.0 129:1201.0 130:286.0 131:481.0 132:107.0 133:1244.0 134:252.0 136:17.0 137:5.0 140:118.0 141:89.0 142:644.0 143:887.0 144:172.0 145:62.0 147:4539.…	15047	C02067	PTJWIQPHWPFNBW-GBNDHIKLSA-N		7084	5951	3736	7709	7177	6237	4575	2999	5661	3986	3950	7116	6557	6811	7211	5438	5807	6190	5327	6411	11731	6556	6083	5665	5768	9634	6765	7566	4931	3868	7950	2121	11167	11550	8644	13394	3741	8834	6146	6000	4358
proline	366784	142	68068	85:53632.0 86:136242.0 87:33923.0 88:15381.0 89:6744.0 94:12355.0 95:8123.0 96:30346.0 97:35580.0 98:73348.0 99:122023.0 100:291383.0 101:136665.0 102:30665.0 103:61059.0 104:14637.0 105:27835.0 107:36212.0 108:6330.0 109:1538.0 110:17320.0 111:10710.0 112:26014.0 113:91578.0 114:33846.0 115:77689.0 118:11755.0 119:34791.0 120:5043.0 122:8296.0 123:1219.0 124:26198.0 126:36379.0 127:43734.0 128:4…	145742	C00148	ONIBWKKTOPOVIA-BYPYZUCNSA-N		1140528	794989	299269	1140550	1513246	904383	700695	1164876	292689	890315	1010169	1011059	1335539	684709	1007060	720024	1624217	934692	1149877	1580657	56386	180109	876743	1110595	1205758	936583	739129	1440969	1237222	889585	1509705	1015948	595983	563519	1209671	831490	729268	878439	1756374	1139547	1571228
pipecolinic acid	404121	156	2448	85:187.0 88:116.0 99:41.0 100:66.0 101:16.0 103:96.0 109:24.0 110:3.0 113:34.0 114:48.0 116:62.0 117:22.0 126:6.0 127:56.0 128:38.0 130:33.0 134:136.0 147:48.0 151:152.0 152:36.0 156:4170.0 157:475.0 158:163.0 168:30.0 171:57.0 181:23.0 184:125.0 186:10.0 193:50.0 216:8.0 227:24.0 230:88.0 231:22.0 299:135.0 300:78.0 304:20.0 318:8.0 363:26.0 391:1.0 400:3.0 407:6.0 410:5.0 435:5.0 467:3.0 487:21…	6931662		HXEACLLIILLPRG-RXMQYKEDSA-N		318	312	398	493	637	350	173	296	306	506	673	341	1714	356	674	189	1047	766	394	1231	2627	3171	793	434	723	868	941	554	1885	381	727	545	411	407	753	1534	258	570	1511	434	795
pimelic acid	523205	155	33429	85:401.0 86:767.0 87:6.0 88:84.0 93:6.0 95:185.0 96:65.0 97:1110.0 98:147.0 99:197.0 100:40.0 101:333.0 102:57.0 103:160.0 104:5.0 105:28.0 107:362.0 108:52.0 110:38.0 111:119.0 112:3.0 113:401.0 115:115.0 116:422.0 117:2566.0 118:134.0 119:71.0 122:1.0 124:204.0 125:2198.0 127:220.0 128:25.0 129:1610.0 130:615.0 131:483.0 133:564.0 134:57.0 135:84.0 137:56.0 138:18.0 139:8.0 140:14.0 141:43.0 14…	385	C02656	WLJVNTCWHIRURA-UHFFFAOYSA-N		1898	1688	1025	1987	2387	1872	2309	161	1632	557	1832	1127	1376	1163	1838	618	677	955	468	918	3494	2651	818	533	607	663	818	728	444	597	742	737	1614	881	838	856	573	861	883	2444	355
phosphogluconic acid	847013	299	103827	85:61.0 88:86.0 89:226.0 91:16.0 92:32.0 97:29.0 98:38.0 99:84.0 101:1723.0 102:712.0 103:861.0 104:36.0 105:137.0 111:65.0 113:119.0 114:23.0 115:257.0 116:953.0 117:669.0 119:99.0 120:13.0 121:84.0 123:70.0 125:26.0 129:2231.0 130:390.0 131:1021.0 132:137.0 133:2149.0 134:305.0 135:431.0 136:60.0 139:35.0 141:68.0 142:12.0 143:766.0 144:105.0 145:162.0 146:82.0 147:7630.0 148:1224.0 149:886.0 1…	91493	C00345	BIRSGZKFKXLSJQ-SQOUGZDYSA-N		8468	7431	11218	6494	8263	6664	11839	2584	11284	7318	10452	8277	6676	9544	8905	7551	9098	8718	7158	15002	7931	7242	11610	9845	8975	12600	8599	7866	8760	1225	9577	845	13131	11924	14993	14282	4682	13509	1602	764	1962
phosphoethanolamine	604335	299	41988	85:4482.0 86:63617.0 87:12014.0 88:3644.0 89:3383.0 90:821.0 91:1349.0 92:430.0 93:340.0 94:5.0 95:45.0 96:789.0 97:261.0 98:2892.0 99:2491.0 100:203982.0 101:23440.0 102:10502.0 103:8600.0 104:1871.0 105:4659.0 106:990.0 107:3114.0 108:204.0 109:543.0 111:145.0 112:388.0 113:3848.0 114:98861.0 115:59768.0 116:15091.0 117:9619.0 118:1800.0 119:8190.0 120:1538.0 121:5493.0 122:606.0 123:1961.0 124…	1015	C00346	SUHOOTKUPISOBE-UHFFFAOYSA-N		2096	4060	1206	4334	1635	2775	2023	1901	4140	5493	5258	4081	3934	4311	1124	1832	3745	4317	8486	2965	7804	6083	6186	4790	4852	7890	3348	3385	5178	6013	2873	7000	16733	7264	2568	6293	7718	2979	5179	815	2883
phosphoenolpyruvate	518184	211	1685	85:722.0 87:475.0 88:135.0 89:540.0 91:470.0 92:190.0 93:453.0 94:75.0 95:114.0 98:478.0 99:505.0 100:235.0 101:256.0 102:52.0 103:1316.0 104:188.0 105:852.0 106:273.0 107:249.0 108:154.0 109:372.0 111:44.0 112:32.0 113:98.0 114:132.0 115:2290.0 116:478.0 117:879.0 118:282.0 119:1600.0 120:274.0 121:1440.0 122:140.0 123:412.0 124:34.0 126:75.0 128:64.0 129:1559.0 130:357.0 131:2281.0 132:277.0 13…	58114173	C00074	DTBNBXWJWCWCIK-UHFFFAOYSA-N		7536	6300	11646	1447	6029	3550	3953	2845	4307	6364	4408	4352	1013	10423	4436	44600	52964	124852	151679	159715	25885	43714	172933	126315	145669	127078	92876	66589	33189	58681	48343	91329	71023	52041	27901	17597	12050	74433	127982	15814	4477
phosphate	345365	314	4	85:2157.0 86:4845.0 87:5305.0 88:1544.0 89:6178.0 90:913.0 91:5486.0 92:639.0 93:1090.0 94:256.0 95:178.0 96:901.0 97:221.0 98:1216.0 99:626.0 100:3524.0 103:17906.0 104:4250.0 105:12326.0 106:1911.0 107:7514.0 108:751.0 109:2429.0 110:239.0 112:225.0 113:1044.0 114:607.0 115:23611.0 116:3246.0 117:2166.0 118:1082.0 119:15220.0 120:2183.0 121:11456.0 122:1330.0 123:5152.0 124:478.0 125:397.0 126:…	1004	C00009	NBIIXXVUZAFLBC-UHFFFAOYSA-N		1133399	700852	737388	656863	930796	419319	391506	394744	1143078	993719	1153892	229059	712211	646442	849754	568472	560702	1169689	644412	1054189	759317	742542	811132	798728	642659	799448	735185	755451	698406	570196	590652	504322	1001151	1054487	770553	1122326	146317	913408	538572	758722	317652
phenylpyruvate	517753	91	107909	85:160.0 86:79.0 87:307.0 89:9069.0 90:3468.0 91:10324.0 92:589.0 95:162.0 101:183.0 102:107.0 104:284.0 105:458.0 116:12276.0 117:4183.0 118:365.0 121:205.0 122:290.0 125:97.0 129:333.0 130:177.0 131:159.0 132:169.0 133:393.0 134:28.0 140:13.0 142:62.0 143:238.0 144:258.0 147:3274.0 148:850.0 149:280.0 150:56.0 151:255.0 152:42.0 153:28.0 155:163.0 158:376.0 159:332.0 160:96.0 174:358.0 175:463.…	997	C00166	BTNMPGBKDVTSJY-UHFFFAOYSA-N		1573	1533	1224	1149	1876	1790	881	939	1261	1349	2055	1424	1512	1804	1465	3873	4487	8450	10968	10632	7855	10674	11682	8902	9955	9261	6516	4767	2961	5282	3977	6448	6790	5006	2681	1682	1304	6015	8692	2417	1569
phenylalanine	537804	218	33	85:116.0 86:960.0 87:386.0 88:130.0 89:524.0 90:333.0 91:7394.0 92:957.0 93:245.0 95:80.0 97:48.0 98:130.0 99:52.0 100:9746.0 101:1177.0 102:805.0 103:1034.0 104:243.0 105:388.0 107:71.0 113:39.0 114:39.0 115:219.0 116:165.0 117:780.0 118:464.0 119:424.0 120:416.0 121:430.0 122:59.0 123:39.0 129:97.0 130:1679.0 131:1133.0 132:1341.0 133:1146.0 134:336.0 135:293.0 136:49.0 138:34.0 139:49.0 140:25…	6140	C00079	COLNVLDHVKWLRT-QMMMGPOBSA-N		596539	613890	127952	498765	542603	584754	251186	1393618	195493	495215	468581	576920	588770	555453	608932	745828	700247	747099	963219	629028	311031	286068	686310	654765	785293	676833	666752	729040	758467	795196	764699	539291	521739	678397	499813	453372	1145794	553006	568141	611147	612538
pentadecanoic acid	674647	117	1680	85:1079.0 86:936.0 87:668.0 88:311.0 89:1235.0 90:252.0 91:363.0 92:121.0 93:924.0 94:23.0 95:2663.0 96:207.0 97:1950.0 98:1682.0 99:1097.0 100:375.0 101:739.0 102:111.0 103:398.0 105:1755.0 106:21.0 107:560.0 109:714.0 110:435.0 111:832.0 112:533.0 113:210.0 114:84.0 115:386.0 116:3014.0 117:51588.0 118:5064.0 119:2265.0 120:57.0 121:350.0 122:9.0 123:205.0 124:23.0 125:265.0 126:192.0 127:184.0…	13849	C16537	WQEPLUUGTLDZJY-UHFFFAOYSA-N		10646	11694	11074	8431	10486	9878	11891	4808	19321	12197	4215	7968	11421	11400	9682	16318	19502	23287	16432	34310	56004	51737	19874	2348	18871	28829	33566	18217	16422	20421	23224	23108	54172	51857	76418	84868	33167	9925	36556	22557	5672
pelargonic acid	399229	117	50	85:95.0 86:236.0 88:109.0 89:242.0 90:68.0 94:18.0 95:61.0 96:43.0 98:137.0 99:208.0 101:214.0 102:71.0 105:367.0 116:364.0 117:7457.0 118:623.0 119:191.0 123:20.0 128:63.0 129:2753.0 130:235.0 131:2172.0 132:1576.0 133:343.0 143:171.0 144:20.0 145:577.0 146:129.0 149:75.0 150:22.0 157:39.0 159:78.0 171:92.0 172:28.0 187:106.0 201:79.0 215:2429.0 216:383.0 217:112.0 221:143.0 222:38.0 252:13.0 25…	8158	C01601	FBUKVWPVBMHYJY-UHFFFAOYSA-N		40588	25377	23995	16971	10793	24570	32479	12585	12724	15909	32128	13299	24764	33514	21496	17636	31514	47467	32509	38150	611478	491502	29267	34952	27318	57489	33731	37799	23953	38124	27424	40383	80245	21851	33775	44345	8671	29789	69472	20477	8026
parabanic acid	464991	100	4944	86:184.0 100:2598.0 101:191.0 102:43.0 107:53.0 110:113.0 132:10.0 180:10.0 184:81.0 185:1.0 215:53.0 216:3.0 243:231.0 258:5.0 312:3.0 349:7.0 360:7.0 402:7.0 409:10.0 429:9.0 433:1.0 447:3.0 480:21.0 483:7.0 496:10.0	67126	C00802	ZFLIKDUSUDBGCD-UHFFFAOYSA-N		65183	44267	26206	81166	42776	46557	34181	25590	46266	45690	63629	38345	58686	49683	16771	10825	7010	21486	21683	2981	19637	27502	15408	17662	9696	17487	31930	9256	19747	19015	13133	10845	57562	69931	9968	37074	12157	20222	18495	12874	9827
pantothenic acid	690887	291	31356	86:142.0 87:115.0 88:61.0 89:123.0 91:147.0 93:29.0 97:25.0 98:459.0 100:211.0 101:202.0 102:407.0 103:6738.0 104:460.0 105:272.0 106:32.0 114:19.0 115:305.0 116:236.0 117:4122.0 118:351.0 119:205.0 120:33.0 121:29.0 122:19.0 124:194.0 128:128.0 129:1113.0 130:360.0 131:394.0 132:39.0 133:428.0 134:46.0 135:88.0 143:489.0 144:621.0 145:402.0 146:236.0 147:1702.0 148:191.0 149:222.0 156:34.0 157:2…	6613	C12276	GHOKWGTUZJEAQD-ZETCQYMHSA-N		233	144	1265	162	223	134	304	125	281	230	280	199	162	336	220	91	139	164	106	406	1683	1373	201	87	140	267	352	299	108	139	176	232	337	292	3163	938	1352	1430	356	376	597
palmitoleic acid	704511	311	31379	85:95.0 86:95.0 89:132.0 91:227.0 92:75.0 93:348.0 94:171.0 95:893.0 96:1339.0 97:784.0 98:663.0 99:107.0 101:129.0 103:146.0 105:89.0 107:131.0 109:362.0 110:406.0 111:217.0 112:50.0 115:92.0 116:450.0 117:7088.0 118:479.0 119:360.0 120:51.0 121:116.0 122:41.0 123:218.0 124:151.0 126:42.0 129:2986.0 130:332.0 131:398.0 132:473.0 133:198.0 134:90.0 137:123.0 138:51.0 143:53.0 145:807.0 146:119.0 …	445638	C08362	SECPZKHBENQXJG-FPLPWBNLSA-N		931	1080	396	965	588	1696	1493	244	363	1028	1133	745	2109	1097	313	1121	1593	2517	2306	1237	2601	4544	1064	1765	2008	6850	1304	2031	907	422	3186	891	3831	690	2775	6328	1393	3320	2093	9179	3840
palmitic acid	713809	313	11	85:5547.0 86:2174.0 87:1945.0 88:1374.0 89:4967.0 90:773.0 91:1518.0 92:318.0 93:3798.0 94:511.0 95:10592.0 96:1486.0 97:8747.0 98:6953.0 99:4528.0 100:714.0 101:2700.0 102:872.0 103:543.0 105:5528.0 106:406.0 107:1555.0 108:180.0 109:2908.0 110:516.0 111:3724.0 112:1696.0 113:834.0 114:115.0 115:1629.0 116:11477.0 117:187825.0 118:18078.0 119:7322.0 120:225.0 121:1203.0 122:69.0 123:876.0 124:28…	985	C00249	IPCSVZSSVZVIGE-UHFFFAOYSA-N		479964	576709	296608	460562	468187	491417	213723	190500	221469	507371	868474	542278	586982	589465	390001	115316	113900	174359	109118	145786	1214592	1284881	162101	130508	120007	205626	165243	128441	99786	121837	187946	142925	262213	111776	145653	155679	44654	290394	185406	181218	96175
palatinitol	996670	204	114235	85:1438.0 86:273.0 87:1813.0 88:733.0 89:6635.0 90:399.0 91:388.0 93:109.0 94:150.0 95:115.0 96:113.0 97:842.0 98:166.0 99:1256.0 100:130.0 101:11391.0 102:1556.0 103:55817.0 104:5311.0 105:2423.0 106:169.0 107:87.0 108:33.0 109:860.0 110:75.0 111:921.0 112:147.0 113:1878.0 114:285.0 115:2015.0 116:5670.0 117:33819.0 118:3257.0 119:2166.0 120:33.0 121:50.0 123:26.0 125:156.0 127:969.0 128:223.0 1…	88735		SERLAGPUMNYUCK-DCUALPFSSA-N		1357	741	510	1088	684	468	521	281	510	889	749	947	2154	789	1427	584	835	922	913	2065	4769	7195	446	625	645	503	1018	434	528	551	1141	663	25771	6186	14337	21982	3657	2718	7039	2231	8807
oxoproline	485935	156	10	85:3305.0 86:3646.0 88:224.0 89:349.0 92:90.0 93:31.0 94:268.0 97:300.0 98:1005.0 99:1224.0 100:2213.0 101:88.0 102:773.0 103:769.0 104:198.0 105:507.0 106:72.0 108:279.0 109:95.0 110:674.0 111:220.0 112:3321.0 113:1081.0 114:1752.0 115:792.0 116:101.0 117:1281.0 118:207.0 119:332.0 122:383.0 123:65.0 124:48.0 126:536.0 127:49.0 128:356.0 129:115.0 130:114.0 131:2158.0 132:618.0 133:4526.0 134:75…	7405	C01879	ODHCTXKNWHHXJC-VKHMYHEASA-N		4343536	2603438	1004609	3934160	3308201	3107935	1749035	2237950	1491762	3790060	3701798	2437339	2310186	2888603	3644718	2047510	1180758	948226	1165094	1108110	605740	582787	1164608	888800	1212813	1027189	1367384	1100325	1060736	1173017	1111425	2897232	1713053	1792325	1313393	1720121	1857667	1356267	872132	1817290	1090498
oxalic acid	260513	190	4923	85:642.0 86:564.0 88:852.0 89:2725.0 90:394.0 91:354.0 92:72.0 93:452.0 95:374.0 99:782.0 100:169.0 101:3135.0 102:7162.0 103:10813.0 104:1629.0 105:3087.0 106:416.0 107:839.0 108:169.0 109:471.0 110:173.0 111:137.0 113:787.0 114:94.0 115:3681.0 116:1325.0 117:6042.0 118:1002.0 119:1067.0 120:91.0 121:33.0 122:65.0 123:314.0 124:97.0 125:300.0 129:68.0 130:184.0 131:11895.0 132:2017.0 133:14362.0…	971	C00209	MUBZPKHOEPUJKR-UHFFFAOYSA-N		99416	30592	71954	67018	35079	58464	36868	17157	225366	59230	122001	42194	92980	94539	1414	99281	54857	95144	133803	40333	18158	12449	141029	152998	73354	187787	210368	59453	155419	146031	87684	68349	355008	402991	90723	358661	175719	201724	53041	1126	3113
orotic acid	586317	254	18492	86:145.0 93:50.0 97:74.0 99:33.0 100:658.0 101:27.0 117:39.0 124:23.0 131:210.0 132:36.0 133:51.0 140:16.0 147:494.0 153:16.0 158:39.0 167:49.0 174:219.0 214:30.0 225:13.0 226:22.0 239:84.0 246:15.0 253:160.0 254:1313.0 255:366.0 256:147.0 257:19.0 269:169.0 270:80.0 271:22.0 282:29.0 298:15.0 313:14.0 328:15.0 336:13.0 356:52.0 357:395.0 358:187.0 359:82.0 360:19.0 371:27.0 372:28.0 397:15.0 400…	967	C00295	PXQPEWDEAKTCGB-UHFFFAOYSA-N		740	900	640	742	672	854	636	407	743	755	969	1150	977	1382	740	1645	2161	2465	1401	2975	3494	4118	3345	2293	1993	1954	2522	2028	2467	2910	1439	3813	2153	3259	2042	2954	1218	3404	2271	256	587
ornithine	527113	142	1821	85:252.0 86:569.0 87:548.0 88:467.0 89:1118.0 90:393.0 94:104.0 95:111.0 96:181.0 97:341.0 98:542.0 99:225.0 100:4351.0 101:232.0 102:4646.0 103:662.0 104:345.0 105:178.0 106:63.0 107:181.0 108:4.0 109:6.0 110:358.0 111:16.0 112:222.0 113:200.0 114:874.0 115:3565.0 116:287.0 117:1730.0 118:380.0 119:233.0 124:193.0 125:16.0 126:683.0 128:2450.0 129:1396.0 130:1712.0 131:801.0 132:778.0 133:1042.0…	6262	C00077	AHLPHDHHMVZTML-BYPYZUCNSA-N		847988	996513	267676	1014704	628561	591026	440389	1314312	389155	600024	527236	1185346	965738	756512	1316008	542903	731515	740702	835450	837125	399933	388383	681874	660734	734569	941127	621338	776807	591005	538555	756357	585760	780976	564816	711361	598014	1135670	508462	712124	1103595	1040517
oleic acid	781527	339	1677	85:2028.0 86:501.0 87:461.0 88:450.0 89:1770.0 90:92.0 91:1724.0 92:699.0 93:3684.0 94:1752.0 95:9636.0 96:12465.0 97:7980.0 98:8467.0 99:2044.0 100:150.0 101:659.0 103:66.0 104:2.0 105:1947.0 106:375.0 107:2215.0 108:1397.0 109:5311.0 110:4593.0 111:3398.0 112:1687.0 113:484.0 115:472.0 116:3914.0 117:40886.0 118:4347.0 119:3142.0 120:338.0 121:1983.0 122:672.0 123:2961.0 124:1887.0 125:1309.0 1…	445639	C00712	ZQPPMHVWECSIRJ-KTKRTIGZSA-N		584	19767	5521	792	6625	1504	439	7151	14797	1168	1630	18673	1377	1319	14006	26136	891	769	619	19150	56922	49962	31623	1696	1432	3361	20045	2319	15467	13103	3271	27811	50779	15403	27983	3198	9052	48929	22545	3955	1986
nicotinic acid	366992	180	285	85:402.0 86:47.0 87:81.0 90:191.0 91:76.0 94:43.0 99:36.0 100:31.0 103:50.0 105:288.0 106:4046.0 107:327.0 109:67.0 110:145.0 118:33.0 122:66.0 123:45.0 126:72.0 129:143.0 134:280.0 135:48.0 136:4959.0 137:603.0 138:162.0 139:22.0 153:17.0 156:104.0 158:16.0 160:19.0 165:17.0 166:29.0 167:25.0 171:18.0 175:13.0 179:34.0 180:4823.0 181:551.0 182:132.0 184:156.0 195:164.0 196:32.0 198:40.0 200:20.0…	938	C00253	PVNIIMVLHYAWGP-UHFFFAOYSA-N		9705	8827	6113	5633	6567	5777	2594	4450	2310	7468	9189	3528	6621	2763	2069	4819	4772	5659	1629	1596	2295	3739	1738	1612	1683	1171	7108	5615	4193	5137	5510	5729	9165	6866	4506	6648	2958	7070	6925	4043	8150
nicotinamide	471602	179	84542	86:209.0 89:162.0 90:198.0 92:127.0 93:263.0 94:195.0 100:836.0 102:136.0 103:220.0 104:2595.0 105:4174.0 106:810.0 108:61.0 119:174.0 120:170.0 122:157.0 123:39.0 135:126.0 136:6136.0 137:808.0 138:240.0 139:45.0 148:164.0 150:54.0 151:55.0 161:87.0 163:218.0 164:32.0 165:80.0 166:33.0 175:86.0 178:33.0 179:15388.0 180:2109.0 181:675.0 182:48.0 193:1190.0 194:529.0 195:117.0	936	C00153	DFPAKSUCGFBDDF-UHFFFAOYSA-N		27075	19480	16406	26683	34280	21567	2794	10832	23394	20356	25905	33415	20215	27648	24018	20566	21257	32939	29948	37568	15302	7692	27143	20401	1496	16413	21419	24148	7289	34025	12859	19053	25869	32720	29102	26618	11980	22413	19070	12846	11260
n-epsilon-trimethyllysine	512366	118	87794	85:1548.0 86:420.0 87:492.0 88:116.0 94:98.0 95:74.0 97:352.0 98:518.0 99:301.0 100:2119.0 101:350.0 102:421.0 103:188.0 104:27.0 110:309.0 111:95.0 112:313.0 114:281.0 116:235.0 117:156.0 118:4846.0 119:507.0 120:179.0 124:51.0 128:401.0 129:55.0 130:85.0 131:174.0 132:114.0 133:219.0 134:41.0 136:33.0 137:46.0 138:59.0 139:101.0 140:94.0 141:44.0 142:96.0 147:1129.0 148:202.0 149:142.0 150:30.0…	440121		MXNRLFUSFKVQSK-QMMMGPOBSA-O		1549	1561	906	911	1541	1072	336	684	223	1365	1103	1067	1024	638	1210	983	1530	2051	223	863	4539	5349	791	744	974	791	1492	1537	828	1086	1396	1974	3231	1640	1931	2081	1275	2127	2420	1133	1091
N-acetylputrescine	595523	174	87301	85:3862.0 86:56152.0 87:6678.0 88:3311.0 89:518.0 90:72.0 93:1.0 94:49.0 95:146.0 96:2586.0 97:481.0 98:2104.0 99:2411.0 100:32618.0 101:5452.0 102:5394.0 103:1640.0 104:582.0 105:212.0 109:26.0 110:423.0 111:415.0 112:6397.0 113:2161.0 114:2504.0 115:2578.0 116:5494.0 117:3889.0 118:1034.0 119:497.0 120:23.0 122:1872.0 123:114.0 124:123.0 125:23.0 126:826.0 127:360.0 128:3154.0 129:1963.0 130:96…	122356	C02714	KLZGKIDSEJWEDW-UHFFFAOYSA-N		24447	18093	7841	2170	9220	13525	10008	11779	12852	3673	11172	24260	16961	24410	31177	14394	16946	19949	12605	134983	25146	20472	14069	10046	10307	16653	22923	16841	15995	17664	23587	21778	23757	25059	26344	20844	1828	10318	22112	16553	13058
N-acetylornithine	697086	174	4931	85:53.0 86:1195.0 87:33.0 89:479.0 90:19.0 100:875.0 101:89.0 103:402.0 104:45.0 113:18.0 114:86.0 116:326.0 117:134.0 118:19.0 128:7.0 129:239.0 130:144.0 131:78.0 133:165.0 139:11.0 143:12.0 144:137.0 147:173.0 157:36.0 158:37.0 160:95.0 161:4.0 170:9.0 172:32.0 173:19.0 174:3568.0 175:705.0 176:279.0 177:32.0 184:26.0 185:34.0 186:25.0 188:359.0 189:117.0 190:45.0 192:7.0 195:3.0 201:10.0 217:…	439232	C00437	JRLGPAXAGHMNOL-LURJTMIESA-N		2139	3030	7159	2174	2149	931	901	894	2048	2099	3432	2921	3462	2866	4212	754	943	1468	1070	1073	9895	6035	1287	1423	891	1832	1304	1075	1292	1164	1359	1330	4725	2564	2585	6213	854	2132	2129	585	411
N-acetylmannosamine	735323	319	3244	85:1141.0 86:451.0 87:885.0 88:794.0 89:7966.0 90:778.0 91:624.0 93:87.0 94:49.0 95:261.0 96:255.0 97:763.0 98:285.0 99:645.0 100:1414.0 101:2282.0 102:588.0 103:22851.0 104:2059.0 105:1722.0 106:141.0 108:12.0 109:340.0 110:235.0 111:311.0 113:842.0 114:5548.0 115:953.0 116:1164.0 117:12085.0 118:1540.0 119:1530.0 120:118.0 123:92.0 125:29.0 126:101.0 127:736.0 128:479.0 129:16363.0 130:2769.0 1…	439281	C00645	OVRNDRQMDRJTHS-ZTVVOAFPSA-N		258	287	705	261	294	232	353	112	444	358	306	249	212	410	455	140	194	213	141	336	2576	1775	264	192	214	341	300	192	125	165	303	464	650	424	524	556	197	407	321	367	530
n-acetyl-d-hexosamine	746341	319	1674	85:448.0 86:230.0 88:655.0 89:9641.0 90:778.0 99:345.0 100:2544.0 101:2131.0 102:964.0 103:45456.0 104:4561.0 105:1970.0 106:10.0 113:655.0 114:2492.0 115:766.0 116:104.0 117:11596.0 118:1129.0 119:1434.0 126:279.0 127:100.0 128:346.0 129:15183.0 130:2624.0 131:3200.0 133:18066.0 134:1988.0 135:689.0 140:72.0 141:221.0 142:588.0 143:1887.0 144:357.0 146:152.0 147:49213.0 148:7660.0 149:5097.0 150…	24139	C03878	OVRNDRQMDRJTHS-FMDGEEDCSA-N		1320	2696	24629	792	1595	765	32873	238	31648	4067	1295	1471	1038	747	1251	1185	1751	2588	2440	698	3086	4497	1257	1228	710	258	1480	2121	544	2334	2781	2957	3715	5382	2416	3355	6592	3222	6082	11745	8211
myristic acid	634414	285	127	85:1672.0 86:922.0 87:259.0 88:617.0 89:2301.0 90:194.0 91:565.0 93:1089.0 94:262.0 95:2947.0 96:479.0 97:1977.0 98:1752.0 99:1650.0 100:382.0 101:1406.0 104:452.0 105:1305.0 106:321.0 107:394.0 108:204.0 109:725.0 110:354.0 111:699.0 112:710.0 116:3547.0 117:55137.0 118:5160.0 119:1775.0 120:155.0 121:314.0 122:68.0 123:74.0 124:132.0 125:204.0 128:186.0 129:23236.0 130:2963.0 131:10163.0 132:11…	11005	C06424	TUNFSRHWOTWDNC-UHFFFAOYSA-N		10701	10784	12849	9424	9928	10529	8193	4130	6301	11070	14951	11519	13087	11511	7608	3059	3784	5555	2993	3938	16628	22247	3597	3229	4177	7063	3824	4446	2736	3541	7029	2690	12509	3043	4940	7868	2270	8272	6219	8758	5669
myo-inositol	730022	305	1741	85:113.0 86:491.0 87:31.0 88:19.0 89:298.0 90:43.0 95:6.0 99:170.0 100:411.0 101:320.0 102:164.0 103:3399.0 104:366.0 105:2.0 107:22.0 108:49.0 109:262.0 111:243.0 112:149.0 113:176.0 114:90.0 115:187.0 116:296.0 117:1042.0 118:228.0 119:212.0 121:1.0 123:6.0 124:38.0 125:22.0 126:73.0 127:67.0 128:163.0 129:4240.0 130:611.0 131:1566.0 132:262.0 133:3203.0 134:572.0 135:421.0 136:43.0 138:92.0 13…	892	C00137	CDAISMWEOUEBRE-UHFFFAOYSA-N		43813	35792	21507	45589	31489	29532	19863	14379	36434	49138	42228	30026	31906	38062	40361	22928	33442	41470	31713	36193	28742	17822	41378	30700	32188	55128	29563	33667	29173	31260	33374	28917	60737	79449	60086	83166	28018	51031	39904	38121	43233
monomyristin	838305	343	97325	85:2267.0 86:155.0 87:266.0 88:191.0 89:1079.0 90:93.0 93:174.0 94:140.0 95:2721.0 96:151.0 97:1617.0 98:472.0 99:467.0 100:29.0 101:4826.0 102:358.0 103:3998.0 104:229.0 105:244.0 107:108.0 109:1496.0 111:983.0 112:118.0 113:245.0 115:330.0 116:2438.0 117:3520.0 118:294.0 119:216.0 121:96.0 123:657.0 125:76.0 128:28.0 129:4386.0 130:725.0 131:2022.0 132:732.0 133:2276.0 134:181.0 135:134.0 137:2…	79050		DCBSHORRWZKAKO-UHFFFAOYSA-N		487	593	756	518	501	470	417	215	345	355	701	564	606	477	508	101	129	235	145	274	2856	3195	179	246	105	322	99	120	129	218	132	154	738	216	107	272	91	230	177	233	134
methionine sulfoxide	637588	128	1678	85:111.0 86:364.0 88:603.0 89:480.0 90:1509.0 91:197.0 92:84.0 93:154.0 95:15.0 97:671.0 98:290.0 99:172.0 100:3967.0 101:724.0 102:1925.0 103:992.0 104:302.0 105:398.0 108:181.0 110:1218.0 111:125.0 112:950.0 113:82.0 114:1237.0 115:308.0 116:243.0 117:622.0 118:349.0 119:370.0 120:31.0 126:441.0 127:60.0 128:36136.0 129:5558.0 130:2232.0 131:472.0 132:667.0 133:2030.0 134:1330.0 136:77.0 138:1.…	158980	C02989	QEFRNWWLZKMPFJ-YGVKFDHGSA-N		48953	57205	42867	40252	48630	29042	52492	45491	31914	24467	31336	36657	51734	47040	18597	25752	30349	54081	54755	30605	35092	33063	45791	58419	43802	44467	60884	40406	51175	51832	49747	47657	26733	66741	35311	48550	78508	52474	64563	41312	57178
methionine	483560	176	45	86:209.0 87:157.0 88:89.0 92:28.0 96:49.0 98:179.0 100:943.0 101:113.0 102:175.0 103:199.0 104:109.0 105:441.0 107:31.0 114:409.0 115:107.0 117:136.0 118:21.0 122:14.0 128:6524.0 129:603.0 130:496.0 131:1184.0 132:354.0 134:118.0 144:59.0 145:49.0 146:97.0 147:486.0 148:243.0 149:200.0 151:51.0 159:53.0 160:202.0 161:47.0 162:43.0 163:30.0 164:16.0 172:30.0 174:90.0 175:14.0 176:5168.0 177:722.0 …	6137	C00073	FFEARJCKVFRZRR-BYPYZUCNSA-N		184445	159437	25156	183970	151599	143279	49447	173228	31683	135483	127615	173181	202452	166558	214010	174469	193777	185978	184232	180064	73218	91806	177208	140790	193351	79039	155033	193162	184315	184117	183894	140883	144010	140660	142750	94735	185130	124066	190702	124546	137067
methanolphosphate	289520	241	5393	91:189.0 98:118.0 99:213.0 109:13.0 110:42.0 115:116.0 117:125.0 118:94.0 119:81.0 121:107.0 122:6.0 123:105.0 130:13.0 133:646.0 134:53.0 135:408.0 136:125.0 137:176.0 143:34.0 144:4.0 151:78.0 158:18.0 160:2.0 163:856.0 164:67.0 165:58.0 167:92.0 168:16.0 181:147.0 184:128.0 195:233.0 198:4.0 210:1.0 211:438.0 212:72.0 213:19.0 225:3.0 228:46.0 239:1.0 241:2338.0 242:433.0 243:249.0 244:9.0 256…	13130		CAAULPUQFIIOTL-UHFFFAOYSA-N		436	345	488	391	484	390	392	161	480	392	692	408	341	341	249	829	1088	1478	622	650	3978	3361	1082	778	856	1533	1218	812	546	652	1426	960	917	967	598	845	211	3816	555	960	908
mannose	645856	205	70	85:142.0 89:1499.0 90:197.0 97:127.0 100:159.0 101:419.0 103:3780.0 104:287.0 105:648.0 112:23.0 113:305.0 114:520.0 115:388.0 116:86.0 117:2228.0 118:207.0 119:568.0 124:18.0 125:22.0 129:3108.0 131:511.0 133:1928.0 134:567.0 135:210.0 141:65.0 143:275.0 144:234.0 147:7354.0 150:205.0 152:14.0 157:1447.0 158:309.0 159:104.0 160:3213.0 161:172.0 162:117.0 163:130.0 164:22.0 167:7.0 169:89.0 170:1…	18950	C00159	WQZGKKKJIJFFOK-QTVWNMPRSA-N		2186	3080	147207	1286	2091	1288	56057	2252	53348	1328	2412	2626	1468	2226	763	16691	58417	55543	41371	122043	49322	22863	40776	8872	54303	83737	92831	62908	42548	54236	106169	70506	113393	148099	125836	86256	32896	112176	72178	80064	58957
mannitol	663215	319	17883	85:280.0 86:2716.0 87:721.0 88:266.0 89:1849.0 91:31.0 95:7.0 97:242.0 98:55.0 99:127.0 100:1461.0 101:1171.0 102:291.0 103:12462.0 104:1201.0 105:191.0 107:139.0 110:19.0 111:65.0 113:144.0 117:8049.0 118:875.0 119:270.0 126:61.0 129:5251.0 130:900.0 131:1576.0 132:222.0 133:2932.0 134:10.0 135:38.0 139:22.0 141:117.0 143:628.0 144:294.0 145:408.0 147:17101.0 148:2774.0 149:1503.0 150:187.0 151:…	6251	C00392	FBPFZTCFMRRESA-KVTDHHQDSA-N		14419	16309	3166971	22412	12090	8940	20431	45851	18242	10876	1115	23035	17575	9138	24505	9298	8646	12382	10676	22591	9257	7881	2593	13215	10589	5333	14883	9500	10195	9371	8553	1625	19181	7481	19349	31020	20524	14465	14455	13714	15920
maltotriose	1176044	361	84521	85:2289.0 86:1107.0 87:1856.0 88:1048.0 89:11031.0 90:1060.0 91:652.0 92:201.0 93:121.0 94:240.0 95:525.0 96:664.0 97:2907.0 98:443.0 99:1934.0 100:3182.0 101:6896.0 102:3193.0 103:45196.0 104:4117.0 105:5028.0 106:356.0 107:488.0 108:225.0 109:2412.0 110:402.0 111:1693.0 112:454.0 113:1828.0 114:1470.0 115:2305.0 116:3828.0 117:26968.0 118:2734.0 119:2261.0 120:199.0 121:186.0 122:101.0 123:327.…	439586	C01835	FYGDTMLNYKFZSV-DZOUCCHMSA-N		372	193	317	159	261	161	171	98	260	264	372	254	231	161	154	157	273	278	145	266	6325	5278	354	263	225	261	462	194	333	230	316	455	7399	1959	7974	9197	1380	334	1582	2027	2478
maltose	946601	204	1979	85:18.0 86:40.0 87:38.0 89:640.0 90:50.0 94:3.0 95:51.0 96:226.0 97:52.0 98:60.0 99:10.0 100:262.0 101:31.0 102:157.0 103:2571.0 104:171.0 105:231.0 108:7.0 109:86.0 111:17.0 112:13.0 113:130.0 114:62.0 116:82.0 117:1560.0 118:98.0 119:98.0 125:5.0 127:10.0 128:39.0 129:1849.0 130:331.0 131:223.0 132:24.0 133:813.0 134:81.0 140:25.0 141:77.0 142:107.0 143:428.0 145:58.0 147:3256.0 148:427.0 149:3…	439186	C00208	GUBGYTABKSRVRQ-PICCSMPSSA-N		1173	594	5812	1054	2591	756	1687	354	1204	1329	789	544	1001	670	989	1287	1286	1732	1052	26340	8977	12993	6332	1202	1782	2419	28853	2240	1715	1581	5469	1969	117221	32165	798326	95183	6921	5131	5564	393235	30597
malic acid	463180	233	1391	85:66.0 87:316.0 88:106.0 89:148.0 90:42.0 95:37.0 99:129.0 101:4462.0 102:488.0 103:641.0 104:93.0 105:294.0 115:533.0 116:432.0 117:2305.0 118:259.0 119:501.0 120:70.0 121:62.0 124:21.0 129:385.0 131:1945.0 132:129.0 133:6850.0 134:1075.0 135:667.0 136:51.0 137:33.0 139:20.0 142:41.0 143:745.0 144:107.0 145:145.0 147:21089.0 148:2969.0 149:2528.0 150:99.0 151:286.0 153:24.0 158:12.0 159:29.0 16…	525	C00711	BJEPYKJPYRNKOW-UHFFFAOYSA-N		32746	31285	47315	21508	33723	28449	42668	19772	40672	46219	24321	40183	24917	29876	22396	11115	11912	16377	17683	18824	7421	3905	13626	13806	18992	17023	17417	15641	12104	17688	13619	27440	24097	18746	13058	24591	16688	15568	22524	40762	46592
lyxitol	573587	217	233	85:649.0 86:59.0 87:142.0 88:75.0 89:607.0 95:25.0 97:25.0 99:247.0 100:57.0 101:550.0 102:92.0 103:6136.0 104:480.0 105:198.0 106:44.0 111:98.0 112:73.0 113:193.0 114:48.0 115:140.0 116:225.0 117:3144.0 118:289.0 119:258.0 120:15.0 127:102.0 129:2235.0 130:260.0 131:777.0 133:1341.0 134:87.0 135:42.0 141:89.0 143:195.0 144:16.0 145:61.0 147:6082.0 148:964.0 149:538.0 150:39.0 151:43.0 157:231.0 …	439255	C00532	HEBKCHPVOIAQTA-IMJSIDKUSA-N		8312	3675	8479	4535	4855	3937	6342	1768	9528	4510	2594	2247	4581	1457	4820	3858	4148	5083	8501	12623	7370	10792	7165	8002	8826	12912	7724	3491	3175	4662	7729	4393	24426	14978	9417	4187	4574	7957	6813	6734	9312
lysine	663483	156	12	85:2755.0 86:29130.0 87:3786.0 88:12077.0 89:1291.0 90:709.0 92:136.0 93:103.0 94:668.0 95:313.0 96:506.0 97:609.0 98:2819.0 99:1955.0 100:31497.0 101:4429.0 102:7671.0 103:3645.0 104:565.0 105:379.0 106:83.0 107:97.0 108:128.0 109:134.0 110:753.0 111:416.0 112:6522.0 113:2018.0 114:7116.0 115:10574.0 116:3465.0 117:4929.0 118:1028.0 119:900.0 120:191.0 121:127.0 123:145.0 124:606.0 125:212.0 126…	5962	C00047	KDXKERNSBIXSRK-YFKPBYRVSA-N		411742	473445	235439	581622	219660	246119	369916	1045479	287584	258550	172898	673551	511559	323482	742407	266153	194306	251727	294703	472159	216161	199540	248541	277391	240161	285513	313092	214066	229537	191011	520828	152362	359995	297804	362093	503311	436878	266027	274211	413353	207646
linoleic acid	777414	150	165	85:1534.0 86:470.0 87:386.0 88:244.0 89:1256.0 90:176.0 91:6885.0 92:1525.0 93:8654.0 94:6153.0 95:14372.0 96:7918.0 97:3896.0 98:518.0 99:829.0 100:115.0 101:441.0 102:166.0 103:421.0 104:436.0 105:2615.0 106:995.0 107:4482.0 108:3591.0 109:5935.0 110:3865.0 111:1556.0 112:178.0 113:194.0 115:385.0 116:1903.0 117:9875.0 118:1041.0 119:1844.0 120:836.0 121:4850.0 122:2280.0 123:2389.0 124:1664.0 …	5280450	C01595	OYHQOLUKZRVURQ-HZJYTTRNSA-N		9045	14750	2480	9571	3908	9929	9617	3749	7478	11036	16714	13078	16931	14452	11656	13935	13216	11441	15037	12083	37514	21821	14635	19818	7788	19373	11287	23953	9831	11786	15422	14493	18047	6944	11711	13638	3968	14810	8421	14369	7464
lignoceric acid	978597	132	104210	85:2380.0 86:760.0 89:854.0 91:551.0 92:193.0 93:904.0 94:146.0 95:3048.0 96:974.0 97:3155.0 98:2298.0 99:1510.0 102:139.0 105:433.0 107:88.0 109:1019.0 111:1448.0 112:385.0 113:495.0 116:1737.0 117:37070.0 118:3596.0 119:1601.0 120:87.0 121:738.0 123:159.0 125:482.0 129:17441.0 130:2113.0 131:3037.0 132:17484.0 133:6436.0 134:1239.0 135:1008.0 143:1648.0 145:11762.0 146:1599.0 153:158.0 154:47.0…	11197	C08320	QZZGJDVWLFXDLK-UHFFFAOYSA-N		1168	968	863	740	960	572	757	373	728	1093	381	817	900	5560	297	453	927	1284	427	607	19127	13632	374	192	715	1178	1200	3467	689	754	944	875	2546	769	5037	1891	293	913	13202	751	533
levoglucosan	569637	204	3169	85:775.0 87:165.0 88:163.0 89:177.0 90:42.0 91:21.0 92:2.0 95:13.0 97:132.0 98:53.0 99:731.0 100:180.0 101:2830.0 102:212.0 103:5456.0 104:270.0 105:366.0 109:317.0 111:424.0 112:33.0 113:818.0 114:131.0 115:724.0 116:1575.0 117:3643.0 118:337.0 119:568.0 120:38.0 125:69.0 126:44.0 127:263.0 129:5991.0 130:703.0 131:1830.0 132:221.0 133:3867.0 134:297.0 135:293.0 136:48.0 139:2.0 140:20.0 141:67.…	2724705		TWNIBLMWSKIRAT-VFUOTHLCSA-N		2402	516	592	355	999	576	2992	269	1701	679	499	400	435	396	1044	520	960	682	857	3009	4999	3526	887	524	817	1313	1157	853	359	684	1053	900	2609	1476	1441	1753	564	1521	1427	1013	1172
leucine	346357	158	88421	85:2040.0 86:2126.0 87:2775.0 88:1401.0 89:3462.0 90:591.0 91:2381.0 92:1447.0 93:1888.0 94:327.0 95:755.0 96:903.0 97:576.0 98:1040.0 99:807.0 100:5071.0 101:1356.0 102:10051.0 103:9823.0 104:2138.0 105:4531.0 106:897.0 107:2995.0 108:268.0 109:811.0 110:613.0 111:134.0 112:235.0 113:439.0 114:344.0 115:8086.0 116:2810.0 117:3163.0 118:756.0 119:3916.0 120:691.0 121:3306.0 122:397.0 123:1227.0 1…	6106	C00123	ROHFNLRQFUQHCH-YFKPBYRVSA-N		3262203	3386356	755148	3127161	2761445	3072258	1659571	3051520	1205719	2829487	2246554	3218803	3181182	2840926	2737326	4019208	4615856	4341817	3738446	3660015	1602488	1583020	4314934	4660265	4061114	3824268	4225263	4105419	4979661	4846018	3842759	3436806	3504073	3903183	3260381	3278331	3786156	3658994	4585138	3672061	3728200
lauric acid	547906	117	49	85:168.0 86:141.0 87:101.0 89:291.0 93:60.0 95:377.0 96:145.0 97:251.0 98:244.0 101:191.0 104:48.0 105:176.0 109:155.0 111:88.0 115:37.0 116:428.0 117:7512.0 118:665.0 119:226.0 120:42.0 122:42.0 129:2879.0 130:369.0 131:1222.0 132:1823.0 133:146.0 134:55.0 139:64.0 143:180.0 145:762.0 146:42.0 147:217.0 153:16.0 154:30.0 157:84.0 160:63.0 169:49.0 171:95.0 176:32.0 179:30.0 185:98.0 186:22.0 187…	3893	C02679	POULHZVOKOAJMA-UHFFFAOYSA-N		14663	7665	7723	6798	7380	10923	12424	4394	8567	10912	7518	11303	7850	11297	7000	6564	11187	20053	5917	14005	92855	76351	6893	7041	11205	22616	9051	12364	7275	12551	15340	12983	36036	10286	18153	16096	2288	20929	22519	15916	7716
lactulose	929908	204	6432	85:15.0 86:83.0 89:320.0 93:71.0 96:35.0 99:179.0 100:35.0 101:517.0 103:2907.0 104:50.0 105:154.0 109:103.0 113:221.0 114:90.0 115:12.0 116:235.0 117:787.0 118:124.0 124:47.0 126:14.0 129:3378.0 130:406.0 131:445.0 133:426.0 134:88.0 136:23.0 137:31.0 139:22.0 141:191.0 143:655.0 144:48.0 145:261.0 147:4074.0 148:387.0 149:168.0 150:56.0 153:61.0 155:144.0 156:88.0 157:219.0 158:34.0 159:34.0 16…	11333	C07064	JCQLYHFGKNRPGE-FCVZTGTOSA-N		642	1459	1256	2031	6192	771	1755	1272	1181	1267	1671	2372	1555	1242	1961	819	1864	2584	1490	5257	5126	4568	1448	1451	1462	1714	3128	1718	4061	2461	2053	1309	1327	5063	2720	3485	402	6822	1828	977	844
lactose	935640	191	4771	86:21.0 101:156.0 103:696.0 104:4.0 112:36.0 113:18.0 117:389.0 120:17.0 127:171.0 129:837.0 130:24.0 131:125.0 133:236.0 134:94.0 136:11.0 139:3.0 142:30.0 143:176.0 145:62.0 147:1082.0 149:89.0 155:83.0 156:15.0 157:174.0 161:41.0 163:79.0 164:25.0 165:133.0 169:298.0 170:49.0 175:41.0 177:87.0 178:2.0 179:60.0 187:10.0 189:327.0 190:4.0 191:1441.0 192:295.0 193:304.0 194:86.0 197:56.0 201:17.0…	440995	C00243	GUBGYTABKSRVRQ-QKKXKWKRSA-N		505	343	886	259	514	242	506	172	544	318	449	484	254	397	261	219	455	357	154	1528	6707	7290	584	336	229	734	806	363	398	331	628	626	526	748	5772	1408	219	820	677	788	481
lactitol	959541	361	62247	85:15165.0 86:3999.0 87:9771.0 88:6313.0 89:90957.0 90:7984.0 91:5304.0 92:614.0 93:862.0 94:1584.0 95:2674.0 96:1615.0 97:15793.0 98:2935.0 99:12184.0 100:25041.0 101:32274.0 102:16565.0 103:350649.0 104:34478.0 105:29796.0 106:4794.0 107:1805.0 108:900.0 109:11519.0 110:2403.0 111:9672.0 112:2642.0 113:15560.0 114:7078.0 115:12952.0 116:16047.0 117:175394.0 118:18910.0 119:17415.0 120:1844.0 12…	157355	C13542	VQHSOMBJVWLPSR-JVCRWLNRSA-N		222	118	807	220	122	121	973	46	979	218	152	216	131	167	116	288	360	621	237	1023	3137	2343	1087	663	649	986	776	454	272	603	738	1301	35581	13249	29936	37003	3336	2716	3831	2182	10031
lactic acid	215238	191	14705	85:55.0 86:49.0 87:370.0 88:626.0 89:198.0 90:20.0 91:45.0 92:10.0 93:35.0 94:17.0 95:9.0 96:21.0 98:19.0 99:5.0 100:4.0 101:323.0 102:244.0 103:143.0 104:29.0 105:26.0 106:91.0 107:57.0 108:26.0 109:8.0 113:16.0 114:3.0 115:133.0 116:84.0 117:5872.0 118:596.0 119:296.0 120:13.0 121:8.0 122:13.0 124:8.0 127:65.0 128:3.0 129:93.0 130:160.0 131:304.0 132:69.0 133:700.0 134:8.0 135:23.0 137:1.0 142:…	612	C01432	JVTAAEKCZFNVCJ-UHFFFAOYSA-N		1113808	2593069	1329917	399022	904136	1966500	2856508	425788	3292684	556666	1060065	972475	1920707	1434861	2195631	148777	139073	171721	146966	320633	133634	68659	118707	132456	130724	199793	213841	93756	149764	47227	119116	109426	152880	331426	605311	543846	297218	219530	310616	217081	230218
ketohexose	627414	307	16813	86:98.0 89:2433.0 90:52.0 100:571.0 103:21582.0 104:1949.0 105:850.0 110:64.0 113:20.0 114:86.0 117:1212.0 142:44.0 163:412.0 164:32.0 172:447.0 173:138.0 174:51.0 184:57.0 189:815.0 190:116.0 197:21.0 200:10.0 201:114.0 202:65.0 205:222.0 214:112.0 216:35.0 217:8093.0 218:1576.0 219:397.0 220:34.0 221:96.0 225:24.0 244:27.0 256:36.0 261:19.0 262:14.0 263:50.0 275:42.0 277:708.0 278:223.0 279:88.…	439312	C00795	BJHIKXHVCXFQLS-PUFIMZNGSA-N		1161	1397	13365	1405	995	885	9621	581	8213	1067	1192	1367	1614	1273	1750	866	1035	1247	1641	3076	3341	3077	1349	1125	965	1088	1931	1073	818	1113	1170	1422	2178	2119	1703	2043	284	2675	2108	986	1030
isothreonic acid	489385	292	1679	85:304.0 86:391.0 88:631.0 89:4158.0 90:414.0 91:179.0 92:233.0 93:215.0 94:45.0 96:145.0 97:116.0 98:15.0 99:816.0 100:110.0 101:2762.0 102:21122.0 103:20966.0 104:2634.0 105:1408.0 106:64.0 107:560.0 108:290.0 109:71.0 110:395.0 111:105.0 113:1032.0 114:253.0 115:1508.0 116:877.0 117:33848.0 118:3267.0 119:2907.0 120:140.0 121:96.0 122:8.0 124:18.0 125:13.0 127:531.0 128:50.0 129:6995.0 130:178…	151152	C00639	JPIJQSOTBSSVTP-GBXIJSLDSA-N		30790	21879	53210	16267	21393	14692	33116	7627	48805	24245	17849	15633	17946	17673	16628	7136	9339	9518	9752	12451	7855	6390	8629	4724	8463	9667	9722	6624	5047	8135	4182	5751	3765	8841	6240	11939	4875	6532	7090	4278	4209
isoribose	558730	217	3252	86:74.0 88:53.0 89:761.0 90:49.0 91:78.0 100:426.0 101:99.0 102:35.0 103:5979.0 104:531.0 105:61.0 107:214.0 110:94.0 112:54.0 114:269.0 117:635.0 120:4.0 128:67.0 129:439.0 131:214.0 133:253.0 140:14.0 142:67.0 143:208.0 144:147.0 145:66.0 146:137.0 147:1373.0 148:298.0 152:1.0 156:3.0 157:93.0 166:2.0 167:13.0 170:66.0 174:316.0 175:65.0 182:39.0 184:244.0 185:68.0 186:10.0 189:281.0 190:66.0 1…	10975657		SRBFZHDQGSBBOR-SOOFDHNKSA-N		524	364	3474	306	251	296	1321	124	3229	194	442	297	237	471	296	846	874	2056	1922	2634	2627	3124	1478	1547	1354	3922	3238	1866	611	1102	2274	4419	5659	3912	3631	3712	1518	2295	2899	2477	2991
isomaltose	983199	160	127715	87:1211.0 88:604.0 89:4249.0 90:267.0 91:161.0 92:118.0 93:181.0 94:152.0 95:320.0 96:360.0 97:526.0 98:240.0 100:1628.0 101:6670.0 102:1545.0 103:10592.0 104:885.0 105:2387.0 107:114.0 108:114.0 109:551.0 110:107.0 111:1453.0 112:323.0 113:908.0 115:449.0 116:1006.0 117:8267.0 118:577.0 119:1599.0 124:48.0 125:234.0 126:350.0 127:713.0 128:652.0 129:7394.0 130:2008.0 131:1916.0 132:620.0 133:609…	439193	C00252	DLRVVLDZNNYCBX-RTPHMHGBSA-N		567	404	3170	709	443	331	2316	1097	2304	393	524	526	511	537	396	489	837	709	484	789	6223	11431	5325	703	743	791	1051	561	633	570	1200	1925	61256	16259	32850	53879	9533	1568	17240	6677	16462
isoleucine	359251	158	15	85:1549.0 86:3001.0 87:645.0 88:285.0 89:271.0 90:580.0 91:64.0 92:52.0 95:58.0 96:323.0 97:189.0 98:829.0 99:977.0 100:9875.0 101:1414.0 102:3456.0 103:1535.0 104:311.0 105:134.0 111:127.0 112:440.0 113:373.0 114:1505.0 115:765.0 116:651.0 118:274.0 119:292.0 121:53.0 123:27.0 126:183.0 128:1693.0 129:920.0 130:964.0 131:1559.0 132:2068.0 133:2024.0 135:106.0 142:989.0 143:511.0 144:398.0 145:30…	6306	C00407	AGPKZVBTJJNPAG-WHFBIAKZSA-N		427825	378140	228548	309684	349574	355610	462489	294087	302323	401559	254892	416088	315113	355423	317368	548122	763629	607767	530743	431409	303992	334066	463232	552561	483720	637771	556422	606097	584893	702258	733905	774495	767880	779000	707271	629652	983196	535375	729831	460226	648344
isoheptadecanoic acid	737927	117	46259	106:2.0 109:94.0 110:4.0 116:147.0 117:3332.0 118:314.0 119:40.0 123:26.0 129:1169.0 130:186.0 132:1191.0 145:553.0 146:26.0 153:14.0 157:54.0 159:6.0 185:96.0 199:5.0 202:14.0 215:4.0 216:2.0 228:16.0 231:24.0 241:9.0 244:76.0 254:4.0 257:12.0 283:12.0 286:2.0 290:3.0 293:18.0 296:8.0 298:5.0 299:4.0 300:5.0 304:3.0 306:17.0 310:4.0 319:20.0 326:11.0 327:92.0 328:163.0 335:10.0 336:2.0 342:22.0 …	164860		IIUXHTGBZYEGHI-UHFFFAOYSA-N		1785	1560	3608	791	1907	1149	1232	874	1229	1758	1660	1728	1617	2491	863	1343	1405	2020	1054	1418	4590	5586	2062	1449	1409	1239	1556	985	1912	1759	1304	657	2332	731	2414	1732	476	2007	930	848	1725
isocitric acid	616323	245	12267	89:522.0 90:180.0 95:584.0 97:191.0 98:207.0 99:600.0 101:378.0 102:3.0 103:489.0 106:964.0 109:156.0 112:78.0 113:859.0 114:122.0 116:611.0 118:39.0 119:171.0 121:116.0 125:52.0 127:331.0 128:413.0 129:390.0 133:1883.0 136:574.0 140:130.0 143:846.0 144:381.0 145:464.0 147:7317.0 148:543.0 149:1044.0 150:416.0 151:31.0 155:15.0 156:300.0 157:980.0 158:167.0 159:58.0 161:79.0 163:99.0 167:4.0 169:…	5318532	C00451	ODBLHEXUDAPZAU-ZAFYKAAXSA-N		1822	1513	102394	854	501	944	220046	503	128691	1420	993	381	797	1656	1095	1377	994	1338	1524	3240	3213	1254	2098	1837	1223	4616	2476	3111	1275	580	1515	824	3103	3140	6534	15130	2839	2732	2071	21710	1201
inositol-4-monophosphate	845976	315	4759	100:40.0 104:35.0 107:57.0 113:34.0 117:5.0 128:7.0 129:318.0 133:192.0 137:66.0 142:185.0 143:288.0 144:3.0 147:3716.0 148:705.0 150:3.0 151:84.0 153:82.0 155:66.0 156:40.0 158:31.0 159:5.0 163:11.0 164:91.0 166:55.0 167:35.0 168:65.0 169:49.0 173:33.0 177:50.0 178:26.0 180:12.0 181:79.0 182:9.0 183:29.0 189:11.0 190:133.0 191:543.0 192:52.0 194:70.0 195:10.0 196:25.0 201:25.0 207:133.0 209:68.0…	440043	C03546	INAPMGSXUVUWAF-GFWFORPUSA-N		9210	9642	13064	6445	8740	8109	11003	2388	12678	8240	12505	9754	8082	12347	9056	8804	9750	7297	7452	15265	6223	6296	11940	10675	9375	11731	8210	8161	10126	9627	9475	9334	13224	12785	16709	16332	5514	15702	8241	510	1171
inosine-5'-monophosphate	1018687	169	68093	85:10383.0 86:6364.0 87:5135.0 88:1333.0 89:6271.0 90:1111.0 91:1906.0 92:942.0 93:945.0 94:1538.0 95:6395.0 96:1562.0 97:12063.0 98:4874.0 99:11310.0 100:9587.0 101:19978.0 102:4968.0 103:12589.0 104:2216.0 105:4390.0 106:1739.0 107:2589.0 108:947.0 109:2921.0 110:6302.0 111:13617.0 112:4662.0 113:16788.0 114:3759.0 115:17631.0 116:12035.0 117:9938.0 118:2232.0 119:6302.0 120:2664.0 121:4316.0 1…	8582	C00130	GRSZFWQUAKGDAV-KQYNXXCUSA-N		107136	75628	28511	38442	51635	60015	29677	3995	22331	53897	38698	59836	22131	56085	33114	240795	218434	283956	277688	399319	186858	103427	559399	352662	379683	171484	186370	249177	214153	303038	100959	98042	104692	160297	104977	69462	849	215902	51987	171	487
inosine	897434	230	84524	85:1568.0 86:780.0 87:1166.0 88:560.0 89:1904.0 91:15501.0 92:2918.0 93:6326.0 94:1647.0 95:2401.0 97:1081.0 98:220.0 99:1165.0 100:804.0 101:3341.0 102:808.0 103:15276.0 104:2320.0 105:6001.0 106:3197.0 107:1491.0 108:2478.0 109:746.0 110:1136.0 111:1921.0 112:413.0 113:1448.0 114:353.0 115:3043.0 116:2998.0 117:9407.0 118:1635.0 119:4572.0 120:1119.0 121:826.0 122:365.0 123:390.0 124:342.0 125:…	6021	C00294	UGQMRVRMYYASKQ-KQYNXXCUSA-N		53385	6066	3522	94024	26793	7066	32886	1818	29632	3820	6164	46415	17919	23148	13483	368	826	845	807	471	2168	2911	720	876	694	522	2670	547	576	897	804	1167	1755	2412	1154	2740	293	1168	1266	141	138
indole-3-acetate	684929	202	69	85:142.0 87:38.0 89:42.0 91:40.0 100:21.0 101:105.0 102:208.0 105:43.0 115:43.0 116:34.0 119:53.0 121:26.0 128:130.0 129:377.0 130:199.0 131:197.0 133:47.0 145:101.0 148:147.0 157:44.0 160:50.0 161:30.0 167:14.0 169:17.0 170:37.0 172:34.0 174:29.0 184:57.0 186:179.0 187:57.0 200:136.0 201:41.0 202:3519.0 203:606.0 204:162.0 217:45.0 226:14.0 228:28.0 276:55.0 319:239.0 320:67.0 321:16.0 330:17.0 …	802	C00954	SEOVTRFCIGRIMH-UHFFFAOYSA-N		1844	5901	1417	1432	1646	1000	837	519	2092	1102	1794	1457	985	2800	859	727	1567	961	688	657	3519	3716	1335	917	996	7875	1357	1140	851	1844	847	769	1430	1184	485	2927	305	938	811	752	717
hypoxanthine	619128	265	1663	85:17650.0 86:12163.0 87:3151.0 88:967.0 89:1497.0 90:1362.0 91:1011.0 92:2327.0 93:2705.0 94:2109.0 95:8249.0 96:4731.0 97:4274.0 98:10523.0 99:10631.0 100:18705.0 101:4328.0 102:2856.0 103:1825.0 104:825.0 105:732.0 106:877.0 107:1246.0 108:1010.0 109:1929.0 110:7804.0 111:16720.0 112:8157.0 113:3184.0 114:2386.0 115:2768.0 116:1782.0 117:3672.0 118:1096.0 119:3047.0 120:887.0 121:1152.0 122:16…	790	C00262	FDGQSTZJBFJUBT-UHFFFAOYSA-N		451053	512133	737360	490974	678918	371551	469692	422857	754627	504359	449097	556608	435672	453273	577008	146896	248132	345611	289138	132339	71204	97510	159708	166959	166053	137865	148559	170897	123971	257472	180322	339391	284260	464846	285038	260958	538484	173512	350963	390608	456127
hydroxycarbamate	325318	278	130396	86:3909.0 89:5546.0 91:162.0 98:928.0 100:9202.0 103:3112.0 104:804.0 105:1118.0 109:43.0 115:2742.0 116:1447.0 117:1902.0 118:782.0 119:6979.0 120:481.0 121:178.0 123:62.0 131:6529.0 133:21267.0 134:4246.0 135:2007.0 144:446.0 145:185.0 147:31804.0 152:25.0 160:14456.0 161:3001.0 162:1040.0 163:900.0 169:62.0 188:1604.0 196:22.0 205:1022.0 206:398.0 207:1225.0 208:224.0 213:39.0 215:46.0 221:679…	16639161		DRAJWRKLRBNJRQ-UHFFFAOYSA-M		39077	27470	29291	24979	20360	26212	10533	12863	40512	35841	49148	22610	28810	38891	7299	16819	18760	35583	20446	20403	398913	367555	37374	30126	23051	48795	48077	22467	30684	31724	25309	24715	61516	34926	23032	40961	13332	43430	36127	12891	13166
homoserine	443878	218	2849	101:66.0 102:400.0 103:4169.0 104:311.0 105:88.0 108:5.0 113:20.0 114:56.0 115:64.0 116:6.0 117:924.0 118:50.0 125:1.0 128:3071.0 129:503.0 130:734.0 131:345.0 132:149.0 133:513.0 134:269.0 135:55.0 139:3.0 140:11.0 141:19.0 145:11.0 146:159.0 147:1347.0 148:40.0 149:294.0 157:459.0 158:17.0 159:17.0 172:20.0 177:38.0 180:8.0 184:17.0 185:46.0 191:9.0 199:4.0 200:1.0 202:287.0 204:73.0 208:3.0 21…	12647	C00263	UKAUYVFTDYCKQA-VKHMYHEASA-N		949	635	852	825	817	1111	523	236	844	969	739	895	979	1007	596	277	482	377	365	431	1530	1751	215	422	370	340	635	428	392	227	308	520	579	464	467	419	215	380	696	975	388
histidine	663790	154	150	85:2111.0 91:78.0 92:216.0 93:168.0 96:546.0 97:628.0 98:534.0 99:1060.0 100:5400.0 104:467.0 105:300.0 106:130.0 110:273.0 112:1060.0 113:608.0 116:436.0 117:2105.0 118:701.0 119:507.0 120:167.0 122:47.0 125:129.0 126:813.0 127:915.0 128:1600.0 129:1815.0 130:896.0 131:728.0 132:1925.0 133:1640.0 134:509.0 135:105.0 136:198.0 137:126.0 138:252.0 139:546.0 141:244.0 143:889.0 145:717.0 148:542.0 …	6274	C00135	HNDVDQJCIGZPNO-YFKPBYRVSA-N		158611	166673	81511	117206	124648	112142	67793	449731	19107	104129	58372	143331	150875	86252	215222	134189	110958	143287	141326	139343	17393	16165	102619	110304	129524	102891	96808	138997	117777	92691	147157	28333	46231	84511	107307	96660	204690	94143	90580	140608	186426
hexose-6-phosphate	806282	387	18607	89:205.0 90:34.0 100:62.0 101:173.0 103:155.0 105:83.0 113:36.0 114:63.0 116:51.0 117:51.0 129:326.0 130:58.0 131:112.0 133:153.0 135:38.0 143:37.0 145:25.0 147:476.0 148:80.0 157:90.0 160:244.0 161:48.0 169:18.0 189:27.0 191:42.0 205:21.0 211:118.0 216:24.0 217:145.0 218:44.0 219:21.0 225:30.0 227:17.0 231:19.0 247:31.0 248:13.0 285:42.0 298:19.0 299:223.0 300:63.0 301:70.0 302:32.0 305:24.0 307…	208	C02965	NBSCHQHZLSJFNQ-UHFFFAOYSA-N		1015	1741	6013	266	124	892	6034	461	9933	1079	1054	1325	600	1236	1317	1695	3034	5068	3854	3599	4131	4544	3811	2658	2898	2045	2729	2350	1508	3383	2508	3112	7691	5352	3593	4353	1988	2116	5924	1003	2078
hexitol	704741	217	255	85:79.0 88:37.0 92:32.0 94:14.0 97:41.0 99:235.0 100:26.0 101:41.0 102:73.0 103:1566.0 104:206.0 105:96.0 109:97.0 110:36.0 111:111.0 112:66.0 113:39.0 114:55.0 115:112.0 116:320.0 117:397.0 118:41.0 119:91.0 127:84.0 129:2437.0 130:240.0 131:990.0 132:120.0 133:2109.0 135:188.0 136:36.0 138:15.0 141:58.0 142:51.0 143:712.0 144:95.0 146:64.0 147:9643.0 148:1032.0 149:1104.0 150:133.0 151:66.0 153…	453	C00392	FBPFZTCFMRRESA-UHFFFAOYSA-N		2916	1927	83353	1168	850	641	1213	516	1919	4298	1573	1094	1371	484	1226	764	2168	3855	1401	2774	2474	2911	2475	725	2197	2674	1291	893	1132	963	1621	2518	332	5288	3737	4978	3319	1407	3417	2017	1858
heptadecanoic acid	751309	117	727	86:84.0 89:126.0 93:146.0 95:297.0 97:364.0 98:171.0 99:152.0 101:71.0 105:120.0 107:47.0 109:65.0 111:142.0 112:68.0 113:69.0 116:319.0 117:6884.0 118:515.0 119:190.0 123:26.0 125:38.0 129:2928.0 130:357.0 131:779.0 132:2003.0 133:510.0 134:126.0 141:18.0 143:248.0 145:1080.0 146:130.0 149:39.0 152:19.0 153:14.0 159:91.0 163:18.0 171:63.0 174:86.0 177:28.0 182:19.0 187:82.0 189:15.0 197:18.0 201…	10465		KEMQGTRYUADPNZ-UHFFFAOYSA-N		11279	14394	5336	8220	13503	12722	10651	5919	4262	12908	17149	10751	12508	15200	11936	5440	7342	9702	5445	7726	46160	54056	8746	622	5342	10117	8661	4301	4896	7620	7458	6032	13562	5974	6044	9003	2587	10565	5954	6577	6855
guanidinosuccinate	557299	328	16942	85:1832.0 86:1207.0 87:1117.0 88:27.0 89:1062.0 90:204.0 91:2.0 94:274.0 95:305.0 96:156.0 97:614.0 98:1878.0 99:1503.0 100:6843.0 101:1518.0 102:3505.0 103:5270.0 104:709.0 105:462.0 106:458.0 107:2241.0 108:552.0 109:207.0 110:2103.0 111:770.0 112:7.0 113:930.0 114:496.0 115:2396.0 116:5193.0 117:3334.0 118:299.0 119:402.0 121:557.0 123:132.0 124:162.0 125:1811.0 126:37.0 127:1585.0 128:1650.0 …	439918	C03139	VVHOUVWJCQOYGG-REOHCLBHSA-N		847	340	424	523	1026	620	1081	644	1108	470	862	894	797	879	365	679	2179	1249	1157	1730	2780	2083	1221	1900	1853	681	1628	1145	1088	1152	1627	5906	1113	2389	3279	4144	2816	1434	2746	368	2008
glycyl proline	691357	174	18496	85:52.0 86:302.0 100:252.0 103:30.0 172:26.0 173:12.0 174:1192.0 175:118.0 176:13.0 268:7.0 306:8.0 331:18.0 374:29.0	3013625		KZNQNBZMBZJQJO-YFKPBYRVSA-N		3745	7685	4579	5033	2367	3149	1447	2805	1818	4398	3390	5482	3964	3143	5720	643	1089	1122	511	839	2907	4331	1525	744	987	802	711	1021	1511	773	1148	842	1239	854	1198	736	2162	789	901	394	363
glycolic acid	227215	177	34086	87:1425.0 92:213.0 93:59.0 94:53.0 100:1068.0 101:928.0 102:746.0 103:3767.0 104:374.0 105:894.0 106:225.0 109:62.0 115:803.0 116:336.0 119:879.0 120:116.0 121:21.0 133:7528.0 137:4.0 152:79.0 153:20.0 154:42.0 156:71.0 157:41.0 158:44.0 160:65.0 161:3953.0 162:856.0 163:458.0 164:50.0 165:50.0 166:7.0 168:24.0 173:188.0 175:46.0 176:27.0 177:10553.0 178:1655.0 179:815.0 180:109.0 182:15.0 184:77…	757	C00160	AEMRFAOFKBGASW-UHFFFAOYSA-N		4792	7482	28259	4493	4342	3382	20607	2245	25678	7585	5420	5233	5980	5779	7174	2762	3094	5744	2578	4868	15404	10485	3844	2578	2898	4828	4948	1783	3004	3972	2778	2360	8006	5823	4142	8579	2410	4106	5613	4380	2838
glycine	368707	248	6	85:2882.0 86:87494.0 87:10917.0 88:4018.0 89:822.0 92:65.0 93:42.0 94:27.0 95:426.0 96:50.0 97:67.0 99:1489.0 100:53029.0 101:10140.0 102:5892.0 103:928.0 105:1276.0 110:146.0 113:1787.0 114:44.0 115:2820.0 116:1864.0 117:12472.0 118:47.0 119:3422.0 122:40.0 123:85.0 125:63.0 129:156.0 130:9640.0 131:7466.0 132:862.0 133:31722.0 134:5661.0 135:2633.0 144:2949.0 145:349.0 146:1208.0 147:26782.0 14…	750	C00037	DHMQDGOQFOQNFH-UHFFFAOYSA-N		240104	779449	313701	584638	754929	758933	587438	559812	393505	850568	800123	784189	793076	734592	743577	879600	976673	733468	789357	547911	1138339	958768	707156	834788	851155	452983	831343	1071429	876693	1084476	1008354	1125703	536105	826514	533279	754971	781468	684087	575193	825797	747943
glycerol-alpha-phosphate	590747	357	1687	85:750.0 87:846.0 88:468.0 89:1193.0 90:82.0 91:168.0 92:114.0 93:127.0 94:26.0 95:116.0 97:212.0 98:232.0 99:483.0 101:13348.0 102:1461.0 103:9463.0 104:991.0 105:689.0 106:35.0 107:239.0 108:36.0 109:51.0 111:385.0 113:2220.0 114:284.0 115:2195.0 116:2414.0 117:2066.0 118:407.0 119:755.0 120:59.0 121:349.0 122:90.0 123:101.0 125:30.0 127:73.0 129:6764.0 130:1365.0 131:6671.0 132:512.0 133:8224.…	754	C03189	AWUCVROLDVIAJX-UHFFFAOYSA-N		60757	57611	33709	58517	43772	43156	101994	11965	82473	39494	85572	48803	51998	45141	44450	28639	42348	51659	50300	43461	27160	31833	50076	32581	40165	34189	27652	25967	21462	30428	35530	23326	71191	25992	22987	33040	6869	54967	14592	10583	10539
glycerol-3-galactoside	800205	204	100875	85:119.0 86:50.0 88:92.0 89:704.0 90:63.0 97:170.0 99:209.0 101:1588.0 102:180.0 103:7466.0 104:638.0 105:274.0 113:140.0 114:16.0 115:228.0 116:505.0 117:2068.0 118:19.0 119:111.0 129:3086.0 130:248.0 131:1536.0 132:221.0 133:1744.0 135:112.0 136:31.0 141:23.0 143:419.0 144:45.0 147:6254.0 148:466.0 149:464.0 150:25.0 158:13.0 159:168.0 169:405.0 172:18.0 175:156.0 189:502.0 190:237.0 191:1005.0…	16048618	C05401	NHJUPBDCSOGIKX-NTXXKDEISA-N		7617	8803	9021	3498	6603	1718	6577	3650	9862	10749	6962	84011	7374	5567	8547	5260	5455	26485	18431	14960	16551	17419	13415	8785	14263	6524	9204	8943	7649	11636	8768	9691	9359	9908	9027	14950	4567	9902	11406	5353	7268
glycerol	344428	205	102844	86:35649.0 87:13782.0 89:52081.0 90:4636.0 91:2790.0 92:331.0 94:2130.0 95:638.0 96:309.0 97:382.0 98:441.0 99:3874.0 100:44651.0 101:54722.0 102:14716.0 103:190700.0 104:22113.0 105:17401.0 106:820.0 113:6809.0 114:4692.0 115:32295.0 116:19426.0 117:387803.0 118:38731.0 119:35848.0 127:1203.0 128:4038.0 129:54615.0 130:16196.0 131:81985.0 132:12409.0 133:263730.0 134:35271.0 135:20567.0 146:458.…	753	C00116	PEDCQBHIVMGVHV-UHFFFAOYSA-N		704168	1069565	1022135	823708	923226	812776	557775	278758	965386	1018138	1352435	973681	1119034	1424147	623789	154380	64300	145922	121538	121715	560422	556966	94670	109123	117679	215738	187573	101310	91735	86621	170356	157540	414879	159293	230954	278742	187231	204667	170824	517678	185221
glyceric acid	377495	189	48	87:199.0 89:698.0 90:111.0 93:56.0 98:33.0 99:176.0 100:63.0 101:1315.0 102:3672.0 103:4054.0 104:371.0 105:293.0 106:106.0 107:60.0 108:48.0 113:36.0 114:94.0 115:261.0 116:366.0 117:2480.0 119:409.0 122:34.0 130:941.0 131:1036.0 133:4658.0 135:416.0 142:23.0 147:8908.0 148:1388.0 149:813.0 157:22.0 158:22.0 159:33.0 161:42.0 162:30.0 163:86.0 166:42.0 175:382.0 176:31.0 177:220.0 189:3993.0 190…	439194	C00258	RBNPOMFGQQGHHO-UWTATZPHSA-N		222364	201003	654866	113529	206456	94246	540950	63467	467538	235187	187913	289781	235231	225812	192371	90185	111354	167006	170658	153337	57228	59405	143790	97821	109637	64570	159638	171690	84833	195882	161867	120167	233669	147835	124525	178356	219359	246192	146865	204630	97823
glutaric acid	421596	261	16952	85:4857.0 86:408.0 87:632.0 88:1429.0 89:752.0 92:72.0 93:162.0 94:11.0 95:581.0 97:15164.0 98:1176.0 99:2227.0 101:4169.0 102:981.0 103:27.0 106:67.0 107:367.0 110:432.0 111:140.0 113:709.0 114:83.0 115:2230.0 116:9480.0 117:5385.0 118:622.0 119:88.0 123:1269.0 124:368.0 126:294.0 127:328.0 128:231.0 129:14698.0 130:6115.0 131:3690.0 132:878.0 133:5237.0 138:106.0 140:284.0 141:16.0 142:59.0 143…	743	C00489	JFCQEDHGNNZCLN-UHFFFAOYSA-N		874	1531	1515	1816	1568	1475	1300	666	1683	1664	1288	1130	1495	1353	1525	264	387	967	647	916	2321	2485	755	309	409	712	533	416	556	580	629	539	1131	733	1067	881	210	857	1035	539	391
glutamine	600000	156	171972	86:1008.0 87:256.0 88:222.0 90:245.0 94:189.0 96:280.0 97:328.0 98:717.0 100:3469.0 101:366.0 102:313.0 104:214.0 107:149.0 112:1011.0 113:678.0 114:1746.0 116:2134.0 118:20.0 119:321.0 121:86.0 126:499.0 128:4093.0 131:1699.0 132:1288.0 133:2351.0 139:1107.0 140:1327.0 141:56.0 142:377.0 144:424.0 145:1566.0 147:10332.0 148:1224.0 149:833.0 150:22.0 155:12949.0 156:35859.0 157:2758.0 158:1324.0 …	5961	C00064	ZDXPYRJPNDTMRX-VKHMYHEASA-N		29446	30354	12804	19406	18288	20353	6361	49824	6330	22143	19803	15493	19074	14918	28177	35824	27916	43534	41544	42686	32745	35667	54344	38834	49739	34781	40669	33357	16152	31720	148895	44822	84859	31954	79474	72981	100130	48632	45527	128598	18310
glutamic acid	529100	246	28	85:1143.0 86:983.0 87:725.0 88:453.0 89:313.0 90:36.0 91:51.0 95:189.0 96:269.0 97:224.0 98:467.0 99:626.0 100:5243.0 101:1252.0 102:493.0 103:1043.0 104:79.0 105:259.0 108:335.0 109:58.0 110:448.0 111:44.0 112:737.0 113:669.0 114:1398.0 115:911.0 116:669.0 117:712.0 118:217.0 119:303.0 120:26.0 122:179.0 123:41.0 125:90.0 126:202.0 127:190.0 128:17149.0 129:3445.0 130:1476.0 131:1330.0 132:969.0…	33032	C00025	WHUUTDBJXJRKMK-VKHMYHEASA-N		730733	613806	379338	817217	639230	523225	797862	388436	511870	674803	492518	556395	451284	521982	500649	2455273	2136200	1615694	1740119	1650178	475166	347509	1630271	1360894	2356963	1109952	1286520	2351337	2078682	2096622	987537	2127502	1332551	1485073	1229567	1275181	1271894	1256201	1149400	613938	1060281
glucose-6-phosphate	820524	387	62271	85:5245.0 86:2200.0 88:676.0 89:23781.0 90:2372.0 91:1874.0 94:334.0 96:567.0 97:1869.0 98:686.0 99:2954.0 100:5739.0 101:18959.0 102:4315.0 103:26912.0 104:2849.0 105:5212.0 109:693.0 111:1812.0 112:713.0 113:3107.0 114:2542.0 115:4560.0 116:9553.0 117:8170.0 119:2887.0 121:920.0 123:437.0 124:166.0 125:608.0 126:795.0 127:1825.0 128:1310.0 129:30747.0 130:8682.0 131:16390.0 132:2717.0 133:25326…	5958	C00092	NBSCHQHZLSJFNQ-GASJEMHNSA-N		2805	6361	35158	556	3790	973	14804	710	42956	815	2917	1877	794	2815	1813	11781	18430	28673	18634	17661	6427	11171	18946	14283	14151	10275	10823	12258	10730	16580	12644	30006	50681	33805	25055	29118	9138	13354	38384	2996	7354
glucose-1-phosphate	594647	217	3167	85:385.0 86:98.0 87:248.0 88:286.0 89:468.0 90:224.0 92:20.0 95:218.0 99:284.0 101:1180.0 103:1916.0 104:47.0 107:220.0 109:96.0 110:193.0 111:260.0 112:20.0 113:386.0 114:41.0 115:209.0 116:863.0 117:2309.0 118:189.0 119:243.0 125:12.0 126:151.0 128:127.0 129:1571.0 130:306.0 131:508.0 132:123.0 133:2331.0 134:352.0 135:130.0 136:1.0 139:40.0 140:858.0 141:105.0 142:138.0 143:915.0 144:125.0 145…	65533	C00103	HXXFSFRBOHSIMQ-VFUOTHLCSA-N		2728	1934	8447	1846	2455	1583	10503	1433	4346	2088	2526	1925	1972	2239	1915	1819	2323	2943	2070	3950	4999	5988	2603	1260	2449	2632	3747	1391	1793	2569	2644	4224	8978	5491	6330	9438	3012	2186	5369	1713	1504
glucose	678811	217	17290	85:818.0 86:561.0 87:794.0 88:502.0 89:7762.0 90:614.0 91:785.0 92:21.0 93:83.0 94:79.0 95:57.0 96:257.0 97:347.0 98:331.0 99:656.0 100:1716.0 101:2403.0 102:1778.0 103:13949.0 104:1499.0 105:1568.0 106:55.0 107:258.0 109:253.0 110:275.0 111:599.0 112:227.0 113:493.0 114:483.0 115:1434.0 116:1504.0 117:6814.0 118:819.0 119:1098.0 120:46.0 122:6.0 124:112.0 125:47.0 126:232.0 127:236.0 128:579.0 1…	5793	C00031	WQZGKKKJIJFFOK-GASJEMHNSA-N		7271	3172	788106	4859	5149	4085	388801	4695	464145	10196	4707	2588	4550	6036	7385	105243	123753	124100	99065	335810	125677	196889	111413	79530	111491	161512	122272	95768	63965	73864	193269	168506	272076	279390	505246	485010	258936	260716	254101	135319	216392
gluconic acid lactone	645815	220	3502	87:376.0 89:418.0 91:200.0 93:213.0 94:7.0 95:277.0 97:419.0 98:28.0 99:247.0 100:286.0 101:1266.0 102:1454.0 103:3165.0 104:660.0 105:405.0 106:2.0 107:9.0 109:98.0 111:303.0 112:10.0 113:395.0 115:310.0 117:3173.0 118:208.0 119:432.0 120:76.0 121:161.0 122:35.0 123:45.0 125:72.0 127:87.0 128:55.0 129:13415.0 130:2506.0 131:1543.0 132:118.0 133:3838.0 134:325.0 135:258.0 136:14.0 137:2.0 138:26.…	7027	C00198	PHOQVHQSTUBQQK-SQOUGZDYSA-N		243	276	29762	115	289	172	929	113	965	240	137	252	195	196	179	548	674	686	625	1453	1811	2130	511	562	614	1003	1376	824	557	693	1397	1163	2561	2272	9410	2699	2384	3522	1066	1929	1930
gluconic acid	693148	333	7501	87:39.0 89:155.0 99:15.0 100:306.0 101:268.0 102:393.0 103:2729.0 104:264.0 105:196.0 109:2.0 111:2.0 113:144.0 116:8.0 117:1117.0 118:12.0 127:30.0 129:1186.0 130:285.0 131:546.0 132:183.0 133:997.0 134:13.0 137:1.0 139:7.0 140:38.0 141:4.0 142:28.0 143:746.0 144:263.0 145:25.0 147:6161.0 148:1144.0 149:642.0 150:39.0 151:46.0 153:74.0 154:66.0 155:3.0 157:599.0 159:89.0 160:27.0 161:88.0 164:14…	6857417	C00800	RGHNJXZEOKUKBD-QTBDOELSSA-N		497	116	6876	326	386	280	1474	201	1559	582	590	458	718	516	601	441	440	685	601	1488	3341	1941	975	1048	506	1022	1507	2145	498	220	1122	1539	1498	2239	23786	5730	10195	8234	871	2698	4534
galactonic acid	690882	292	4706	85:918.0 86:238.0 87:865.0 88:630.0 89:3376.0 90:737.0 91:316.0 95:57.0 96:68.0 97:1011.0 98:413.0 99:1406.0 100:448.0 101:4514.0 102:3806.0 103:26292.0 104:2417.0 105:1403.0 106:36.0 107:255.0 108:13.0 109:160.0 110:149.0 111:353.0 112:80.0 113:956.0 114:440.0 115:1587.0 116:1106.0 117:12863.0 118:1333.0 119:1189.0 124:209.0 125:121.0 126:8.0 127:610.0 128:752.0 129:11296.0 130:3317.0 131:4665.0…	128869	C00880	RGHNJXZEOKUKBD-MGCNEYSASA-N		152	444	6070	325	427	341	1270	166	1098	427	653	436	542	553	656	446	494	451	598	1186	2780	2485	1031	699	470	959	1154	847	475	1033	1028	960	1000	1874	19116	4973	9365	4364	964	2358	3356
galactinol	1002731	204	1982	85:14.0 88:39.0 95:8.0 96:11.0 97:10.0 98:2.0 99:1.0 101:52.0 103:629.0 105:43.0 109:1.0 113:44.0 115:2.0 116:54.0 117:44.0 119:28.0 121:1.0 123:1.0 125:1.0 129:681.0 130:1.0 131:231.0 133:66.0 143:15.0 144:7.0 147:786.0 148:33.0 149:15.0 155:33.0 156:29.0 157:47.0 169:102.0 170:2.0 175:18.0 177:48.0 179:14.0 181:24.0 183:31.0 185:1.0 189:110.0 190:27.0 191:1094.0 192:336.0 193:152.0 199:3.0 203:…	11727586	C01235	VCWMRQDBPZKXKG-ZNVDUFQESA-N		216	205	307	336	604	179	141	176	297	1204	477	333	298	470	392	267	864	514	511	262	5203	7384	436	681	288	226	563	387	560	291	511	949	2806	1455	6348	2735	339	646	1893	3634	1039
fumaric acid	390016	245	14755	85:387.0 86:38.0 87:9.0 88:13.0 89:36.0 91:8.0 92:19.0 93:21.0 94:2.0 95:36.0 96:23.0 97:35.0 98:167.0 99:149.0 100:30.0 101:19.0 102:3.0 103:106.0 104:6.0 105:54.0 106:32.0 108:1.0 109:14.0 111:16.0 113:179.0 114:8.0 115:714.0 116:73.0 117:197.0 118:25.0 119:46.0 120:15.0 121:3.0 122:5.0 123:4.0 125:11.0 126:132.0 127:348.0 128:131.0 129:57.0 130:40.0 131:175.0 132:35.0 133:1168.0 134:224.0 135:…	444972	C00122	VZCYOOQTPOCHFL-OWOJBTEDSA-N		56674	30505	23632	71522	30276	33486	18297	17658	17678	28350	25485	58319	55624	45461	78641	8579	9090	21341	17474	17040	21779	20330	18851	19000	19575	24427	16904	12078	12103	13830	6648	14812	24215	15448	12481	17623	5720	17088	16332	21944	22617
fucose	584895	117	31569	85:75.0 87:111.0 88:40.0 89:1323.0 90:89.0 91:104.0 99:12.0 100:605.0 101:338.0 102:122.0 103:1172.0 105:294.0 106:48.0 109:34.0 110:22.0 114:14.0 115:241.0 116:57.0 117:14287.0 118:1480.0 119:608.0 120:10.0 123:27.0 126:1.0 127:2.0 128:7.0 129:1134.0 130:379.0 131:959.0 132:109.0 133:835.0 134:163.0 140:8.0 142:6.0 143:263.0 144:33.0 145:34.0 147:1366.0 148:54.0 149:99.0 155:1.0 156:11.0 160:136…	439650	C02095	SHZGCJCMOBCMKK-FPRJBGLDSA-N		4315	3618	4531	4613	3622	2747	3942	1975	3189	4017	3512	5078	3635	3936	4375	2722	3380	3481	3835	4427	16934	12378	3230	3130	3937	5601	3864	4257	2325	3334	3873	2521	9124	6636	4931	6584	2083	4145	5810	3814	3970
fructose-6-phosphate	804279	315	6431	85:175.0 86:55.0 87:366.0 88:157.0 89:2236.0 90:436.0 92:4.0 94:18.0 96:197.0 98:32.0 99:369.0 100:408.0 101:1519.0 102:775.0 103:257.0 104:1131.0 105:281.0 106:108.0 109:60.0 111:305.0 113:195.0 114:242.0 115:86.0 116:26.0 117:911.0 118:370.0 120:83.0 121:101.0 122:34.0 124:89.0 126:163.0 128:84.0 129:4295.0 130:1211.0 131:850.0 132:289.0 133:2271.0 134:314.0 135:693.0 136:141.0 137:22.0 138:85.…	440641	C05345	BGWGXPAPYGQALX-ARQDHWQXSA-N		1798	4195	17521	727	2622	1893	7144	644	15781	4735	2350	1275	738	2139	1540	8194	12255	13886	12085	11266	6784	8497	9204	5592	8595	6443	6656	7574	6285	11432	8768	19640	29761	19827	18048	18186	4133	2397	20240	2269	5024
fructose	639442	307	21	85:1065.0 86:372.0 87:1570.0 88:1347.0 89:11886.0 90:1027.0 91:450.0 94:125.0 95:108.0 96:150.0 97:341.0 98:337.0 99:854.0 100:2150.0 101:3537.0 102:951.0 103:87115.0 104:8453.0 105:4107.0 106:219.0 110:160.0 111:332.0 112:91.0 113:824.0 114:1370.0 115:1277.0 116:899.0 117:11742.0 118:1067.0 119:1473.0 120:185.0 121:95.0 124:47.0 125:43.0 126:175.0 127:390.0 129:7908.0 130:1485.0 131:4620.0 132:6…	439709	C02336	RFSUNEUAIZKAJO-ARQDHWQXSA-N		6550	10001	679642	4398	614	736	363848	534	329355	4859	3282	975	1349	1482	2951	25043	3301	3766	3214	122771	30144	23857	2954	981	2578	48262	72683	2945	12706	3085	4573	4342	4987	5304	13687	5218	11276	4722	10103	20358	7242
erythritol	471922	217	92	86:57.0 87:443.0 89:682.0 90:92.0 99:480.0 100:41.0 101:1823.0 103:7046.0 104:676.0 105:300.0 106:59.0 109:27.0 111:45.0 113:474.0 115:473.0 116:1861.0 117:6123.0 118:476.0 119:295.0 127:453.0 129:1559.0 130:129.0 131:448.0 133:1902.0 134:216.0 144:53.0 147:9776.0 148:785.0 149:656.0 158:25.0 159:8.0 163:98.0 169:60.0 174:40.0 175:153.0 176:58.0 177:60.0 183:21.0 189:1255.0 190:194.0 191:893.0 19…	222285	C00503	UNXHWFMMPAWVPI-ZXZARUISSA-N		11142	9171	31316	8707	6452	6080	20957	2175	26393	9449	9243	5000	6056	8344	6705	3582	4221	5020	4178	10009	4310	4260	4820	4465	5504	6389	5284	6251	2894	4857	5696	3524	12857	10443	7279	11852	3297	8756	5119	4051	3461
epsilon-caprolactam	353069	170	3101	85:3527.0 86:4140.0 87:584.0 88:310.0 89:178.0 90:77.0 92:69.0 93:133.0 94:788.0 95:1631.0 96:9852.0 97:922.0 98:563.0 99:1266.0 100:3522.0 101:560.0 102:1140.0 104:121.0 108:40.0 109:61.0 110:210.0 111:195.0 112:430.0 113:668.0 114:248.0 115:442.0 116:2077.0 117:158.0 118:177.0 119:56.0 121:27.0 124:57.0 125:76.0 126:242.0 127:629.0 128:1076.0 129:519.0 131:354.0 135:55.0 137:46.0 138:80.0 139:6…	7768	C06593	JBKVHLHDHHXQEQ-UHFFFAOYSA-N		8374	6556	6658	5575	6693	6483	713	2635	1256	7227	9173	842	6828	1140	686	4694	8987	8797	1157	2533	7243	17774	1261	2119	1156	1737	8930	8454	6552	4621	7636	8640	13514	9334	8518	9777	3251	11747	18233	6805	5859
docosahexaenoic acid	902819	91	87709	89:153.0 91:4417.0 92:909.0 93:2453.0 94:871.0 95:942.0 96:135.0 97:156.0 98:30.0 99:74.0 103:158.0 104:148.0 105:1782.0 106:442.0 107:727.0 108:775.0 109:294.0 110:46.0 111:42.0 115:239.0 116:175.0 117:1938.0 118:276.0 119:1453.0 120:408.0 121:401.0 122:154.0 123:56.0 128:107.0 129:1147.0 130:243.0 131:1109.0 132:276.0 133:714.0 134:388.0 135:292.0 136:81.0 137:51.0 141:89.0 142:64.0 143:202.0 1…	445580	C06429	MBMBGCFOFBJSGT-KUBAVDMBSA-N		5345	6675	1607	2431	2461	1712	1862	1345	1338	1863	3121	2679	1387	3838	2477	1510	2221	2122	1546	1690	13797	11692	2662	1847	1462	2300	1351	2261	1405	1666	1537	1175	2100	1301	2055	2319	552	2339	1629	1202	626
D-erythro-sphingosine	859500	204	126903	100:421.0 114:218.0 116:303.0 128:133.0 129:310.0 130:24.0 147:380.0 155:21.0 188:166.0 202:115.0 204:5513.0 205:732.0 206:427.0 223:20.0 345:29.0	5280335	C00319	WWUZIQQURGPMPG-KRWOKUGFSA-N		236	153	329	809	93	89	717	87	267	165	369	186	363	294	238	87	354	460	299	375	1964	5822	288	440	236	568	411	524	247	282	372	253	861	224	737	235	154	1155	412	131	308
cystine	804619	218	94	85:108.0 86:247.0 87:139.0 88:76.0 89:69.0 91:149.0 92:44.0 93:30.0 95:38.0 98:79.0 99:84.0 100:3048.0 101:429.0 102:207.0 103:131.0 104:31.0 109:39.0 111:37.0 114:248.0 115:750.0 116:370.0 117:152.0 118:99.0 119:32.0 120:118.0 121:41.0 122:20.0 128:86.0 129:101.0 130:257.0 131:402.0 132:617.0 133:343.0 134:123.0 135:57.0 143:27.0 144:115.0 145:43.0 146:3584.0 147:1813.0 148:1380.0 149:261.0 156:…	595	C01420	LEVWYRKDKASIDU-UHFFFAOYSA-N		17085	15069	16927	12558	5296	8453	4997	32939	5387	4379	7876	2509	5706	2363	7407	5860	7636	11320	9707	4202	11757	7787	6243	5262	3375	9717	15863	18330	11180	6254	17465	6653	9913	9093	11435	13764	5165	14183	20599	4904	4707
cysteine-glycine	715335	220	2787	85:185.0 86:404.0 88:100.0 90:67.0 91:332.0 92:34.0 94:53.0 97:57.0 98:151.0 99:49.0 100:1375.0 101:377.0 102:262.0 103:390.0 104:15.0 105:20.0 107:142.0 110:50.0 112:23.0 113:69.0 114:78.0 115:367.0 116:813.0 118:39.0 126:62.0 129:25.0 130:279.0 131:65.0 132:916.0 134:134.0 135:1.0 141:102.0 142:99.0 144:44.0 146:198.0 147:351.0 148:451.0 154:30.0 155:46.0 157:102.0 158:256.0 159:18.0 160:51.0 1…	439498	C01419	ZUKPVRWZDMRIEO-VKHMYHEASA-N		26630	6617	3435	32593	9353	6337	3655	9980	2906	6376	9052	9885	14350	4489	29791	1244	862	1979	2116	7152	6682	5633	1243	1137	3020	893	2715	3421	1253	491	1745	920	2715	1654	8012	5777	2472	3438	2911	1352	2440
cysteine	500158	220	65	86:175.0 90:83.0 91:341.0 97:81.0 98:68.0 100:3118.0 101:289.0 102:126.0 103:157.0 104:40.0 106:71.0 111:61.0 112:46.0 113:48.0 115:193.0 116:681.0 117:121.0 119:107.0 120:61.0 130:238.0 132:808.0 133:307.0 135:39.0 146:182.0 147:1274.0 149:187.0 163:84.0 172:22.0 204:108.0 217:15.0 218:2544.0 219:362.0 220:2803.0 221:383.0 222:297.0 223:28.0 231:29.0 232:38.0 262:21.0 287:23.0 301:27.0 304:25.0 …	5862	C00097	XUJNEKJLAYXESH-REOHCLBHSA-N		13895	6610	5291	30097	21740	27733	9994	9518	5708	13382	30442	17900	17833	12430	30143	13012	21503	9579	12691	25646	3621	9491	7634	12012	12024	1964	15716	28337	13403	857	16288	23674	12434	19533	44399	26891	14858	16129	10227	34612	31677
cyano-l-alanine	403745	141	16643	85:83.0 86:532.0 89:67.0 90:333.0 94:1.0 97:172.0 98:450.0 99:1184.0 100:888.0 101:281.0 103:310.0 106:8.0 108:158.0 110:2029.0 114:270.0 116:388.0 117:178.0 118:50.0 128:188.0 130:32.0 131:371.0 136:230.0 140:30.0 141:5528.0 142:201.0 143:307.0 144:94.0 145:692.0 147:1025.0 153:14.0 155:116.0 157:84.0 158:39.0 160:19.0 161:1.0 168:5.0 173:419.0 174:107.0 180:185.0 181:2.0 184:1720.0 196:4.0 199:…	439742	C02512	BXRLWGXPSRYJDZ-VKHMYHEASA-N		473	146	160	268	223	259	123	422	253	153	479	123	350	285	420	812	1018	1030	1116	1313	3315	3006	1362	1330	1200	961	1590	1137	1184	1060	925	806	922	670	796	566	743	1039	1397	1574	1303
cyanoalanine	404807	141	107144	86:1241.0 88:94.0 89:166.0 90:394.0 91:1170.0 94:55.0 95:85.0 96:6.0 97:265.0 98:1353.0 99:179.0 100:4140.0 101:369.0 102:641.0 103:2034.0 104:258.0 106:65.0 107:4456.0 108:489.0 109:498.0 110:1469.0 111:245.0 112:325.0 113:38.0 114:1063.0 115:472.0 116:337.0 118:1446.0 119:282.0 120:39.0 122:52.0 125:199.0 126:273.0 128:1168.0 129:240.0 130:2245.0 132:421.0 133:293.0 134:1843.0 136:161.0 138:37.…	13538		ADGFNXYXROZUOG-VKHMYHEASA-N		473	146	160	268	223	259	123	276	253	153	479	123	350	285	420	812	1083	1030	1116	1313	3315	3006	1362	1330	1200	961	1590	1137	865	1060	925	806	922	670	796	566	665	1039	1397	1518	1326
creatinine	502599	115	31	85:370.0 88:85.0 89:36.0 93:61.0 98:181.0 99:1414.0 100:9158.0 101:1232.0 103:128.0 108:34.0 111:15.0 113:594.0 114:567.0 115:27718.0 116:1868.0 118:47.0 124:34.0 130:931.0 134:91.0 135:38.0 136:59.0 139:101.0 142:85.0 143:10910.0 144:1070.0 147:1641.0 155:268.0 158:453.0 159:92.0 160:80.0 161:20.0 162:30.0 165:17.0 167:15.0 169:18.0 170:66.0 171:2993.0 172:140.0 173:285.0 174:113.0 175:26.0 176:…	588	C00791	DDRJAANPRJIHGJ-UHFFFAOYSA-N		27427	24850	14514	20115	52515	35329	19530	6606	3922	34859	22136	39261	23717	46175	66565	14551	24106	19960	17903	44527	10737	4757	21257	10979	21096	12174	8570	16289	10100	13373	13305	19633	10361	14080	36451	12580	6380	16345	20829	11828	12842
conduritol-beta-expoxide	701723	318	34065	85:102.0 86:7.0 88:11.0 93:17.0 95:84.0 99:141.0 100:46.0 101:367.0 102:34.0 103:1909.0 104:100.0 105:120.0 108:7.0 109:85.0 111:59.0 113:534.0 114:36.0 115:64.0 116:86.0 124:61.0 125:26.0 128:2.0 129:2049.0 130:323.0 131:745.0 132:109.0 133:2107.0 134:288.0 135:95.0 137:15.0 139:24.0 140:14.0 141:27.0 142:65.0 143:754.0 144:15.0 145:6.0 147:8476.0 148:1285.0 149:919.0 150:18.0 156:38.0 157:286.0…	9989541		ZHMWOVGZCINIHW-SPHYCDKFSA-N		2137	1224	1403	865	550	250	502	300	713	3244	930	99	780	856	1132	298	1560	2537	957	1382	3060	2769	2131	540	1623	1607	1613	553	593	447	829	1740	4208	3407	2493	3653	2821	755	3508	1112	531
citrulline	621404	157	1712	85:138.0 86:318.0 89:143.0 90:82.0 91:114.0 92:81.0 95:62.0 97:103.0 98:473.0 99:700.0 100:1254.0 101:216.0 102:109.0 103:52.0 104:50.0 107:195.0 108:36.0 109:94.0 110:101.0 111:43.0 113:64.0 114:128.0 115:311.0 116:35.0 117:38.0 118:54.0 120:48.0 122:24.0 124:39.0 126:87.0 127:262.0 128:173.0 129:140.0 130:668.0 132:139.0 133:229.0 134:91.0 138:26.0 140:306.0 141:1077.0 142:2134.0 143:284.0 144:…	9750	C00327	RHGKLRLOHDJJDR-BYPYZUCNSA-N		4000	3101	310357	6637	2491	1301	274108	1320	319640	2906	1764	3607	2635	3294	3466	1762	2890	3308	1358	3547	3290	3384	3500	3133	2648	3478	4607	1663	1959	2900	4666	3062	4924	4428	5719	7436	2563	4157	3415	1462	3751
citric acid	618808	273	40981	85:89578.0 86:32146.0 87:90310.0 88:39013.0 89:54812.0 90:9299.0 91:11206.0 92:10290.0 93:28385.0 94:9429.0 95:49580.0 96:30105.0 97:93138.0 98:32569.0 99:400197.0 100:50187.0 101:93153.0 102:37172.0 103:175191.0 104:24666.0 105:46046.0 106:6137.0 107:6559.0 108:4796.0 109:5998.0 110:6008.0 111:76238.0 112:13593.0 113:52516.0 114:20671.0 115:169926.0 116:71264.0 117:153010.0 118:20204.0 119:58110…	311	C00158	KRKNYBCHXYNGOX-UHFFFAOYSA-N		32242	23073	4547347	22698	18553	25838	3541041	12293	4245843	37569	39371	23720	22519	37586	29314	30241	35459	26171	38963	84658	34837	21253	51524	36318	31674	111936	67203	71676	25561	16077	30148	13239	104438	88198	159913	398698	66317	57568	44244	1004551	58749
cis-gondoic acid	847372	367	87783	85:2318.0 89:1537.0 91:1953.0 92:494.0 93:1867.0 94:1814.0 95:6984.0 96:10449.0 97:6552.0 98:6703.0 99:1435.0 105:1710.0 106:308.0 107:1454.0 108:883.0 109:3479.0 110:3575.0 111:2492.0 112:1073.0 113:314.0 117:29549.0 118:2998.0 119:2252.0 120:341.0 121:1361.0 122:447.0 123:2047.0 124:1355.0 125:876.0 126:132.0 127:401.0 129:20607.0 130:2301.0 131:4009.0 132:4647.0 133:2381.0 134:1003.0 135:968.0…	5282768	C16526	BITHHVVYSMSWAG-KTKRTIGZSA-N		181	204	129	175	111	197	138	79	165	252	246	166	140	245	169	233	155	234	163	333	2448	1657	285	313	112	283	280	156	156	218	252	270	413	199	304	475	138	471	173	204	174
cholesterone	1095940	456	170271	85:327.0 87:127.0 88:149.0 89:147.0 90:32.0 91:999.0 92:232.0 93:1255.0 94:239.0 95:1365.0 96:446.0 97:394.0 100:133.0 101:272.0 102:192.0 103:788.0 104:249.0 105:1577.0 107:529.0 109:492.0 111:57.0 113:98.0 115:355.0 116:46.0 117:539.0 118:279.0 119:1182.0 120:357.0 121:277.0 123:235.0 125:107.0 126:144.0 127:331.0 128:364.0 129:1423.0 130:312.0 131:933.0 132:449.0 133:557.0 136:138.0 137:119.0 …	91477	C00599	NYOXRYYXRWJDKP-GYKMGIIDSA-N		1870	2954	5871	1254	2137	1899	2262	731	2474	2108	2507	1333	565	2025	2527	1260	3656	6919	3225	3971	19076	12283	4217	9288	4062	5848	2607	2583	1577	2540	3204	3535	1917	2473	2375	1983	245	25562	1497	1427	2178
cholesterol	1078536	129	19	85:3277.0 86:357.0 87:698.0 88:331.0 89:2173.0 90:402.0 91:29340.0 92:4360.0 93:20764.0 94:3772.0 95:27816.0 96:2369.0 97:5814.0 98:576.0 99:1514.0 100:67.0 101:2755.0 102:616.0 103:3141.0 104:1732.0 105:26895.0 106:4885.0 107:20090.0 108:3742.0 109:12657.0 110:1522.0 111:3689.0 112:263.0 113:906.0 114:11.0 115:5342.0 116:2555.0 117:9801.0 118:2755.0 119:20567.0 120:8989.0 121:16634.0 122:2141.0 …	5997	C00187	HVYWMOMLDIMFJA-DPAQBDIFSA-N		155245	236304	249956	87439	175912	174224	300934	75637	220679	192287	316485	159241	186929	173655	191830	400163	834314	1140574	708910	608650	2224830	2139205	813804	1420340	581025	1157842	872202	646889	327702	495183	570908	432789	415733	622746	529014	438584	75368	2216757	350602	365110	710803
capric acid	451790	229	726	85:361.0 86:211.0 87:97.0 88:188.0 89:198.0 91:72.0 92:53.0 93:28.0 95:596.0 97:211.0 98:268.0 99:154.0 100:272.0 101:339.0 102:103.0 105:195.0 107:56.0 108:74.0 109:24.0 111:141.0 112:93.0 115:176.0 116:533.0 117:8029.0 118:528.0 119:291.0 122:50.0 123:33.0 125:55.0 126:57.0 129:3117.0 130:404.0 131:2042.0 132:1733.0 133:413.0 134:170.0 136:42.0 138:29.0 139:27.0 143:208.0 145:657.0 150:34.0 152…	2969	C01571	GHVNFZFCNZKVNT-UHFFFAOYSA-N		1750	1218	792	1331	733	944	1077	558	959	993	1313	1021	1071	1550	919	1110	1409	2125	1573	1950	22162	10934	2531	1722	1737	3268	2498	2428	1215	1521	1714	2184	4128	906	996	2285	607	2939	2449	1472	1232
butyrolactam	277199	142	2047	85:20.0 86:58.0 88:236.0 89:101.0 99:89.0 100:965.0 101:112.0 102:36.0 107:15.0 108:64.0 110:113.0 112:60.0 113:20.0 114:80.0 115:83.0 116:36.0 134:97.0 140:21.0 142:4184.0 143:458.0 144:89.0 155:31.0 156:217.0 157:779.0 158:23.0 173:153.0 184:27.0 185:7.0 199:33.0 213:132.0 302:10.0 306:2.0 314:3.0	12025		HNJBEVLQSNELDL-UHFFFAOYSA-N		11766	11461	3357	3756	7776	9032	5173	12006	4947	9192	6185	8823	8073	9882	7373	15143	6486	11941	9382	6044	19331	20165	11950	8190	9745	10344	11251	6960	9717	19845	10002	5754	5770	5754	6476	7888	17095	8838	5528	6965	6409
butane-2,3-diol	205778	117	485	86:129.0 87:1127.0 88:621.0 94:64.0 101:985.0 102:817.0 103:711.0 104:132.0 105:215.0 106:25.0 110:70.0 113:133.0 115:634.0 116:608.0 117:34024.0 118:3483.0 119:1369.0 120:52.0 125:36.0 127:157.0 129:384.0 131:1115.0 132:285.0 133:2648.0 135:67.0 138:16.0 139:52.0 141:34.0 142:52.0 144:30.0 145:56.0 147:9540.0 148:2021.0 149:1454.0 150:98.0 157:44.0 161:36.0 166:51.0 167:48.0 170:14.0 171:19.0 17…	262	C03046	OWBTYPJTUOEWEK-UHFFFAOYSA-N		310388	375161	385892	285162	252667	195732	700794	140303	603216	394458	317684	339658	367115	323426	273874	41263	48979	52089	54573	120981	58478	49962	45859	48324	41605	48548	68408	32200	39337	48672	43514	42935	76707	132129	170989	149430	82473	66363	92122	91459	76275
biphenyl	426625	154	68719	89:3302.0 97:316.0 107:235.0 124:383.0 136:397.0 137:350.0 139:89.0 152:471.0 154:23828.0 155:316.0 156:3822.0 157:1218.0 174:2709.0 175:157.0 183:108.0 184:13.0 187:110.0 216:13.0 228:376.0 229:264.0 274:94.0 277:19.0 279:11.0 313:1.0 323:3.0 324:4.0 332:5.0 336:1.0 353:1.0 368:1.0 398:3.0 403:2.0 405:7.0 407:4.0 418:2.0 421:5.0 424:3.0 425:11.0 427:3.0 431:2.0 438:6.0 440:3.0 442:4.0 445:1.0 44…	7095	C06588	ZUOUZKKEUPVFJK-UHFFFAOYSA-N		694	441	272	423	446	401	329	213	416	365	390	765	514	361	993	178	803	736	459	774	4641	4449	545	611	425	535	592	602	489	362	537	625	1033	452	917	627	105	573	723	498	670
beta-glycerolphosphate	574470	243	22021	85:37.0 101:553.0 102:50.0 103:684.0 106:24.0 112:8.0 113:19.0 115:137.0 117:69.0 129:971.0 130:171.0 131:352.0 133:740.0 134:41.0 135:156.0 137:89.0 139:3.0 147:979.0 148:10.0 149:98.0 155:36.0 179:29.0 181:96.0 183:49.0 191:186.0 192:18.0 193:100.0 195:81.0 207:280.0 208:22.0 209:15.0 211:1590.0 212:184.0 213:144.0 217:86.0 218:77.0 225:19.0 227:200.0 228:29.0 234:34.0 243:1830.0 244:286.0 245:…	2526	C02979	DHCLVCXQIBBOPH-UHFFFAOYSA-N		822	1741	1863	1562	1409	1618	3936	638	2404	1777	1969	1397	1740	1687	1617	1218	1485	1579	1513	2056	3035	2580	1594	1130	1167	747	1128	920	1056	1405	1482	1090	2526	1195	1240	1338	421	2602	1416	697	791
beta-gentiobiose	965352	160	100873	85:1429.0 86:721.0 87:1340.0 88:666.0 89:9018.0 90:749.0 91:536.0 92:96.0 93:135.0 94:142.0 95:134.0 96:89.0 97:641.0 98:223.0 99:1242.0 100:2366.0 101:8618.0 102:2362.0 103:22500.0 104:1984.0 105:4901.0 106:339.0 107:183.0 109:858.0 110:33.0 111:683.0 112:262.0 113:1304.0 114:964.0 115:1755.0 116:4243.0 117:12702.0 118:1086.0 119:1415.0 120:139.0 121:184.0 125:66.0 126:100.0 127:843.0 128:487.0 …	441422	C08240	DLRVVLDZNNYCBX-LIZSDCNHSA-N		166	202	1509	148	131	182	1178	114	880	188	149	256	123	188	141	140	297	272	168	397	3672	5302	285	260	237	407	13611	265	216	216	324	237	2173	1226	1635	14275	258	434	535	194	587
beta-alanine	435564	248	148	85:228.0 86:3117.0 87:240.0 90:32.0 93:32.0 95:19.0 99:386.0 100:1891.0 101:337.0 102:313.0 103:237.0 104:118.0 107:63.0 113:116.0 114:91.0 117:236.0 119:17.0 120:39.0 129:105.0 130:635.0 133:1533.0 134:301.0 135:92.0 137:24.0 142:51.0 146:224.0 147:2196.0 148:431.0 160:346.0 161:56.0 162:41.0 164:29.0 168:16.0 170:19.0 172:67.0 173:3.0 174:3380.0 175:583.0 176:292.0 181:27.0 187:19.0 188:94.0 18…	239	C00099	UCMIRNVEIXFBKS-UHFFFAOYSA-N		3776	4130	2269	3966	3288	2953	2302	1250	3734	2985	3241	5934	4637	4281	1594	2457	1649	3686	3916	1663	4795	4213	2549	3410	2679	2682	4400	3395	2386	3907	4187	3573	3732	10007	3177	7169	2855	3041	2551	2803	2482
benzoic acid	339214	179	34148	85:1157.0 86:1734.0 87:2480.0 88:121.0 89:513.0 90:980.0 91:549.0 92:250.0 93:77.0 94:121.0 95:181.0 96:222.0 97:454.0 98:347.0 99:9572.0 101:42.0 102:702.0 103:388.0 104:400.0 105:35970.0 106:2911.0 107:507.0 108:188.0 109:90.0 111:1502.0 112:267.0 113:535.0 114:841.0 115:1284.0 116:2857.0 117:1721.0 118:67.0 119:303.0 120:76.0 121:549.0 122:100.0 123:143.0 125:83.0 126:12.0 127:218.0 128:145.0 …	243	C00180	WPYMKLBDIGXBTP-UHFFFAOYSA-N		17872	12538	10050	8981	10304	30517	7996	16188	8060	10407	14159	8853	9028	13467	9513	31838	16312	29406	16063	1460	122489	114882	6074	10685	27893	37845	37129	18075	25709	19919	11212	14060	18025	11261	10219	13234	5389	11570	14407	8452	5731
behenic acid	920648	117	46315	89:63.0 90:3.0 96:62.0 98:113.0 116:141.0 117:2302.0 118:208.0 121:9.0 123:25.0 129:995.0 130:112.0 131:119.0 132:880.0 133:179.0 135:29.0 136:5.0 137:25.0 142:23.0 143:98.0 145:236.0 146:32.0 148:40.0 149:92.0 150:14.0 151:20.0 159:48.0 171:13.0 173:12.0 176:19.0 185:40.0 187:53.0 195:1.0 196:10.0 200:36.0 202:12.0 205:33.0 216:10.0 219:5.0 226:7.0 227:15.0 231:24.0 235:4.0 241:33.0 243:42.0 247…	8215	C08281	UKMSUNONTOPOIO-UHFFFAOYSA-N		2585	2277	1340	1687	2523	1149	1916	711	1680	1970	2174	1461	1814	2167	2581	1475	2337	1819	1428	3121	31445	34152	1940	2098	2123	3147	3589	1991	2114	1674	1739	2369	4604	2105	2068	3307	889	3357	3249	1198	4227
aspartic acid	480387	232	79	87:91.0 96:51.0 97:57.0 98:86.0 99:100.0 100:3071.0 101:325.0 102:140.0 103:85.0 115:76.0 117:579.0 118:67.0 129:72.0 130:177.0 132:82.0 133:399.0 134:83.0 142:92.0 147:1028.0 148:289.0 149:74.0 160:33.0 163:47.0 164:28.0 173:22.0 174:51.0 188:319.0 189:76.0 190:42.0 202:314.0 203:31.0 204:79.0 216:94.0 218:511.0 219:116.0 220:18.0 232:2572.0 233:417.0 234:183.0 235:21.0 267:39.0 291:15.0 306:42.…	5960	C00049	CKLJMWTZIZZHCS-REOHCLBHSA-N		5886	16117	34388	9888	7894	12824	5890	21147	7243	8324	8876	11848	10947	7836	8824	569818	395666	362478	453426	171494	114150	122976	402766	379312	383098	200512	242347	350895	558414	451188	223020	428508	256834	135683	102468	108694	261365	150290	264071	47754	27245
asparagine	553078	188	146	86:261.0 87:142.0 88:87.0 89:283.0 90:151.0 91:43.0 92:46.0 93:35.0 98:167.0 100:1725.0 101:112.0 102:22.0 104:36.0 107:43.0 108:48.0 109:43.0 111:105.0 112:77.0 113:62.0 114:223.0 115:405.0 116:5151.0 117:1014.0 118:309.0 119:90.0 120:36.0 125:136.0 126:95.0 128:266.0 130:448.0 131:829.0 132:2241.0 133:857.0 134:239.0 135:54.0 137:47.0 141:1377.0 142:341.0 143:178.0 144:126.0 145:46.0 146:126.0 …	6267	C00152	DCXYFEDJOCDNAF-REOHCLBHSA-N		20889	12751	15202	27190	8792	12847	3385	11666	6660	16234	10065	14278	14767	7744	25962	29379	24247	21473	24755	27527	26166	24543	24064	22197	24674	12019	28259	19291	28545	31714	41163	8688	15448	10044	23097	18213	22413	27623	33897	32880	27704
arachidonic acid	834339	91	6529	85:397.0 86:104.0 87:64.0 89:105.0 90:43.0 91:4416.0 92:1216.0 93:2782.0 94:1158.0 95:941.0 96:496.0 97:213.0 98:69.0 99:155.0 100:26.0 101:139.0 102:52.0 103:160.0 104:234.0 105:1843.0 106:1764.0 107:979.0 108:197.0 109:348.0 110:119.0 111:47.0 112:6.0 113:53.0 114:46.0 115:358.0 116:598.0 117:2905.0 118:489.0 119:1172.0 120:880.0 121:800.0 122:154.0 123:154.0 124:66.0 125:11.0 128:134.0 129:150…	444899	C00219	YZXBAPSDXZZRGB-DOFZRALJSA-N		21668	32040	4690	28302	29751	28334	24247	10169	16343	39785	41436	29484	27763	32539	31409	33752	31912	27539	37800	22854	44273	48376	27470	13602	25856	25644	17669	28642	16076	24820	13086	16700	14078	23441	17029	14983	4532	19820	7835	5474	7701
arachidic acid	856421	117	291	85:167.0 89:444.0 90:10.0 92:58.0 93:400.0 94:80.0 95:656.0 98:494.0 99:384.0 100:46.0 102:86.0 105:51.0 107:116.0 110:60.0 111:101.0 113:12.0 115:21.0 116:933.0 117:16860.0 118:1459.0 119:650.0 120:71.0 125:117.0 128:67.0 129:7682.0 130:803.0 132:6486.0 133:1341.0 134:343.0 135:92.0 137:72.0 138:29.0 140:58.0 141:48.0 143:611.0 144:144.0 145:3932.0 146:417.0 157:65.0 159:172.0 160:80.0 161:46.0 …	10467	C06425	VKOBVWXKNCXXDE-UHFFFAOYSA-N		7390	2241	5244	4359	1631	3624	8176	2106	4273	4550	9205	3075	5282	8219	4061	733	6249	9445	2945	7210	62405	69440	7236	3931	2033	7584	6584	4693	2770	5938	7139	7582	6780	2010	3586	4233	1713	6813	5931	5411	3481
arabitol	570685	217	17001	85:1293.0 86:336.0 87:2250.0 88:1800.0 89:10668.0 90:944.0 91:389.0 93:11.0 94:91.0 97:229.0 98:214.0 99:1575.0 100:556.0 101:9601.0 102:1764.0 103:111243.0 104:10199.0 105:5343.0 106:115.0 107:87.0 108:59.0 109:95.0 110:79.0 111:829.0 112:123.0 113:2239.0 114:485.0 115:2683.0 116:4353.0 117:51800.0 118:5071.0 119:3906.0 120:387.0 121:197.0 123:19.0 125:110.0 127:622.0 128:411.0 129:46607.0 130:5…	94154	C01904	HEBKCHPVOIAQTA-QWWZWVQMSA-N		7781	3806	9136	4406	5261	3937	6309	1815	10400	4510	4379	2750	4686	4557	4915	4417	4380	4071	8791	12918	7370	10792	7354	8340	9223	14160	7557	4183	3257	5136	8188	5115	25200	15453	9682	9766	4744	8418	7687	6967	11743
aminomalonate	455754	218	413	86:2942.0 88:141.0 89:112.0 91:83.0 95:21.0 96:52.0 99:117.0 100:1404.0 101:500.0 102:258.0 103:262.0 105:161.0 113:119.0 114:63.0 115:110.0 116:295.0 117:454.0 119:188.0 120:63.0 121:40.0 122:45.0 131:1530.0 132:103.0 133:2100.0 134:376.0 143:19.0 144:92.0 147:5888.0 148:433.0 149:305.0 152:37.0 154:11.0 158:171.0 160:45.0 161:81.0 164:29.0 167:17.0 173:76.0 174:1023.0 175:272.0 176:72.0 178:67.…	100714	C00872	JINBYESILADKFW-UHFFFAOYSA-N		24162	16630	10214	22125	30997	27537	17728	14813	13887	34930	29445	31315	25080	36768	24404	37339	30560	27210	26850	19390	9079	8355	31335	26760	30013	4468	25077	35171	31249	29471	32251	30645	18707	25258	18904	21888	23145	28173	17785	12725	14475
alpha-ketoglutarate	507392	198	294	85:208.0 87:154.0 89:4657.0 90:84.0 91:201.0 94:49.0 98:155.0 99:133.0 101:112.0 102:113.0 103:234.0 110:90.0 112:1654.0 113:180.0 114:75.0 115:296.0 118:19.0 125:56.0 126:615.0 128:246.0 129:323.0 131:331.0 133:422.0 135:87.0 142:51.0 143:95.0 144:23.0 145:67.0 147:7768.0 148:1161.0 149:693.0 152:14.0 154:243.0 155:35.0 156:3139.0 157:398.0 158:205.0 159:36.0 160:14.0 161:16.0 163:100.0 170:1125…	51	C00026	KPGXRSRHYNQIFN-UHFFFAOYSA-N		54304	35967	6238	34027	46482	28544	18426	9744	16251	43812	54234	30338	26167	43894	50153	3159	6226	9134	7247	23834	4948	4094	6124	3939	8940	18681	11907	8648	3844	4855	6027	7652	16916	27920	31060	35602	6580	16026	9680	45876	99268
alpha-aminoadipic acid	573295	260	125502	85:5171.0 86:2872.0 87:1853.0 88:805.0 89:1528.0 90:266.0 91:249.0 92:126.0 93:125.0 94:122.0 95:131.0 96:1290.0 97:581.0 98:6263.0 99:3004.0 100:22245.0 101:4204.0 102:2216.0 103:6429.0 104:717.0 105:691.0 106:54.0 107:157.0 108:1397.0 109:428.0 110:436.0 111:454.0 112:1270.0 113:1070.0 114:2235.0 115:12931.0 116:5935.0 117:5889.0 118:1058.0 119:1156.0 120:208.0 122:78.0 123:104.0 124:144.0 125:…	92136	C00956	OYIFNHCXNCRBQI-BYPYZUCNSA-N		274	284	372	246	259	327	389	160	306	371	379	411	289	303	370	264	250	418	321	273	2754	2083	313	222	183	575	331	276	339	250	414	305	378	503	435	633	197	280	462	230	442
allantoic acid dehydrated	723539	259	33396	85:931.0 86:1013.0 87:7234.0 88:654.0 89:2054.0 90:248.0 91:98.0 94:95.0 95:142.0 96:47.0 97:165.0 98:350.0 99:2261.0 100:9472.0 101:4215.0 102:1387.0 103:3977.0 104:351.0 105:449.0 106:56.0 109:108.0 110:221.0 111:282.0 112:276.0 113:1431.0 114:799.0 115:1382.0 116:3650.0 117:7368.0 118:901.0 119:366.0 122:34.0 123:97.0 125:50.0 126:90.0 127:333.0 128:446.0 129:6623.0 130:1981.0 131:2146.0 132:1…	203	C00499	NUCLJNSWZCHRKL-UHFFFAOYSA-N		1074	544	537	825	666	576	830	369	679	455	550	807	666	603	653	217	245	659	340	459	2372	2035	300	363	500	552	595	511	352	223	770	268	745	1161	762	937	139	1089	1078	1521	875
alanine-alanine	523110	116	114683	86:4308.0 87:938.0 89:660.0 90:85.0 91:105.0 92:48.0 93:88.0 94:36.0 96:133.0 97:194.0 100:3903.0 101:1008.0 102:1184.0 103:1209.0 104:93.0 105:169.0 106:46.0 107:58.0 108:46.0 110:39.0 111:55.0 114:1266.0 116:90302.0 117:10500.0 118:8719.0 119:688.0 128:1227.0 129:2108.0 130:1543.0 132:128.0 133:262.0 134:42.0 135:72.0 137:33.0 141:9.0 143:370.0 144:409.0 146:171.0 150:55.0 153:40.0 157:764.0 15…	5484352	C00993	DEFJQIDDEAULHB-IMJSIDKUSA-N		81478	36402	9897	97210	35094	23542	7709	20028	6259	27655	30260	53999	53547	28632	60619	18766	14115	21887	12256	14497	18209	14461	15427	11439	15707	14944	14092	14951	4274	19707	14508	11218	15672	9194	11308	8123	12452	15204	17712	11078	9567
alanine	240378	116	18223	100:20.0 102:35.0 103:7.0 105:393.0 107:20.0 110:44.0 116:3880.0 117:340.0 118:84.0 120:13.0 126:14.0 128:4.0 134:27.0 146:134.0 147:348.0 156:28.0 174:36.0 190:79.0	5950	C00041	QNAYBMKLOCPYGJ-REOHCLBHSA-N		588715	459431	728347	2666917	2540436	3553792	1080390	2747135	1116654	2572668	1826666	2077941	947706	2583460	602206	2638733	972726	1268931	2127299	1892011	1144408	1488445	2258205	2177103	2261037	2736656	2582006	1781894	1961793	2055005	2168025	2082167	1955716	1698027	2723496	1930819	3327907	2049877	2574302	2057307	4070009
adrenaline	678907	116	108124	85:42.0 86:186.0 87:87.0 88:29.0 89:54.0 91:74.0 97:48.0 100:92.0 101:72.0 102:64.0 103:84.0 104:41.0 105:34.0 111:26.0 112:25.0 115:80.0 116:17223.0 117:1856.0 118:562.0 119:88.0 124:29.0 128:23.0 131:161.0 133:181.0 135:31.0 139:20.0 143:26.0 147:937.0 148:147.0 149:126.0 152:28.0 161:38.0 163:43.0 174:31.0 179:160.0 188:43.0 191:46.0 192:32.0 193:132.0 198:22.0 201:32.0 205:28.0 206:16.0 207:5…	5816	C00788	UCTWMZQNUQWSLP-VIFPVBQESA-N		157188	134458	140479	203052	111912	114423	20155	250815	19020	95439	89303	98493	86856	100189	189715	36927	35924	66742	50548	45255	34097	41039	58716	41250	70888	60301	51971	46783	56347	32274	34854	13352	10368	21881	25323	13389	19650	25212	36125	5186	10127
adipic acid	474435	111	125	85:2037.0 86:2852.0 87:703.0 88:641.0 89:904.0 90:27.0 91:64.0 92:167.0 93:122.0 94:58.0 95:60.0 96:79.0 97:441.0 99:4029.0 100:405.0 101:502.0 102:524.0 105:259.0 107:59.0 108:26.0 109:187.0 110:362.0 111:58622.0 112:3744.0 113:1086.0 114:171.0 115:1351.0 116:2824.0 117:11244.0 118:1055.0 119:703.0 120:50.0 123:10.0 124:19.0 125:208.0 126:57.0 128:229.0 129:9390.0 130:2687.0 131:1989.0 132:910.0…	196	C06104	WNLRTRBMVRJNCN-UHFFFAOYSA-N		5625	3345	5274	2750	2222	3963	11708	1132	3125	3006	2924	2548	3091	3073	6378	1794	3405	2914	1273	7484	26421	22129	3046	1658	2372	3138	3217	1994	873	2216	4387	3477	6329	2087	7421	2819	874	3913	3722	2746	1379
adenosine-5-monophosphate	1038688	169	1726	89:44.0 90:17.0 95:28.0 99:134.0 100:1.0 101:125.0 103:17.0 109:23.0 111:98.0 113:1.0 114:17.0 115:10.0 121:48.0 125:109.0 129:374.0 133:166.0 137:3.0 140:48.0 141:68.0 142:69.0 143:116.0 147:698.0 151:31.0 153:46.0 156:6.0 157:17.0 158:16.0 162:7.0 164:3.0 165:144.0 169:2803.0 170:341.0 171:190.0 178:12.0 181:16.0 184:73.0 189:15.0 192:650.0 193:195.0 195:98.0 197:2.0 206:112.0 207:185.0 208:286…	6083	C00020	UDMBCSSLTHHNCD-KQYNXXCUSA-N		18317	6836	29159	9242	7926	8275	2571	796	3669	4465	16983	3134	8084	24938	11791	19541	24378	32164	16571	29351	23794	12780	38473	24952	44531	22530	27723	26715	12992	13319	10554	6430	24676	24749	38252	23226	1597	27349	11556	140	227
adenosine	918039	236	290	85:353.0 86:112.0 89:208.0 95:41.0 98:54.0 99:460.0 100:35.0 101:439.0 102:88.0 103:2553.0 104:236.0 105:110.0 109:159.0 111:217.0 113:236.0 115:473.0 116:284.0 117:469.0 119:106.0 120:28.0 126:71.0 129:719.0 130:43.0 131:300.0 132:124.0 133:869.0 134:103.0 135:182.0 136:60.0 137:23.0 138:121.0 139:38.0 142:46.0 143:329.0 144:32.0 145:58.0 147:1456.0 148:317.0 149:320.0 151:23.0 153:75.0 155:49.0…	60961	C00212	OIRDTQYFTABQOQ-KQYNXXCUSA-N		206	83	182	163	183	82	197	56	169	138	220	129	115	270	229	170	230	241	111	127	2423	1207	261	194	151	193	964	182	99	154	133	175	287	140	230	975	95	321	222	164	104
9-myristoleate	630100	117	97452	85:228.0 86:53.0 87:39.0 88:34.0 89:134.0 91:250.0 92:59.0 93:329.0 94:170.0 95:740.0 96:1113.0 97:453.0 98:808.0 99:141.0 100:31.0 101:39.0 103:42.0 105:164.0 106:47.0 107:158.0 108:28.0 109:337.0 110:261.0 111:149.0 112:135.0 113:76.0 114:19.0 116:339.0 117:5224.0 118:387.0 119:294.0 120:38.0 121:146.0 123:249.0 124:249.0 125:105.0 126:26.0 127:40.0 129:3557.0 130:391.0 131:778.0 132:510.0 133:…	5312402		YWWVWXASSLXJHU-AATRIKPKSA-N		3932	2488	36350	2354	2867	2489	18443	863	14906	3080	3225	3795	2401	3970	4359	2606	3068	3450	6201	10179	6860	4710	5547	4493	3090	5856	6585	3916	2159	3453	6410	4315	13421	10308	14241	12971	3648	9118	6961	6818	4886
4-hydroxyphenylacetic acid	542795	179	31555	85:74.0 89:848.0 90:484.0 91:340.0 93:30.0 95:3.0 97:50.0 98:40.0 101:1.0 102:542.0 104:207.0 105:301.0 107:207.0 109:9.0 112:6.0 113:36.0 114:37.0 116:22.0 117:97.0 119:14.0 121:91.0 123:17.0 130:32.0 133:307.0 134:89.0 135:516.0 136:71.0 137:25.0 142:12.0 145:27.0 147:753.0 149:559.0 150:125.0 151:12.0 153:1.0 161:273.0 162:35.0 163:909.0 164:2215.0 165:409.0 166:53.0 169:9.0 171:18.0 172:6.0 1…	127	C00642	XQXPVVBIMDBYFF-UHFFFAOYSA-N		536	675	351	437	537	600	535	448	620	694	654	714	679	772	600	674	687	855	525	829	3392	3148	815	841	780	816	839	661	608	845	810	823	1347	670	1193	830	591	714	798	766	527
4-hydroxymandelic acid	601658	267	131944	85:296.0 90:109.0 91:971.0 92:169.0 93:182.0 95:1095.0 97:117.0 100:86.0 105:907.0 107:182.0 109:74.0 110:92.0 115:487.0 116:91.0 119:550.0 121:117.0 122:52.0 127:281.0 128:39.0 131:58.0 133:2349.0 134:292.0 135:1394.0 136:116.0 137:112.0 140:71.0 147:4696.0 149:1655.0 150:258.0 151:1492.0 152:72.0 153:52.0 161:720.0 162:67.0 163:1228.0 164:205.0 165:191.0 171:120.0 174:72.0 176:61.0 177:414.0 17…	328	C11527	YHXHKYRQLYQUIH-UHFFFAOYSA-N		1133	1103	358	779	898	1244	593	1170	605	1230	1975	1155	1482	1564	1097	197	121	416	204	276	3315	2674	222	169	210	355	261	306	203	213	365	230	547	357	451	388	123	288	282	291	202
4-hydroxybutyric acid	325027	233	85123	85:1473.0 86:1030.0 88:1141.0 90:78.0 97:88.0 99:1509.0 100:534.0 101:1470.0 102:152.0 103:1274.0 104:135.0 105:287.0 109:555.0 110:127.0 111:131.0 113:83.0 115:915.0 116:653.0 117:10011.0 118:922.0 119:717.0 129:821.0 130:174.0 131:930.0 132:466.0 133:1873.0 134:148.0 143:2878.0 144:298.0 147:42121.0 148:6583.0 149:3200.0 150:406.0 151:85.0 157:102.0 187:41.0 192:99.0 204:836.0 205:197.0 222:17.…	10413	C00989	SJZRECIVHVDYJC-UHFFFAOYSA-N		1834	1943	2364	1708	1625	1880	3579	836	3756	2208	2386	1426	1917	2130	1092	947	1126	2134	1215	1417	17112	16733	2013	1755	1195	2379	2101	1397	1429	1718	1421	1323	4171	2307	2005	2391	1044	1738	2037	1440	965
4-aminobutyric acid	488730	304	1842	85:2931.0 86:36127.0 88:1868.0 89:824.0 90:367.0 91:21.0 92:27.0 93:383.0 94:61.0 95:474.0 96:289.0 97:896.0 98:1926.0 99:2673.0 100:23284.0 101:4921.0 102:4701.0 103:1487.0 104:675.0 105:715.0 106:24.0 107:184.0 108:203.0 109:406.0 110:716.0 111:335.0 112:2089.0 113:1884.0 114:3527.0 115:3212.0 116:3300.0 117:5040.0 118:1020.0 119:1376.0 120:195.0 121:54.0 122:39.0 123:55.0 124:233.0 125:201.0 1…	119	C00334	BTCSSZJGUNDROE-UHFFFAOYSA-N		811	797	494	587	1148	624	573	289	1036	1481	562	849	853	631	369	628	428	745	747	716	3111	2225	568	395	567	728	2301	815	542	733	709	2188	3538	1546	716	3235	929	616	1088	500	326
3-phosphoglycerate	610734	227	1667	85:3431.0 86:914.0 87:3880.0 88:915.0 89:5026.0 90:691.0 91:1326.0 92:1132.0 93:2666.0 94:226.0 95:1037.0 96:384.0 97:379.0 98:1535.0 99:3192.0 100:1292.0 101:64790.0 102:7687.0 103:9445.0 104:1320.0 105:3744.0 106:1380.0 107:1485.0 108:512.0 109:573.0 110:30.0 111:263.0 112:119.0 113:943.0 114:479.0 115:8290.0 116:19606.0 117:11090.0 118:1967.0 119:6002.0 120:1081.0 121:3497.0 122:403.0 123:1251…	724	C00597	OSJPPGNTCRNQQC-UHFFFAOYSA-N		43993	24349	28569	12216	23799	17371	8921	11950	12306	25451	28923	41386	22470	47574	25262	228069	210833	364504	478978	518319	115808	76943	527630	295820	497826	256484	251587	244733	138128	171128	164121	254740	332118	343684	236643	269498	76151	259475	299718	42645	19942
3-phenyllactic acid	516011	193	113643	90:151.0 91:4047.0 92:276.0 93:36.0 101:283.0 103:861.0 104:675.0 105:348.0 115:199.0 117:554.0 118:76.0 119:236.0 120:23.0 121:151.0 123:19.0 131:1334.0 132:204.0 133:1618.0 134:213.0 135:228.0 137:22.0 144:30.0 147:9562.0 148:1737.0 149:951.0 150:54.0 161:262.0 163:188.0 164:41.0 169:74.0 175:49.0 176:17.0 177:84.0 178:39.0 190:53.0 191:160.0 192:127.0 193:7922.0 194:979.0 195:193.0 205:277.0 2…	3848		VOXXWSYKYCBWHO-UHFFFAOYSA-N		682	516	1213	367	1037	734	727	374	782	889	875	693	784	884	749	3743	4636	11287	13452	14044	3851	2509	14723	10910	12366	11561	8197	5854	2824	5511	4434	8416	6367	4798	639	762	1095	6588	10911	461	698
3-hydroxybutyric acid	278632	191	145501	85:131.0 87:1473.0 88:6305.0 89:1090.0 90:120.0 91:68.0 95:57.0 96:101.0 98:187.0 99:1246.0 100:1071.0 101:2671.0 102:480.0 105:239.0 112:38.0 113:234.0 115:3134.0 116:423.0 117:29724.0 118:3054.0 119:1586.0 121:72.0 125:44.0 128:13.0 129:229.0 130:4368.0 131:1815.0 132:261.0 133:5879.0 134:969.0 135:540.0 139:28.0 141:46.0 144:210.0 146:140.0 147:40360.0 148:7485.0 149:5505.0 150:460.0 151:191.0…	92135	C01089	WHBMMWSBFZVSSR-GSVOUGTGSA-N		16923	19605	32857	14916	19258	16374	21150	8021	27045	25525	18209	18112	17052	27078	18562	21197	10665	18454	18378	29697	36137	30152	73718	31411	18102	59379	21084	18618	1011	15729	113843	403219	78795	38684	84625	53426	53161	88271	73683	155355	70787
3-aminoisobutyric acid	455267	248	68084	86:338518.0 87:46881.0 88:16592.0 99:1719.0 100:184623.0 101:23299.0 102:35160.0 103:16116.0 104:4899.0 113:5017.0 114:8548.0 115:3909.0 116:23405.0 117:18916.0 118:5795.0 119:6263.0 120:431.0 122:605.0 130:36886.0 131:26230.0 132:14131.0 133:54171.0 134:10324.0 135:989.0 136:144.0 144:5214.0 146:15280.0 147:92433.0 148:14500.0 149:6149.0 150:1268.0 157:1090.0 158:5311.0 160:11439.0 162:1053.0 17…	64956	C05145	QCHPKSFMDHPSNR-UHFFFAOYSA-N		949	419	1425	653	2846	186	1537	510	1420	193	2954	659	1101	3254	1101	3323	2914	2469	2735	1796	4055	2106	2642	2416	2768	2239	2476	3044	2716	2769	2869	2692	2070	2573	1665	550	2289	2959	1689	1175	1376
3,6-anhydro-D-galactose	588886	231	102714	85:192.0 86:135.0 87:64.0 88:217.0 89:4369.0 90:296.0 91:328.0 92:63.0 93:171.0 94:173.0 95:2021.0 96:291.0 97:94.0 98:608.0 99:333.0 100:613.0 101:2506.0 102:326.0 103:4816.0 104:494.0 105:1735.0 106:197.0 107:96.0 108:60.0 109:30.0 110:66.0 111:435.0 112:245.0 113:287.0 114:68.0 115:458.0 116:580.0 117:2812.0 118:407.0 119:583.0 121:215.0 122:64.0 123:123.0 124:59.0 125:104.0 126:952.0 127:256.…	16069996	C06474	WZYRMLAWNVOIEX-BGPJRJDNSA-N		1585	1387	8926	1742	1351	948	6154	557	4310	1741	1522	1372	1287	1695	1842	2427	3209	3848	3648	6337	7600	4142	3733	2470	3772	2511	5201	2950	2043	1850	553	1089	3171	4377	4286	4763	2195	8191	2736	2513	2387
2-monoolein	941794	129	84531	85:232.0 87:211.0 88:58.0 89:445.0 91:823.0 92:128.0 93:916.0 94:354.0 95:1224.0 96:388.0 97:243.0 98:63.0 99:217.0 101:1656.0 102:154.0 103:14217.0 104:1223.0 105:902.0 107:335.0 108:145.0 109:395.0 110:153.0 111:102.0 112:25.0 113:248.0 114:23.0 115:284.0 116:221.0 117:652.0 119:259.0 120:34.0 121:300.0 122:28.0 123:125.0 124:65.0 125:21.0 128:32.0 129:8919.0 130:1155.0 131:1582.0 132:109.0 133…	5319879		UPWGQKDVAURUGE-KTKRTIGZSA-N		480	919	751	881	907	645	937	409	776	549	775	654	812	275	879	428	560	815	267	530	4055	7455	452	553	435	448	1033	539	255	458	528	361	1383	762	1612	906	185	371	825	1277	415
2-ketoisocaproic acid	310761	89	208	85:129.0 86:213.0 88:136.0 89:5113.0 90:387.0 91:282.0 98:690.0 99:3574.0 100:584.0 101:86.0 103:142.0 104:34.0 105:37.0 110:2780.0 111:140.0 113:196.0 114:693.0 115:2338.0 116:377.0 117:158.0 118:61.0 119:177.0 123:21.0 126:192.0 128:49.0 134:174.0 135:32.0 140:183.0 143:201.0 150:40.0 151:21.0 153:18.0 154:48.0 156:80.0 157:32.0 158:269.0 159:57.0 162:23.0 167:25.0 172:42.0 173:31.0 174:195.0 1…	70	C00233	BKAJNAXTPSGJCU-UHFFFAOYSA-N		37960	55342	16150	43155	59192	62529	17861	30223	18069	99800	58052	58634	77971	105785	44454	12712	28775	33574	18199	38259	23973	27170	11450	11168	25921	35038	28037	13660	8687	27896	4715	6916	16080	75018	34879	23560	19579	1884	38194	43754	18410
2-hydroxyhexanoic acid	323093	159	106285	85:2528.0 86:217.0 89:1183.0 91:1239.0 92:10.0 95:533.0 96:320.0 97:3794.0 99:1207.0 100:413.0 101:9121.0 102:2348.0 103:244244.0 104:22720.0 105:10978.0 106:385.0 107:98.0 111:328.0 113:645.0 114:79.0 115:3049.0 116:1091.0 117:13399.0 118:1166.0 119:2183.0 120:143.0 121:80.0 123:138.0 125:211.0 126:184.0 127:839.0 128:82.0 129:7199.0 130:1397.0 131:13592.0 132:1792.0 133:21896.0 134:3009.0 135:1…	99824		NYHNVHGFPZAZGA-UHFFFAOYSA-N		2218	2412	4879	1432	2106	1874	5758	757	3537	2963	1875	2421	342	4677	1507	868	855	819	781	684	6070	6722	642	683	314	1284	1521	858	676	1367	679	495	713	142	1987	2049	711	730	981	726	1617
2-hydroxyglutaric acid	506306	247	2000	85:987.0 86:115.0 99:30.0 101:119.0 103:121.0 105:91.0 115:9.0 116:84.0 117:39.0 129:3826.0 130:487.0 131:370.0 132:6.0 133:412.0 134:38.0 146:11.0 147:1685.0 148:252.0 149:537.0 150:24.0 157:1113.0 158:97.0 159:129.0 163:13.0 172:4.0 184:12.0 203:612.0 204:140.0 217:9.0 218:20.0 231:219.0 247:1048.0 248:174.0 249:17.0 349:124.0 350:3.0 354:11.0 477:11.0 479:1.0	43	C02630	HWXBTNAVRSUOJR-UHFFFAOYSA-N		4551	2686	2601	2188	2725	746	7785	854	3698	4211	4157	1550	2254	2044	2903	1288	2133	2318	2121	3845	2168	3053	1437	1074	3505	1283	1529	2221	1846	2620	1083	3887	3450	2849	2781	2514	1456	1930	2191	1487	1308
2-hydroxybutanoic acid	258161	131	40	86:245.0 87:1207.0 89:112.0 95:545.0 97:102.0 99:553.0 101:976.0 103:517.0 104:78.0 112:23.0 113:68.0 114:20.0 115:1186.0 116:223.0 117:711.0 125:24.0 129:273.0 131:25648.0 132:2895.0 133:3706.0 134:1175.0 137:61.0 138:29.0 139:26.0 143:727.0 144:93.0 145:26.0 147:22332.0 148:3774.0 149:2177.0 150:118.0 151:24.0 169:35.0 175:94.0 184:455.0 189:64.0 190:978.0 191:270.0 192:77.0 195:16.0 205:1662.0…	440864	C05984	AFENDNXGAFYKQO-VKHMYHEASA-N		105668	26670	24621	21873	21310	48169	42498	9881	232168	25651	24131	41200	25291	51556	31353	53944	63429	52754	137277	132321	35576	30531	45354	161779	30944	140787	219142	47716	164849	159918	90497	104959	368600	174054	304075	278521	100933	218870	105032	197354	165084
2-deoxytetronic acid	433456	189	1208	85:3678.0 86:419.0 87:1070.0 88:693.0 89:3868.0 90:231.0 91:269.0 92:61.0 94:196.0 96:136.0 97:220.0 98:279.0 99:1268.0 100:276.0 101:10175.0 102:1066.0 103:3549.0 104:443.0 105:707.0 106:118.0 107:102.0 108:142.0 109:54.0 111:177.0 112:57.0 113:377.0 114:530.0 115:1621.0 116:869.0 117:12125.0 118:1194.0 119:1640.0 120:183.0 121:154.0 123:18.0 127:243.0 129:6961.0 130:984.0 131:3106.0 132:474.0 1…	150929		DZAIOXUZHHTJKN-UHFFFAOYSA-N		1281	1233	1979	1016	815	810	1307	221	1312	877	442	807	743	870	893	1309	867	1450	772	1528	2652	2911	1302	1030	1342	2165	1146	398	1042	1712	1821	977	6077	3059	3974	5760	1140	1388	1728	2256	2072
2-deoxypentitol	521785	231	21714	86:46.0 88:28.0 89:367.0 90:3.0 95:6.0 98:2.0 99:11.0 100:23.0 101:430.0 103:1724.0 104:27.0 108:40.0 114:18.0 115:39.0 116:38.0 117:1441.0 118:62.0 119:35.0 129:1593.0 131:604.0 133:684.0 134:7.0 143:75.0 145:46.0 147:2914.0 148:403.0 149:190.0 155:107.0 159:21.0 163:94.0 171:245.0 172:17.0 174:77.0 175:47.0 189:139.0 190:8.0 200:16.0 203:169.0 204:37.0 205:891.0 206:114.0 207:17.0 217:14.0 231:…	249377		ZDAWZDFBPUUDAY-UHFFFAOYSA-N		313	266	1499	320	186	154	919	130	884	293	286	248	241	222	198	312	277	348	276	821	1760	2958	385	322	334	528	691	678	339	491	241	369	5641	2288	2657	5418	1193	320	1443	1395	2080
2'-deoxyguanosine	959764	280	170724	85:251.0 86:217.0 87:181.0 89:341.0 90:63.0 92:102.0 96:159.0 98:100.0 99:1237.0 100:514.0 101:1098.0 103:6289.0 104:448.0 110:102.0 111:581.0 112:89.0 113:464.0 114:157.0 115:340.0 116:126.0 117:1220.0 118:188.0 124:39.0 125:158.0 126:91.0 127:438.0 128:143.0 130:126.0 131:822.0 132:312.0 133:841.0 134:272.0 135:174.0 136:58.0 137:33.0 138:151.0 140:13.0 141:70.0 142:73.0 143:337.0 144:91.0 145:…	187790	C00330	YKBGVTZYEHREMT-KVQBGUIXSA-N		1274	287	794	2069	691	313	868	190	1101	267	388	1396	335	624	380	77	259	256	115	242	2703	2296	259	86	161	245	226	98	181	145	241	138	854	251	564	709	110	225	280	204	172
2-aminobutyric acid	285825	130	160842	85:2349.0 86:7340.0 87:2626.0 88:1175.0 89:967.0 93:154.0 94:231.0 95:643.0 96:816.0 98:6012.0 99:1182.0 100:17704.0 101:5509.0 102:2953.0 103:8799.0 104:770.0 105:1178.0 107:62.0 109:384.0 111:91.0 112:296.0 113:378.0 114:7166.0 115:3812.0 116:1978.0 117:3932.0 118:356.0 119:558.0 120:162.0 126:773.0 128:1855.0 129:1466.0 130:243176.0 131:34789.0 132:12476.0 133:8893.0 134:1271.0 135:699.0 136:8…	6657	C02721	QWCKQJZIFLGMSD-UHFFFAOYSA-N		11446	23951	12568	20095	21351	27832	18565	7581	16158	33351	19094	27424	20593	24156	32469	21949	28229	14822	12504	30181	31470	32803	10533	37333	24934	16224	29793	23922	20036	10320	38838	64988	19971	48328	40781	66502	22322	28540	41275	75865	43732
2,5-dihydroxypyrazine	397526	241	2254	85:168.0 86:172.0 87:115.0 93:14.0 97:710.0 98:27.0 100:66.0 108:4.0 109:15.0 111:179.0 113:419.0 114:172.0 115:562.0 127:101.0 128:126.0 129:169.0 130:13.0 140:38.0 144:10.0 145:499.0 146:11.0 167:155.0 168:17.0 172:5.0 174:1.0 177:4.0 182:157.0 183:31.0 197:1.0 211:11.0 213:6.0 215:3.0 241:1811.0 242:397.0 243:132.0 255:138.0 256:387.0 257:73.0 258:12.0 302:5.0 311:2.0 328:1.0 337:1.0 395:8.0 4…	23368901		USHRADXTTYICIJ-UHFFFAOYSA-N		6846	3407	1413	5900	3985	3868	1137	2828	1332	4170	5182	3583	5359	2811	4551	1738	3902	7480	3567	2841	5509	6367	6800	4815	4360	3215	3348	2099	3521	4441	1048	2356	6392	5343	4501	5451	1284	4759	4121	2350	1694
2,4-hexadienedioic acid	550289	271	62493	85:97.0 136:3.0 138:15.0 147:858.0 164:57.0 167:23.0 168:31.0 169:583.0 182:396.0 190:40.0 196:312.0 210:90.0 217:262.0 228:11.0 242:47.0 244:425.0 245:476.0 270:63.0 271:2159.0 272:522.0 285:37.0 286:187.0 287:96.0 288:60.0 296:6.0 307:154.0 361:29.0 375:3.0 436:9.0 484:4.0 488:11.0	5280518	C02480	TXXHDPDFNKHHGW-CCAGOZQPSA-N		648	351	393	801	1269	258	131	264	455	727	932	596	739	415	157	491	2266	911	526	473	10558	20638	1143	1067	1119	857	846	629	1323	1136	1706	5090	41549	10720	14460	23179	5282	1296	5046	5466	5874
2,4-diaminobutyric acid	441621	100	4953	85:69.0 86:973.0 87:230.0 98:79.0 99:58.0 100:2599.0 101:468.0 102:479.0 103:65.0 107:16.0 110:11.0 113:76.0 114:714.0 115:491.0 116:221.0 117:241.0 118:37.0 119:5.0 127:34.0 128:196.0 129:47.0 130:169.0 131:874.0 132:158.0 133:295.0 134:103.0 141:151.0 142:246.0 143:487.0 144:86.0 146:94.0 147:4357.0 148:566.0 149:307.0 157:98.0 158:206.0 159:10.0 169:167.0 170:100.0 171:102.0 172:104.0 173:41.0…	134490	C03283	OGNSCSPNOLGXSM-VKHMYHEASA-N		1767	565	3731	4041	1449	1261	1181	1985	6772	3773	3363	1535	7284	1901	719	4542	3610	9145	4085	1286	4463	4710	8663	11253	4150	8192	7072	3383	6132	6119	6573	2242	13252	13608	4062	9988	8684	8077	4810	812	835
2,3-dihydroxybutanoic acid	384796	292	31743	87:433.0 88:146.0 89:211.0 95:50.0 101:566.0 102:5460.0 103:1435.0 106:74.0 107:123.0 108:62.0 110:72.0 115:2014.0 116:220.0 117:16374.0 118:1491.0 119:1168.0 123:31.0 124:14.0 129:1092.0 130:2991.0 131:2301.0 132:1136.0 133:5833.0 136:86.0 137:44.0 139:22.0 143:92.0 147:7382.0 148:1170.0 149:1275.0 150:167.0 151:189.0 161:37.0 162:19.0 163:129.0 175:52.0 177:157.0 178:19.0 179:13.0 180:15.0 183:…	250402		LOUGYXZSURQALL-UHFFFAOYSA-N		476	424	627	469	426	522	522	104	495	408	631	487	392	536	153	260	661	852	421	614	2270	2012	504	362	430	577	937	638	509	1123	784	322	1408	503	458	891	321	520	496	451	380
1-monostearin	959214	203	648	85:2387.0 86:245.0 88:342.0 89:880.0 90:108.0 91:126.0 93:404.0 94:183.0 95:2259.0 96:306.0 97:2167.0 98:609.0 99:768.0 100:91.0 101:4087.0 102:436.0 103:4290.0 104:462.0 105:416.0 106:95.0 107:246.0 108:39.0 109:1410.0 110:130.0 111:1003.0 112:196.0 113:337.0 114:74.0 115:511.0 116:2218.0 117:3517.0 118:444.0 119:328.0 120:48.0 121:179.0 122:22.0 123:677.0 124:97.0 125:278.0 128:153.0 129:4761.0…	24699	D01947	VBICKXHEKHSIBG-UHFFFAOYSA-N		17106	15886	23259	10707	10822	16170	11190	5748	8523	16055	20024	21880	11837	12126	8750	637	770	762	705	1586	6452	5515	941	1082	863	1190	56	653	104	252	710	853	6344	762	5588	5674	621	1323	190	25735	1310
1-monopalmitin	901749	129	2070	85:11049.0 86:1066.0 87:1727.0 88:2503.0 89:4332.0 90:546.0 91:849.0 93:1712.0 94:656.0 95:11870.0 96:1156.0 97:8236.0 98:3082.0 99:3966.0 100:546.0 101:20046.0 102:2216.0 103:20674.0 104:2095.0 105:2096.0 106:183.0 107:1123.0 108:131.0 109:6523.0 110:712.0 111:3012.0 112:681.0 113:1739.0 114:217.0 115:2374.0 116:10634.0 117:15865.0 118:1742.0 119:1613.0 120:72.0 121:1202.0 122:204.0 123:3774.0 1…	14900	C01885	QHZLMUACJMDIAE-UHFFFAOYSA-N		23929	23194	33360	15212	14607	18511	6901	9124	4491	14918	17894	29655	5994	6909	8456	1510	1694	2520	1344	793	10890	11147	1434	1233	1404	1918	1054	1393	1092	1729	1246	1891	2005	1217	980	1863	434	2118	1210	21256	307
1-monoolein	952623	129	7508	85:574.0 86:56.0 87:709.0 88:73.0 89:747.0 90:78.0 91:856.0 92:154.0 93:1294.0 94:580.0 95:2736.0 96:562.0 97:1409.0 98:812.0 99:402.0 100:65.0 101:4011.0 102:484.0 103:7050.0 104:595.0 105:742.0 106:156.0 107:791.0 108:155.0 109:1114.0 110:270.0 111:672.0 112:115.0 113:214.0 114:24.0 115:456.0 116:1288.0 117:2529.0 118:273.0 119:379.0 120:122.0 121:917.0 122:237.0 123:624.0 124:165.0 125:190.0 1…	5283468		RZRNAYUHWVFMIP-KTKRTIGZSA-N		1132	1896	19929	1637	1890	1527	17561	736	19912	1276	1844	1125	1764	1496	1761	1233	2013	2668	1096	4469	550884	474887	1628	1177	1326	2070	5114	1498	1138	1159	23122	1409	58378	29738	73125	60625	11059	41221	46072	46163	17634
1,5-anhydroglucitol	633603	217	209168	85:8076.0 87:8514.0 88:4105.0 89:11826.0 91:2299.0 93:1315.0 97:9162.0 99:7502.0 101:39453.0 103:19594.0 104:9922.0 105:4488.0 107:1196.0 112:683.0 113:13185.0 114:2377.0 115:20033.0 116:21845.0 117:18727.0 118:2184.0 119:10738.0 126:1063.0 128:3432.0 129:44263.0 130:15890.0 131:24830.0 134:12410.0 135:7684.0 136:682.0 140:166.0 141:1645.0 143:8913.0 144:3126.0 145:2858.0 147:130247.0 148:26087.0…	64960	C07326	MPCAJMNYNOGXPB-SLPGGIOYSA-N		182338	224778	222681	106058	111226	121300	175380	58386	179102	148007	169188	173534	182165	124763	190290	168087	309249	389746	79661	45853	140188	98409	240586	102380	134726	424324	21949	103514	195764	485326	113855	195283	289946	99211	125641	278167	26207	21599	97093	140072	96847
357052	979055	405	357052	88:544.0 89:3882.0 90:182.0 99:666.0 100:826.0 101:1752.0 102:991.0 103:8700.0 104:1034.0 105:1718.0 107:161.0 109:286.0 110:127.0 111:333.0 112:159.0 113:412.0 114:459.0 115:300.0 116:847.0 117:18524.0 118:1925.0 119:1247.0 123:110.0 125:200.0 129:4857.0 130:880.0 131:1139.0 132:106.0 133:3393.0 134:496.0 135:379.0 137:82.0 138:68.0 139:236.0 141:229.0 142:152.0 143:1269.0 144:355.0 145:813.0 14…					108	64	148	84	96	109	90	21	82	146	146	115	48	124	92	56	136	60	71	165	1428	2485	113	116	104	259	137	102	113	60	133	155	8414	8121	8869	22034	1568	232	4413	1676	3562
357049	762311	243	357049	85:1862.0 86:674.0 87:2478.0 88:874.0 89:7939.0 90:788.0 97:591.0 98:490.0 99:1644.0 101:3603.0 102:4389.0 103:30066.0 104:3069.0 105:1816.0 111:912.0 112:367.0 113:914.0 115:1171.0 116:1079.0 117:28479.0 118:2850.0 119:2463.0 120:345.0 121:263.0 125:294.0 127:346.0 129:42191.0 130:7485.0 131:7148.0 132:636.0 133:15819.0 134:1975.0 135:2045.0 137:204.0 141:915.0 142:875.0 143:6792.0 144:850.0 145…					359	48545	412	357	363	254	224	161	281	262	416	287	675	442	503	1128	1733	1593	1569	5862	4820	7242	3052	2609	2316	2309	804	780	1421	1422	752	3488	107190	28451	66337	89932	17077	1686	23485	18855	33159
357048	990669	248	357048	85:880.0 86:708.0 87:2796.0 88:1487.0 89:4835.0 90:331.0 91:733.0 92:312.0 93:303.0 94:382.0 95:929.0 97:1409.0 98:417.0 99:2150.0 100:574.0 101:7618.0 102:4374.0 103:35401.0 104:3524.0 105:1311.0 107:198.0 108:159.0 109:1172.0 111:1125.0 113:2032.0 115:1865.0 116:5285.0 117:52061.0 118:5412.0 119:3544.0 120:371.0 125:482.0 126:303.0 127:1577.0 128:371.0 129:18919.0 130:3476.0 131:4735.0 132:1193…					343	227	237	477	526	129	123	152	156	342	368	378	392	209	96	223	812	457	222	140	4999	14295	619	684	791	439	517	266	778	373	729	1502	108691	28322	52602	91540	15967	741	31551	9930	33970
357033	280876	117	357033	87:4169.0 88:1163.0 90:257.0 99:9718.0 100:23925.0 101:5329.0 102:1497.0 114:264.0 115:600.0 116:1134.0 117:107867.0 118:9532.0 119:4426.0 134:1053.0 140:2857.0 147:4656.0 171:902.0 184:357.0 230:283.0					198994	119817	129616	56697	83998	79460	111858	55560	117118	34967	148529	42118	97616	181577	59275	119576	37808	167140	63056	92537	40677	5799	245087	83110	94569	249456	117123	75256	63839	136269	389774	1021515	394477	179194	293764	220520	120370	331629	180786	388240	178379
357030	805821	132	357030	85:752.0 88:3178.0 89:1388.0 90:733.0 91:20974.0 92:3028.0 97:565.0 98:482.0 102:1674.0 103:5703.0 104:3694.0 105:949.0 112:389.0 115:2268.0 116:52737.0 117:5805.0 118:1378.0 120:8317.0 121:1321.0 123:109.0 128:1478.0 130:3394.0 131:7815.0 132:91013.0 133:10716.0 134:9049.0 135:1408.0 141:1052.0 142:265.0 143:2027.0 144:1823.0 145:1600.0 146:1135.0 148:1460.0 155:531.0 159:503.0 161:644.0 163:252…					53787	31605	1033	61359	44161	1331	1703	10602	1911	31195	39541	31259	40799	34744	45178	10488	17331	16726	9968	15011	14664	10816	22273	10918	13065	12671	5829	7371	16038	19271	3392	8507	5531	8965	7873	2724	4818	7386	7227	625	629
357029	799846	120	357029	85:3892.0 86:7313.0 87:1671.0 88:164.0 90:535.0 91:9617.0 92:1758.0 93:1556.0 96:315.0 98:291.0 101:186.0 102:1576.0 103:6287.0 104:758.0 106:96.0 109:252.0 111:210.0 113:2656.0 117:502.0 118:1755.0 119:2972.0 120:76304.0 121:6293.0 122:198.0 129:3606.0 130:626.0 131:938.0 132:699.0 141:8878.0 142:964.0 143:297.0 144:6405.0 145:1315.0 146:904.0 147:1651.0 154:236.0 157:162.0 158:2768.0 159:538.0 …					44128	21064	876	51442	39585	14153	1544	6311	1874	23069	32479	30803	34349	24427	31834	3423	7941	5035	2753	2753	8492	4615	8707	4453	6418	4611	1530	3034	4673	4352	840	1816	1488	1508	964	424	681	1777	1173	191	106
357025	865143	192	357025	86:1742.0 88:515.0 89:720.0 91:6471.0 92:1065.0 93:403.0 94:304.0 96:467.0 98:509.0 99:288.0 100:3981.0 101:2345.0 102:1105.0 103:984.0 105:312.0 107:354.0 108:128.0 110:140.0 114:189.0 115:565.0 116:786.0 117:1603.0 118:781.0 119:685.0 120:2590.0 121:625.0 123:144.0 124:63.0 125:341.0 126:359.0 127:418.0 128:724.0 129:2158.0 130:1345.0 131:1450.0 132:625.0 133:1529.0 135:637.0 139:74.0 142:468.0…					49720	45816	3943	10976	27169	42701	1506	39365	2327	25009	30626	25031	27813	34104	61392	2865	2178	8291	4417	3715	4565	4899	3923	2145	3411	6105	4988	4461	4310	1838	3212	1714	1788	2057	1838	1737	793	2986	6131	321	344
357024	910014	317	357024	85:2241.0 86:678.0 87:697.0 88:117.0 89:1024.0 90:177.0 91:3743.0 92:425.0 93:3809.0 94:898.0 95:4262.0 96:1025.0 97:844.0 98:201.0 99:921.0 101:2678.0 102:637.0 103:4334.0 104:452.0 105:1089.0 106:277.0 107:1375.0 108:381.0 109:14442.0 110:1299.0 111:1353.0 113:976.0 114:215.0 115:1213.0 116:1820.0 117:3839.0 118:640.0 119:4011.0 120:497.0 123:366.0 124:185.0 125:533.0 127:710.0 129:16706.0 130:…					11727	23327	11414	10391	13739	5784	24001	3916	19838	12263	20858	12274	17668	15102	15489	425	1314	4306	3321	4689	5279	5254	1236	2577	1063	2012	2208	1073	1027	1048	906	1383	15806	5698	3331	14729	463	2195	5637	4114	4398
356932	628655	205	356932	86:428.0 88:225.0 89:2614.0 90:489.0 91:207.0 94:82.0 96:156.0 97:39.0 98:186.0 99:285.0 100:1642.0 101:570.0 103:5616.0 104:327.0 105:472.0 106:127.0 110:475.0 111:126.0 112:1113.0 113:159.0 115:79.0 116:241.0 117:4698.0 118:596.0 119:355.0 120:51.0 121:218.0 123:65.0 124:149.0 126:546.0 127:352.0 128:99.0 129:830.0 131:943.0 132:184.0 133:2524.0 134:671.0 135:257.0 136:83.0 137:94.0 138:257.0 1…					884	570	16887	701	828	363	15969	240	14381	562	547	841	564	951	1129	2951	3235	2775	2465	7740	4948	3384	2468	2010	1794	4958	4476	3420	2345	2795	4519	4770	2617	12381	13350	11458	3982	8245	4109	5231	5090
356441	826780	99	356441	85:433.0 86:223.0 89:660.0 91:440.0 92:231.0 93:349.0 95:344.0 96:165.0 99:20050.0 100:195.0 101:789.0 103:2100.0 105:304.0 107:219.0 109:424.0 110:1465.0 111:2115.0 112:961.0 113:1518.0 114:214.0 115:312.0 117:3080.0 118:222.0 119:635.0 121:199.0 122:89.0 123:1141.0 124:71.0 125:458.0 129:587.0 130:169.0 131:300.0 132:69.0 133:349.0 134:110.0 135:556.0 136:103.0 137:1601.0 138:74.0 139:157.0 140…					1574	2598	1610	1140	1484	1237	1006	504	1598	1231	2079	1121	2372	1581	1279	963	1347	4801	1032	2252	9972	8757	1598	1279	1039	1523	1929	1299	83882	1467	1886	1552	1765	21403	1945	2549	865	3893	1446	416	711
356347	964431	272	356347	89:706.0 90:118.0 91:341.0 96:602.0 101:370.0 102:450.0 103:4373.0 104:411.0 109:126.0 112:70.0 114:317.0 115:405.0 116:1392.0 117:1764.0 118:423.0 120:93.0 124:36.0 125:41.0 127:137.0 128:1168.0 130:155.0 131:674.0 133:751.0 138:141.0 139:100.0 141:111.0 142:2140.0 143:546.0 144:249.0 147:2488.0 148:815.0 151:103.0 153:28.0 154:127.0 157:575.0 158:157.0 168:209.0 170:71.0 177:188.0 179:154.0 182…					170	108	786	106	73	78	522	44	509	90	115	70	84	123	72	107	102	149	133	83	2933	4071	221	92	137	193	711	298	95	118	303	110	489	305	568	1574	255	238	295	205	442
356291	371317	194	356291	85:2152.0 88:824.0 89:18144.0 90:3144.0 91:735.0 92:142.0 93:1946.0 94:459.0 95:2583.0 96:5516.0 97:1445.0 98:1397.0 102:803.0 104:1192.0 105:266.0 108:142.0 109:382.0 111:263.0 114:915.0 118:3240.0 119:4204.0 120:970.0 121:106.0 122:467.0 123:195.0 124:14732.0 125:909.0 126:927.0 128:2046.0 129:891.0 130:917.0 131:632.0 133:1103.0 136:1089.0 137:876.0 138:3345.0 139:290.0 141:527.0 142:288.0 143…					2378	1719	2510	1173	1702	1259	1496	733	1599	1605	2152	1502	1086	1617	1381	1116	1661	2410	1207	1372	16067	16780	2368	1431	1407	2465	1030	1453	1668	1856	1976	1740	2556	1588	2522	2070	709	1593	2476	927	504
355607	792052	255	355607	85:2509.0 86:27476.0 87:6159.0 88:1766.0 89:10635.0 90:1983.0 94:364.0 95:640.0 97:589.0 98:2689.0 99:4560.0 100:29832.0 101:2954.0 102:10193.0 103:46479.0 104:5129.0 105:3798.0 106:188.0 109:339.0 110:918.0 111:957.0 112:3346.0 113:2930.0 114:6380.0 115:8400.0 116:36767.0 117:24099.0 118:3921.0 119:2441.0 122:389.0 124:265.0 126:2754.0 127:1880.0 128:5946.0 129:18203.0 130:14245.0 131:10421.0 13…					177	163	412	125	106	131	444	92	853	161	130	103	102	119	98	786	942	391	459	899	2499	2106	657	648	355	711	1376	1516	668	304	2955	1259	625	1527	2472	2244	1228	1188	991	949	3152
355605	328837	226	355605	85:2307.0 86:5970.0 87:6193.0 88:5698.0 90:777.0 91:22485.0 92:2749.0 93:1631.0 94:1136.0 95:2771.0 96:3678.0 97:5552.0 98:2883.0 99:9661.0 101:16765.0 102:4434.0 103:21117.0 104:5469.0 105:3952.0 106:5223.0 107:2945.0 108:783.0 109:287.0 111:895.0 112:3434.0 113:465.0 114:5777.0 115:2740.0 116:31032.0 117:65081.0 118:8351.0 119:3084.0 120:18489.0 121:2540.0 122:1194.0 123:318.0 124:479.0 125:344…					842	487	390	266	900	771	515	407	509	1153	859	544	248	519	392	717	604	783	587	526	2958	2177	731	833	637	833	664	837	701	1060	1055	791	1289	1176	1006	897	761	1016	1066	394	551
355454	599480	152	355454	86:396.0 89:385.0 90:109.0 92:161.0 94:267.0 95:121.0 97:285.0 98:462.0 99:286.0 100:38178.0 101:3826.0 102:2405.0 103:768.0 104:441.0 105:206.0 106:229.0 107:99.0 108:96.0 109:328.0 110:375.0 112:312.0 113:161.0 114:886.0 115:867.0 116:151.0 117:685.0 118:453.0 120:340.0 121:146.0 122:85.0 124:141.0 126:541.0 128:1501.0 129:254.0 130:948.0 131:1010.0 132:1086.0 133:1306.0 134:333.0 135:163.0 136…					932	975	2047	561	493	567	387	624	374	727	695	640	525	395	940	528	702	952	494	723	6835	4307	622	704	613	509	931	1022	581	579	1008	768	904	696	1004	823	665	1111	1546	1035	811
354191	538281	187	354191	87:545.0 88:277.0 90:406.0 91:454.0 92:395.0 94:79.0 97:630.0 104:54.0 107:184.0 108:302.0 112:106.0 114:57.0 115:87.0 116:234.0 118:112.0 120:237.0 121:147.0 122:221.0 127:459.0 128:2417.0 133:433.0 135:358.0 136:62.0 138:73.0 151:200.0 156:768.0 157:280.0 159:657.0 160:273.0 162:347.0 165:77.0 166:56.0 168:49.0 175:203.0 178:80.0 184:72.0 185:268.0 186:4723.0 187:11947.0 188:6626.0 189:799.0 19…					1737	2221	1505	1194	242	1745	149	1029	132	2279	1829	344	1376	302	478	1444	1718	2116	516	537	2091	3479	390	414	373	363	2483	1932	1415	536	2370	2794	4873	2299	2939	1179	834	4523	4951	1816	1016
354172	548800	175	354172	85:580.0 87:359.0 89:1225.0 90:549.0 98:207.0 99:1491.0 100:1372.0 105:653.0 108:124.0 111:558.0 114:262.0 116:2512.0 118:650.0 120:213.0 123:120.0 130:1003.0 131:2892.0 133:1141.0 134:112.0 139:80.0 146:659.0 147:2709.0 148:2205.0 149:633.0 158:3357.0 159:2225.0 160:1015.0 163:776.0 164:187.0 171:248.0 172:398.0 175:32176.0 176:4479.0 177:2858.0 178:391.0 179:171.0 182:247.0 185:264.0 186:649.0 …					31271	17560	11536	14284	19826	16741	1785	7940	858	12866	28728	539	15936	463	372	13997	16176	22801	798	569	2805	2201	799	128	125	552	22101	18058	13381	16656	21599	18949	45501	26446	22683	24204	10158	33133	32130	13343	9406
354159	292052	179	354159	89:971.0 90:490.0 93:348.0 101:449.0 103:37617.0 104:3949.0 105:1835.0 106:547.0 114:296.0 115:122.0 117:877.0 118:375.0 126:1331.0 127:1004.0 132:684.0 133:402.0 135:188.0 137:150.0 141:200.0 151:4059.0 152:180.0 153:217.0 162:101.0 164:122.0 168:44.0 176:311.0 177:207.0 179:11587.0 180:1628.0 181:290.0 185:69.0 187:590.0 194:724.0 196:35.0 227:38.0 255:48.0 264:25.0 272:18.0 278:39.0 310:27.0 3…					12482	7558	10675	5011	7840	6923	116	3771	201	8218	8142	195	4412	241	195	5895	4234	9015	99	192	4208	1870	283	165	259	223	6727	4815	3516	6992	7657	6818	8535	5429	7926	5293	2913	10765	6431	3023	3698
353342	311099	231	353342	85:13254.0 86:36483.0 87:16438.0 88:3979.0 89:4311.0 90:12244.0 91:14959.0 92:4029.0 94:5481.0 95:2283.0 96:1948.0 97:3006.0 98:2545.0 99:31324.0 100:433141.0 101:44667.0 102:22158.0 103:8990.0 104:23469.0 105:7438.0 106:1681.0 107:2022.0 108:1173.0 111:744.0 112:593.0 113:4671.0 114:5134.0 115:17509.0 116:170140.0 117:31982.0 118:8503.0 119:3540.0 120:162305.0 121:15446.0 122:9643.0 123:1959.0 1…					57737	35431	25243	26682	47412	44675	25044	13739	33036	42786	41497	45710	44619	63899	38757	33007	44292	55965	23554	46098	17036	95380	49737	46879	43688	87488	30671	5492	46022	21488	91061	44685	85239	136905	90550	105240	29302	52524	80486	41808	59096
352123	188391	160	352123	86:2032.0 87:1578.0 88:397.0 89:1061.0 91:281.0 93:2536.0 100:2230.0 101:642.0 102:1003.0 103:1556.0 104:236.0 105:816.0 106:269.0 110:3385.0 111:1040.0 112:83.0 113:573.0 115:873.0 117:2108.0 118:934.0 119:547.0 120:207.0 125:1926.0 131:3993.0 132:5748.0 133:3014.0 134:480.0 136:1131.0 138:150.0 142:198.0 144:441.0 146:202.0 147:30394.0 148:4757.0 149:2477.0 150:260.0 158:242.0 159:176.0 160:208…					460	1199	1498	953	1279	884	766	597	1254	1361	1337	996	1334	1772	524	709	1159	2444	1351	1245	30221	33821	3450	1696	668	2910	2968	525	1012	2154	881	1329	4606	1919	1310	1314	409	2770	1660	1811	949
351271	686323	156	351271	86:579.0 92:202.0 98:146.0 107:461.0 112:143.0 120:68.0 123:118.0 125:218.0 126:92.0 133:551.0 140:617.0 141:736.0 147:1629.0 148:295.0 154:257.0 156:17234.0 157:2513.0 170:96.0 174:1765.0 175:169.0 177:119.0 188:110.0 207:696.0 208:405.0 209:268.0 212:81.0 221:2807.0 222:699.0 223:635.0 224:70.0 242:159.0 249:94.0 251:49.0 252:78.0 253:55.0 266:26.0 267:49.0 281:162.0 282:169.0 285:72.0 295:397.…					7173	4025	2371	4652	2556	3109	1582	3722	2688	2845	2656	7222	6745	7466	13264	713	1299	2009	1889	1263	25350	24780	3487	2349	2090	4040	1497	1273	1126	1304	999	986	3254	2092	1213	2612	1722	925	2375	1601	2004
351222	250484	245	351222	85:8116.0 92:1253.0 94:509.0 96:318.0 97:548.0 98:1550.0 99:11644.0 103:2632.0 105:1536.0 106:345.0 107:7115.0 108:1443.0 109:249.0 110:564.0 111:2036.0 112:394.0 113:3835.0 115:43380.0 116:17673.0 117:4269.0 124:105.0 125:695.0 126:917.0 127:7145.0 128:2134.0 129:1818.0 132:3958.0 138:126.0 139:3480.0 140:821.0 141:3018.0 142:1238.0 143:2019.0 144:1875.0 145:786.0 151:395.0 152:254.0 153:172.0 1…					1539	1327	947	1079	534	1416	365	398	2954	859	1757	659	1903	2126	393	1064	590	1367	1386	435	2729	3834	1696	2466	622	3182	2455	663	1157	1782	1883	940	4455	7319	980	3860	1957	848	769	491	456
351171	643524	283	351171	85:15244.0 86:5602.0 87:4911.0 88:801.0 89:480.0 90:276.0 91:547.0 95:368.0 96:620.0 97:420.0 98:1378.0 100:1261.0 101:1000.0 104:286.0 105:667.0 107:241.0 110:88.0 112:1010.0 113:1522.0 114:524.0 115:1144.0 116:779.0 117:846.0 118:93.0 119:420.0 121:116.0 122:258.0 123:257.0 124:898.0 125:1175.0 126:812.0 127:989.0 128:633.0 131:1545.0 132:239.0 133:167.0 134:250.0 135:447.0 137:234.0 139:538.0 …					3980	3139	7052	1517	742	2079	1207	977	943	2755	406	346	1752	351	291	1932	2856	3970	412	678	2117	3053	409	371	357	329	4030	2274	1210	3274	3143	1472	8475	3174	3376	4383	1273	5573	5623	2408	1442
351114	499573	222	351114	86:886.0 88:617.0 90:721.0 92:304.0 95:118.0 99:419.0 100:7882.0 101:3425.0 102:5993.0 103:2657.0 104:665.0 106:338.0 107:358.0 111:211.0 114:142.0 115:263.0 117:6245.0 118:2695.0 119:476.0 121:126.0 125:81.0 130:1538.0 131:1669.0 132:466.0 133:502.0 134:4572.0 135:922.0 136:149.0 141:144.0 142:163.0 147:10205.0 148:3219.0 149:1399.0 150:837.0 152:36.0 160:302.0 163:304.0 164:74.0 165:114.0 169:2…					12979	7738	13052	18946	19302	16551	1167	3779	876	10161	22441	2464	12016	1599	3516	6333	14783	13000	1532	3140	2856	2627	978	1480	1434	380	14891	17015	7672	5612	10939	10956	20080	14091	22633	7096	9243	2407	29200	14207	15198
351061	624188	284	351061	85:57367.0 86:45143.0 87:14609.0 88:17553.0 89:11699.0 90:8418.0 91:79203.0 92:7458.0 93:6986.0 94:9497.0 95:7341.0 96:9872.0 97:10240.0 98:31333.0 99:277853.0 100:129796.0 101:33097.0 102:18694.0 103:38683.0 104:34500.0 105:10295.0 106:5789.0 107:5381.0 108:3826.0 109:4316.0 110:59653.0 111:11496.0 112:11237.0 113:56833.0 114:99954.0 115:31784.0 116:17754.0 117:17055.0 118:28570.0 119:67010.0 12…					19665	10783	12873	7620	14224	10339	15754	1643	11053	10321	12834	11412	7455	20136	5490	6716	13363	24366	11940	16317	3647	2225	16702	1566	11750	13355	7682	9646	12540	15463	11950	17735	22235	13375	30885	20695	7015	9672	22850	13044	9994
350846	687636	132	350846	85:3430.0 86:997.0 87:1218.0 88:1772.0 89:1412.0 90:260.0 98:284.0 99:1070.0 100:2282.0 102:2378.0 103:2617.0 106:213.0 111:771.0 112:441.0 113:712.0 114:413.0 115:859.0 116:30577.0 117:18089.0 118:2811.0 119:1549.0 124:630.0 125:797.0 126:332.0 128:1226.0 129:4787.0 130:3335.0 131:4941.0 132:47733.0 133:7723.0 134:6740.0 135:1015.0 139:67.0 143:2604.0 144:964.0 145:281.0 146:868.0 147:6336.0 149…					3855	3238	1496	3645	4740	2382	1187	1340	1631	3228	3553	2308	1254	2112	2332	1963	1447	2655	1468	1716	4233	4142	3307	1811	2015	2671	1306	526	3733	4155	1845	2561	2287	2088	1596	1436	976	2045	1487	179	145
350801	599146	160	350801	85:3923.0 86:5000.0 87:9286.0 88:16844.0 89:5028.0 90:1892.0 91:1096.0 92:1068.0 93:1195.0 94:229.0 95:801.0 96:500.0 98:1587.0 99:961.0 100:6737.0 101:15112.0 102:13665.0 103:7235.0 104:3477.0 105:3149.0 106:926.0 107:346.0 108:275.0 109:288.0 110:201.0 112:513.0 113:1246.0 114:2142.0 115:9540.0 116:15509.0 117:24804.0 118:17060.0 119:14386.0 120:3529.0 121:1532.0 122:543.0 123:270.0 124:174.0 1…					136506	140988	346531	61863	70605	67721	1755	56963	590	80764	105324	461	48794	1106	1784	55848	70101	89319	217	280	6325	6911	524	410	321	572	115554	124012	68868	45424	113437	39368	64382	44777	92464	63846	23675	131602	170065	80366	49727
350642	712168	232	350642	85:1310.0 86:2209.0 88:708.0 90:102.0 97:186.0 98:2684.0 99:1865.0 100:33820.0 101:4401.0 102:2548.0 104:334.0 105:599.0 106:75.0 107:226.0 109:390.0 110:126.0 111:454.0 113:471.0 115:1542.0 124:229.0 126:485.0 127:353.0 128:1734.0 130:640.0 133:1329.0 137:113.0 140:736.0 141:599.0 142:2972.0 143:4140.0 144:2830.0 146:570.0 147:10492.0 148:1515.0 149:1633.0 152:182.0 154:494.0 155:316.0 157:693.0…					4557	5954	1712	3222	3437	2632	1959	9848	1130	3555	2522	5654	3623	3784	6919	214	289	496	182	297	4412	5680	374	279	508	461	383	356	154	292	976	340	569	315	395	365	1370	600	326	393	250
350273	1203488	361	350273	85:11925.0 86:4046.0 87:3463.0 88:3010.0 89:49508.0 90:3340.0 91:467.0 93:175.0 95:466.0 96:3034.0 97:6269.0 98:3879.0 99:11204.0 100:14929.0 101:32882.0 102:9023.0 103:285635.0 104:28238.0 105:14636.0 106:1788.0 107:1511.0 108:535.0 109:14977.0 110:6018.0 111:10887.0 112:4538.0 113:16965.0 114:4985.0 115:17998.0 116:18985.0 117:141865.0 118:14654.0 119:8688.0 120:2134.0 122:1004.0 123:1070.0 124…					119	133	135	80	164	91	69	42	116	93	111	131	98	127	72	68	133	133	95	138	2703	2485	208	215	130	256	155	128	96	156	135	150	557	232	1481	744	118	273	246	359	83
348839	451193	156	348839	85:1155.0 86:32.0 87:191.0 89:268.0 90:146.0 94:377.0 96:210.0 97:488.0 98:694.0 99:1042.0 100:1730.0 101:1379.0 102:343.0 104:416.0 105:157.0 109:82.0 111:76.0 112:499.0 113:372.0 115:317.0 116:243.0 122:157.0 124:1386.0 125:181.0 126:701.0 127:203.0 128:556.0 129:2322.0 130:255.0 133:841.0 134:248.0 140:2608.0 141:414.0 142:124.0 143:236.0 147:4296.0 148:708.0 149:534.0 152:65.0 155:183.0 156:1…					839	715	254	932	371	410	228	675	800	570	1286	543	1075	889	215	332	306	329	535	144	4259	2035	303	381	122	310	420	215	539	576	594	241	559	579	420	439	840	434	339	157	131
348697	457239	287	348697	85:9566.0 86:8180.0 88:678.0 89:21229.0 90:2072.0 97:1315.0 98:2118.0 99:9080.0 100:47790.0 101:5514.0 102:3284.0 103:3050.0 110:400.0 112:741.0 113:1097.0 114:12101.0 115:5379.0 116:4588.0 124:330.0 125:2195.0 126:1253.0 127:8586.0 128:1524.0 130:1227.0 131:3876.0 132:1453.0 141:7144.0 142:1618.0 143:2474.0 144:921.0 147:8151.0 149:1101.0 155:384.0 157:2740.0 158:748.0 159:1365.0 168:4229.0 169:…					67	101	121	59	71	108	94	41	233	129	90	124	78	102	86	88	105	118	49	102	3009	1444	123	115	41	118	101	82	45	95	265	89	262	191	150	152	238	180	129	178	268
348685	419139	157	348685	85:1249.0 95:997.0 99:4764.0 101:566.0 103:2884.0 109:364.0 111:4120.0 113:2340.0 115:1353.0 127:4041.0 129:42786.0 130:1365.0 131:2026.0 143:4966.0 155:623.0 157:106206.0 158:10460.0 159:3920.0 171:345.0 184:573.0 199:11660.0 200:1650.0 213:1630.0					409	365	351	394	256	275	197	148	448	288	445	237	256	296	296	350	689	1812	601	835	3698	3313	1101	2193	646	1078	757	765	557	331	961	1225	438	804	980	536	122	2668	667	740	1202
348618	264454	85	348618	85:15990.0 91:342.0 92:38.0 95:1846.0 96:618.0 130:549.0 147:1411.0					25319	18013	22901	10303	14683	13839	13127	7458	20697	17457	22464	12664	13422	21258	12659	12371	11811	23758	9027	15069	474937	305215	19694	12338	10464	22788	21425	12045	13206	21998	16357	14392	35832	18822	20204	21722	8203	23644	21134	11992	8212
347955	428362	129	347955	85:2323.0 86:598.0 87:3103.0 89:5546.0 90:416.0 91:11545.0 98:551.0 100:152.0 101:2251.0 102:14304.0 103:18778.0 114:459.0 115:64365.0 116:10984.0 117:3580.0 123:77.0 125:1027.0 126:1606.0 127:13103.0 128:28326.0 129:100704.0 130:8520.0 138:111.0 151:17550.0 152:1689.0 153:5309.0 154:489.0 163:338.0 164:5738.0 165:5795.0 166:3140.0 167:966.0 182:57.0 200:10079.0 201:1229.0 202:6424.0 203:627.0 20…					7751	8297	4684	10032	9447	9595	7552	3407	6010	9167	8747	4911	8225	7364	6541	2661	2527	3480	4240	5864	3443	5373	3507	2849	3856	4358	2528	2674	2728	3722	2268	2672	9220	5344	4498	7336	798	6188	5993	2082	1216
347424	758120	202	347424	85:1971.0 89:2040.0 90:1097.0 91:4269.0 100:8082.0 101:3306.0 102:2346.0 105:1035.0 115:2826.0 117:2535.0 118:985.0 120:3008.0 129:4453.0 130:10115.0 131:2849.0 134:904.0 140:1379.0 141:1387.0 145:1624.0 146:2977.0 147:4618.0 150:839.0 154:1995.0 168:616.0 169:663.0 170:1201.0 171:1018.0 173:761.0 183:998.0 184:776.0 185:1121.0 186:842.0 187:839.0 188:1229.0 189:942.0 192:14144.0 193:3220.0 194:4…					3495	3561	924	1761	3783	3286	1416	5545	1149	3819	4281	2967	3217	3439	4791	3591	3197	2793	1885	2272	11680	8071	3459	2859	3201	3265	3298	3661	3456	3606	3023	2351	2314	3707	2265	2224	2001	3661	3021	1940	1869
346478	688418	117	346478	85:1526.0 88:479.0 89:875.0 91:268.0 97:247.0 101:1326.0 102:358.0 103:1201.0 116:1372.0 117:55236.0 118:5992.0 119:2743.0 120:198.0 128:483.0 129:1185.0 131:799.0 133:1301.0 140:402.0 141:105.0 156:740.0 157:819.0 158:629.0 159:323.0 160:49.0 170:309.0 172:305.0 174:467.0 175:229.0 180:62.0 182:125.0 185:124.0 186:408.0 189:494.0 200:295.0 204:4699.0 205:654.0 206:236.0 210:48.0 212:263.0 213:21…					1997	2989	8653	1806	2551	2635	3884	2046	6491	2939	1920	3359	2723	1623	3660	861	1563	2217	1173	1999	13108	10248	2373	1557	877	1376	2092	957	2354	2365	2272	1647	1380	1510	2467	4589	2143	2548	1821	816	5179
346248	295999	132	346248	85:1647.0 86:4931.0 87:2070.0 89:35509.0 90:2224.0 91:1835.0 99:617.0 101:2888.0 102:5983.0 104:2949.0 105:234.0 106:363.0 111:46.0 115:2004.0 116:1029.0 118:304.0 119:2252.0 124:34.0 130:4557.0 131:842.0 132:100986.0 133:2260.0 135:374.0 138:66.0 142:1226.0 145:231.0 146:8.0 150:50.0 152:140.0 158:314.0 162:111.0 171:904.0 176:557.0 191:789.0 192:150.0 212:36.0 218:84.0 240:45.0 241:131.0 243:49…					7966	4466	3196	3504	3377	4566	1797	2337	3822	4073	5109	4868	5194	7672	5251	5951	5183	2542	5364	10700	41901	43264	14380	6984	6196	17167	7027	5718	5834	2254	5186	6029	4213	5253	4204	5128	1932	5411	5428	3402	2544
346241	326170	228	346241	86:1383.0 88:5484.0 89:15031.0 90:1776.0 91:1817.0 92:1183.0 93:254.0 94:688.0 96:113.0 100:3444.0 101:2956.0 102:397.0 103:7731.0 104:550.0 105:445.0 106:563.0 107:871.0 108:1656.0 110:49396.0 111:1516.0 113:487.0 114:716.0 115:1144.0 116:1785.0 117:8723.0 118:2092.0 119:1401.0 120:1147.0 121:877.0 123:554.0 127:1643.0 130:3146.0 131:3716.0 133:4170.0 134:11650.0 135:1320.0 136:8749.0 137:1349.0…					1257	1052	1129	595	797	673	735	344	826	1544	1445	693	677	1497	2989	749	1048	1083	1028	969	6809	10082	1417	1283	876	2674	1482	883	1627	1038	1121	665	4584	2172	4175	6064	1124	1271	2375	972	997
346164	630314	120	346164	91:6505.0 92:1400.0 93:6298.0 94:3027.0 95:294.0 96:303.0 100:146.0 103:2013.0 104:72.0 105:133.0 107:590.0 115:464.0 116:151.0 119:1212.0 120:7343.0 121:7808.0 122:645.0 170:71.0 189:332.0 203:41.0 213:18.0 214:3463.0 215:563.0 217:118.0 229:84.0 230:39.0 304:51.0 439:25.0					54316	40757	55937	29151	47436	38209	5910	14720	40375	40457	57585	35057	29950	45159	42596	29783	42142	15681	30095	70193	628769	611140	52150	38896	39919	52815	51998	38117	41442	9635	49538	46699	17992	40916	75702	57999	19300	74339	76217	1648	24768
345312	956069	142	345312	85:1029.0 86:9280.0 87:1938.0 96:1099.0 98:1132.0 100:5404.0 101:2029.0 102:3240.0 103:31345.0 104:3760.0 105:528.0 106:481.0 109:1601.0 110:696.0 112:2292.0 113:1641.0 114:2079.0 115:1428.0 116:2978.0 117:10067.0 121:1457.0 124:228.0 128:4731.0 129:5427.0 130:3088.0 131:2771.0 132:1585.0 133:2076.0 140:905.0 141:734.0 142:53749.0 143:7194.0 144:2538.0 145:349.0 146:1624.0 147:22117.0 149:2306.0 …					1078	371	930	272	654	184	1040	86	1098	345	741	939	288	490	299	2617	3298	1496	1978	2647	3086	4733	2222	1419	3278	4965	3697	4892	2539	954	8823	5482	2750	3777	11258	6489	4662	4223	8964	2964	6601
344959	611213	295	344959	85:662.0 89:3774.0 90:439.0 91:747.0 92:285.0 96:222.0 99:709.0 102:177.0 103:12753.0 104:6766.0 105:1475.0 107:346.0 110:216.0 116:1514.0 117:3103.0 118:416.0 119:996.0 120:207.0 121:437.0 126:704.0 131:855.0 133:2545.0 134:1357.0 135:3325.0 136:364.0 140:2220.0 147:6433.0 148:1467.0 149:1155.0 150:325.0 151:319.0 157:291.0 158:646.0 160:1385.0 161:104.0 163:462.0 164:102.0 173:110.0 176:85.0 17…					2230	2234	2873	1407	2819	1684	8427	552	1914	1818	2178	2076	1545	2348	4918	2276	3595	3617	3712	8385	25018	26342	4219	2384	4699	2616	2914	3263	1998	2464	2664	3275	3888	3131	7357	3591	1032	4320	4215	1706	1020
344793	665901	333	344793	96:183.0 101:343.0 104:391.0 105:404.0 114:173.0 116:299.0 118:199.0 129:212.0 131:935.0 133:2270.0 140:93.0 142:73.0 143:1502.0 145:268.0 147:12395.0 148:991.0 149:975.0 157:922.0 158:137.0 160:9222.0 161:1178.0 163:298.0 169:69.0 184:291.0 189:2493.0 191:243.0 192:148.0 200:124.0 201:100.0 203:144.0 204:559.0 205:544.0 206:869.0 215:56.0 216:211.0 217:2377.0 218:761.0 219:1170.0 220:242.0 224:4…					987	574	3403	700	584	487	3449	354	3963	709	800	724	581	777	884	818	477	1235	685	2314	2754	2272	1250	775	802	2146	2322	1194	800	921	4442	6376	2823	20601	17150	24338	2458	2214	1887	4625	5999
343025	193623	116	343025	85:10672.0 86:4282.0 87:1887.0 88:13588.0 89:4209.0 90:514.0 96:1491.0 97:10398.0 100:15192.0 101:1053.0 102:1412.0 103:535.0 107:373.0 114:1728.0 116:19541.0 117:3316.0 118:548.0 129:2708.0 133:175.0 143:1092.0 144:19652.0 145:2257.0 146:554.0 159:744.0 163:190.0 174:577.0 185:113.0 249:47.0 265:17.0 297:134.0 380:13.0 466:12.0 488:16.0 490:15.0					137	4399	3457	2677	5067	2411	3775	1564	3937	4936	6842	2417	4672	5138	4724	7183	5968	6887	4183	8303	21703	23431	9980	14316	5414	4322	7573	6430	4232	9329	5418	6800	5609	6636	6825	6607	2674	15558	4323	270	8283
342924	578352	173	342924	85:815.0 86:1662.0 87:667.0 88:374.0 89:862.0 90:3330.0 94:79.0 97:1021.0 98:1324.0 99:839.0 100:7057.0 101:1579.0 102:1514.0 103:1497.0 104:248.0 105:400.0 112:1204.0 113:1190.0 114:2240.0 115:1801.0 116:2908.0 117:1278.0 118:154.0 122:56.0 124:106.0 128:4881.0 130:1183.0 131:5857.0 132:1891.0 133:3468.0 135:487.0 139:2111.0 140:3201.0 141:510.0 142:593.0 143:296.0 144:886.0 145:1986.0 146:332.0…					317	284	1305	218	936	205	164	283	1724	147	1523	138	107	1328	351	132	222	362	114	359	3443	1775	248	192	186	197	274	225	171	198	618	195	277	184	589	486	407	313	178	654	110
342919	845201	387	342919	85:2125.0 86:857.0 87:6051.0 88:2211.0 89:3872.0 90:5381.0 91:7206.0 92:1519.0 93:2952.0 94:1917.0 95:137.0 96:283.0 97:447.0 98:983.0 99:3163.0 100:803.0 101:4791.0 102:4079.0 103:20927.0 104:12813.0 105:12361.0 106:39433.0 107:8472.0 108:1984.0 109:2594.0 110:229.0 111:2656.0 112:670.0 113:3152.0 114:813.0 115:7102.0 116:4605.0 117:8308.0 118:3715.0 119:11673.0 120:5667.0 121:21068.0 122:8698.0…					2544	2670	3624	1970	2518	2256	3144	676	3623	2147	3551	2964	2399	3374	2601	2807	2946	2008	2168	4693	5101	4118	3460	3213	2809	3504	2349	2269	3019	2580	2752	2730	3775	3845	4776	4628	1807	4097	2050	287	686
342712	575986	117	342712	85:4325.0 86:4688.0 87:4179.0 88:1250.0 89:24052.0 90:2201.0 92:439.0 98:256.0 99:3563.0 100:13634.0 101:12313.0 102:5785.0 103:10521.0 104:544.0 105:12035.0 111:1629.0 112:1505.0 113:2150.0 114:7746.0 115:10067.0 116:4523.0 117:497385.0 118:53692.0 119:21580.0 125:183.0 126:951.0 127:2880.0 128:1686.0 129:39552.0 130:9114.0 131:30702.0 132:3985.0 133:26739.0 135:1598.0 140:663.0 141:1375.0 142:2…					11267	9155	6649	13805	9895	7274	9041	4542	6624	8804	9855	13176	9418	8757	10132	6864	8846	9243	11767	14142	10992	11289	9948	5397	11657	13083	11338	12595	4625	11663	10063	6593	25975	24650	12175	20183	4244	10572	18676	13682	12200
342534	550759	238	342534	90:274.0 95:95.0 99:78.0 100:1054.0 101:740.0 102:988.0 103:589.0 104:641.0 105:113.0 106:153.0 107:154.0 112:454.0 114:69.0 115:329.0 116:411.0 117:458.0 118:372.0 121:3196.0 122:263.0 123:332.0 124:63.0 129:313.0 130:503.0 131:6293.0 132:1527.0 133:1472.0 134:334.0 147:2878.0 148:682.0 149:1044.0 150:196.0 151:98.0 152:150.0 154:71.0 158:244.0 164:70.0 166:109.0 169:111.0 170:33.0 174:994.0 175…					2536	1858	1777	1056	2041	1577	168	523	122	2488	2377	85	2116	144	80	1231	1831	5892	42	203	2550	1491	115	106	123	167	1854	1648	991	3202	918	1208	5266	1681	2875	1986	1259	2579	3042	1715	2189
341779	759334	156	341779	85:672.0 86:1022.0 87:379.0 88:121.0 91:32.0 94:77.0 96:153.0 98:91.0 99:484.0 100:2457.0 101:402.0 102:431.0 103:424.0 104:241.0 105:116.0 106:218.0 107:138.0 109:86.0 110:105.0 112:193.0 114:305.0 115:613.0 116:849.0 117:327.0 118:131.0 119:110.0 120:43.0 123:59.0 124:54.0 126:328.0 129:1039.0 130:144.0 131:224.0 132:373.0 133:826.0 135:167.0 137:61.0 138:65.0 140:73.0 141:89.0 142:157.0 143:72…					16970	1150	2412	19501	10335	9254	2034	2414	3338	5165	8999	15625	13278	11763	3129	1640	2582	3466	2308	2056	3825	4449	2202	1781	2118	3798	1394	1663	2229	1937	2197	1648	4528	4985	2665	2808	555	2061	4193	595	1096
341671	1062164	456	341671	85:893.0 89:786.0 91:2215.0 92:311.0 93:1680.0 94:737.0 95:2683.0 98:353.0 101:436.0 103:921.0 104:218.0 105:1971.0 107:1500.0 108:187.0 109:420.0 113:379.0 117:1642.0 118:162.0 119:2129.0 120:487.0 121:637.0 123:439.0 125:517.0 126:248.0 127:221.0 128:495.0 129:3731.0 131:1153.0 132:339.0 133:853.0 135:846.0 136:39.0 141:442.0 142:544.0 144:222.0 145:1788.0 146:222.0 149:1161.0 150:231.0 155:549…					1425	1881	7816	669	3011	2696	3469	1163	3939	3207	5130	2305	3375	2962	2936	2227	5318	9673	4723	5525	17801	16828	5048	10307	5197	7401	3955	3634	2458	2972	4169	5555	3025	3346	4560	1979	323	28915	3043	2302	3046
341667	1160035	472	341667	89:526.0 91:9832.0 92:1262.0 93:5893.0 94:1013.0 95:4656.0 96:509.0 97:1239.0 101:690.0 103:842.0 105:4822.0 106:282.0 107:5147.0 108:1538.0 109:2234.0 110:260.0 115:1859.0 116:463.0 117:2063.0 119:2548.0 120:730.0 121:2358.0 122:830.0 123:954.0 125:220.0 127:1846.0 128:942.0 129:11692.0 130:121.0 131:3836.0 132:821.0 133:1419.0 134:3229.0 135:4124.0 136:797.0 137:220.0 138:64.0 139:125.0 141:988…					354	377	1295	269	407	426	287	183	468	497	548	400	298	373	544	175	426	726	331	460	3392	3763	579	184	232	681	536	320	218	336	314	411	428	273	338	263	57	757	304	267	296
329435	799351	160	329435	85:876.0 87:1053.0 88:714.0 89:7088.0 90:350.0 93:539.0 94:590.0 95:1103.0 96:1581.0 97:1128.0 98:24015.0 99:2937.0 100:1582.0 101:1933.0 102:1174.0 103:29849.0 104:3086.0 105:863.0 107:501.0 109:426.0 110:403.0 111:624.0 112:643.0 113:677.0 114:909.0 115:500.0 116:1486.0 117:10690.0 118:1232.0 119:1178.0 121:302.0 122:312.0 123:265.0 124:319.0 125:1206.0 126:670.0 128:1164.0 129:6828.0 130:1592.…					878	817	679	662	1769	949	1075	447	1122	1632	1417	1135	758	1496	1060	1286	2052	1623	564	3150	3315	1491	2325	1090	1955	1646	1157	1519	1779	1588	1329	802	2050	2313	2327	1663	1652	750	990	791	1090
329369	903861	173	329369	91:482.0 95:348.0 99:284.0 103:3223.0 104:166.0 105:338.0 110:181.0 116:462.0 129:596.0 131:435.0 133:797.0 135:311.0 142:217.0 147:4955.0 156:142.0 158:110.0 162:80.0 167:103.0 173:11036.0 174:1228.0 175:270.0 179:91.0 186:54.0 191:176.0 204:1106.0 205:192.0 217:226.0 218:66.0 222:194.0 226:31.0 230:425.0 231:130.0 232:50.0 247:21.0 259:78.0 266:98.0 279:35.0 304:24.0 309:46.0 333:25.0 350:19.0 …					3308	6234	3267	5363	4619	2882	5000	1606	4475	3466	5535	3712	4554	3516	4754	182	558	1566	733	968	2907	3550	387	787	598	846	7353	445	443	599	505	843	3319	1392	1298	3075	159	893	1820	991	1489
329363	911707	173	329363	86:272.0 91:686.0 93:804.0 94:144.0 95:1161.0 96:467.0 99:320.0 101:693.0 103:4128.0 107:600.0 110:255.0 111:171.0 116:469.0 117:613.0 118:299.0 120:114.0 121:210.0 123:68.0 129:1806.0 132:398.0 135:446.0 142:126.0 143:355.0 147:6979.0 148:762.0 149:445.0 150:186.0 151:169.0 152:200.0 155:684.0 157:317.0 159:167.0 162:71.0 166:83.0 167:99.0 169:106.0 173:10748.0 174:1508.0 175:327.0 179:112.0 185…					16172	47489	20563	16121	29022	10824	51419	7036	40131	23224	47197	27322	46947	31799	35705	979	2073	6931	4995	8310	9206	7029	2570	5129	2987	5914	3388	2952	1872	3684	2698	2967	35669	11637	8016	30191	1276	5820	13915	10414	6841
328853	928825	200	328853	85:356.0 86:387.0 87:380.0 89:1054.0 90:143.0 94:309.0 95:335.0 96:1258.0 97:242.0 98:385.0 99:74.0 100:352.0 101:454.0 102:205.0 103:7288.0 104:756.0 105:518.0 106:123.0 107:2057.0 108:358.0 109:213.0 110:251.0 111:397.0 112:202.0 113:717.0 114:235.0 115:178.0 116:285.0 117:2626.0 118:413.0 119:312.0 121:75.0 123:592.0 124:246.0 125:140.0 126:314.0 128:704.0 129:1515.0 130:590.0 131:599.0 133:96…					289	194	256	197	257	142	141	504	237	168	184	266	230	233	265	322	641	305	276	641	2576	1799	516	268	413	634	560	448	427	239	617	680	615	802	1175	498	452	621	939	470	624
328852	937199	200	328852	85:238.0 86:343.0 87:338.0 89:1409.0 94:411.0 95:411.0 96:2324.0 97:462.0 98:350.0 100:142.0 101:688.0 102:263.0 103:7202.0 104:546.0 105:428.0 106:166.0 107:3532.0 108:444.0 109:346.0 110:300.0 111:469.0 112:166.0 113:747.0 114:75.0 115:84.0 117:2106.0 118:544.0 119:222.0 120:209.0 121:213.0 122:79.0 123:617.0 124:183.0 127:337.0 128:509.0 129:1227.0 130:354.0 131:416.0 132:53.0 133:1516.0 134:6…					139	153	275	205	140	111	306	87	316	151	172	185	174	290	286	415	893	318	437	915	3443	2177	504	442	636	695	634	764	685	214	1192	437	682	662	1544	735	324	950	1168	436	548
328829	811242	144	328829	85:357.0 86:378.0 87:110.0 88:581.0 89:4079.0 90:411.0 91:505.0 92:107.0 94:156.0 95:46.0 99:329.0 100:798.0 101:679.0 102:566.0 103:14686.0 104:1047.0 105:724.0 106:121.0 107:177.0 110:159.0 111:314.0 112:121.0 113:504.0 115:80.0 116:2808.0 117:6263.0 118:523.0 119:151.0 121:60.0 124:63.0 125:198.0 126:239.0 127:175.0 128:1161.0 129:3596.0 130:725.0 131:808.0 132:350.0 133:2853.0 134:469.0 135:3…					2069	1561	1689	3163	759	943	635	1608	1260	885	665	1252	726	1097	1457	1107	1118	1848	856	1449	3927	2651	1107	808	918	1234	1861	1223	895	548	1649	1549	1466	1934	2393	2562	533	1413	2385	811	3692
327312	353428	180	327312	85:19018.0 86:3339.0 90:88561.0 91:8298.0 92:6075.0 93:12160.0 94:8292.0 95:4960.0 96:5731.0 97:1868.0 98:2143.0 99:6104.0 104:1919.0 105:11104.0 106:1027060.0 107:76462.0 108:4911.0 109:12893.0 110:12042.0 111:2544.0 112:1008.0 113:1931.0 119:1112.0 120:17045.0 121:3311.0 122:14905.0 123:13783.0 124:2292.0 125:1080.0 126:1605.0 131:1316.0 132:1743.0 136:920400.0 137:120093.0 138:34850.0 139:2402…					18528	13375	8601	16450	7365	9453	2764	4787	15236	15279	20441	5578	12826	12210	1069	8263	8486	15347	8580	3487	5203	6674	12498	12952	6010	14457	23589	9573	15512	16862	8501	9708	52036	31183	11460	23071	15156	18606	16885	2464	2538
325299	457374	160	325299	85:2378.0 86:1369.0 87:2087.0 88:2054.0 89:597.0 90:224.0 91:58.0 94:221.0 95:183.0 96:187.0 97:111.0 98:227.0 99:439.0 101:2918.0 102:1472.0 103:8919.0 104:1276.0 105:665.0 106:108.0 107:31.0 108:32.0 109:39.0 110:104.0 111:83.0 112:153.0 113:236.0 114:148.0 115:1234.0 116:1204.0 117:1813.0 118:1047.0 119:777.0 120:222.0 121:74.0 122:37.0 124:42.0 125:34.0 126:9.0 127:43.0 128:109.0 129:162.0 13…					3947	3306	6813	3289	4104	3948	16637	1416	30685	3788	6157	30221	2577	76255	42372	2831	3669	4979	10965	12501	57177	15218	23749	14532	14536	17740	9802	4604	3912	3298	3673	5632	7429	4531	5853	4234	1885	7377	9731	6035	3141
324787	472147	105	324787	87:658.0 88:857.0 101:2673.0 102:2008.0 103:6085.0 104:3714.0 105:15418.0 106:833.0 109:64.0 111:1315.0 116:2353.0 117:3984.0 118:810.0 120:107.0 122:49.0 123:28.0 131:1042.0 132:501.0 138:109.0 146:319.0 147:2435.0 148:633.0 151:181.0 160:104.0 161:470.0 162:99.0 164:123.0 165:68.0 168:25.0 175:40.0 176:347.0 177:364.0 178:1404.0 179:455.0 181:1714.0 182:265.0 183:82.0 185:112.0 186:101.0 194:20…					28046	24962	16667	13200	11724	10815	8887	5482	8275	25313	36083	9449	13438	8175	6646	15037	10136	19664	8664	10189	15633	11242	7640	6049	7665	4570	32522	7674	18516	22663	17167	17683	78135	49437	3722	39710	13677	38652	21889	6551	4361
324715	1021639	204	324715	85:12272.0 86:2350.0 87:9739.0 88:5199.0 89:22520.0 90:4894.0 91:13388.0 92:2146.0 93:1950.0 94:1063.0 95:4662.0 97:15446.0 98:3073.0 99:12041.0 100:2294.0 101:39175.0 102:13856.0 103:224049.0 104:20927.0 105:18924.0 106:2789.0 107:3696.0 108:1111.0 109:8854.0 110:829.0 111:10723.0 112:1275.0 113:14705.0 114:2676.0 115:17104.0 116:22062.0 117:68179.0 118:16647.0 119:37544.0 120:3256.0 121:1962.0 …					258	141	245	316	306	186	223	79	340	258	242	237	251	206	164	230	240	287	177	236	4718	5278	639	351	489	223	541	231	161	249	242	319	942	888	553	614	81	746	677	278	241
324277	412473	387	324277	85:4534.0 88:2029.0 92:2907.0 100:144008.0 101:27644.0 102:9355.0 103:7413.0 104:9091.0 105:13570.0 112:246.0 113:632.0 118:4197.0 119:3459.0 120:6075.0 121:2054.0 124:1729.0 125:923.0 127:2975.0 128:1885.0 131:13443.0 132:7419.0 133:60456.0 136:920.0 139:545.0 140:354.0 147:103945.0 148:22318.0 149:14609.0 150:475.0 151:8711.0 152:2110.0 153:1084.0 154:341.0 155:822.0 157:1110.0 158:829.0 159:62…					267	115	211	142	319	155	517	209	376	178	173	192	351	200	122	123	943	376	145	996	2372	2651	300	341	303	179	431	483	718	134	443	1280	227	178	1198	451	88	400	1085	484	365
323784	930072	156	323784	85:191.0 86:129.0 87:174.0 88:109.0 89:1598.0 90:427.0 91:225.0 92:82.0 93:147.0 94:176.0 95:1572.0 96:813.0 97:371.0 98:217.0 99:170.0 100:373.0 101:436.0 102:455.0 103:7235.0 104:647.0 105:452.0 106:123.0 107:613.0 108:144.0 109:93.0 110:70.0 111:74.0 112:191.0 113:391.0 114:247.0 115:573.0 116:750.0 117:3293.0 118:469.0 119:276.0 120:47.0 121:74.0 122:72.0 123:240.0 124:77.0 125:74.0 126:347.0…					895	589	220	1189	647	300	274	713	256	285	507	695	333	512	723	135	263	314	223	232	3213	3313	238	192	185	406	239	79	350	180	540	321	476	283	474	424	580	364	299	233	183
321064	290892	98	321064	90:9.0 91:283.0 92:83.0 93:24.0 96:102.0 97:134.0 98:4294.0 99:211.0 100:153.0 102:70.0 103:141.0 104:88.0 105:109.0 106:66.0 107:263.0 115:69.0 117:22.0 118:30.0 120:106.0 121:273.0 122:38.0 126:368.0 128:38.0 129:4906.0 130:367.0 131:102.0 135:49.0 136:29.0 138:53.0 139:535.0 140:61.0 143:141.0 144:64.0 146:82.0 149:57.0 150:56.0 152:26.0 161:19.0 163:25.0 167:294.0 168:169.0 170:27.0 172:24.0 …					2419	2527	899	1110	1486	1924	845	622	1296	1909	2140	1518	1565	2737	1180	937	316	591	1134	1092	6376	10461	588	581	807	1173	855	971	321	1574	1053	572	773	1786	1644	1403	731	1229	418	1146	911
320865	886780	158	320865	85:228.0 86:1469.0 87:3026.0 88:498.0 90:62.0 94:84.0 98:194.0 99:81.0 100:686.0 101:458.0 102:474.0 110:111.0 112:80.0 114:188.0 116:173.0 117:311.0 118:62.0 121:28.0 125:62.0 126:225.0 128:336.0 130:590.0 131:88.0 132:99.0 133:237.0 142:87.0 154:14.0 156:258.0 158:6918.0 159:976.0 160:351.0 166:33.0 168:30.0 172:83.0 174:1946.0 175:283.0 176:177.0 186:38.0 187:47.0 188:18.0 190:38.0 191:42.0 19…					2895	1894	1636	2525	1739	1056	1039	4809	1956	1744	1961	1934	1820	1899	2350	891	1487	2250	1086	1702	33434	28945	1704	1368	1368	1912	1778	1382	1260	1526	1373	1466	2909	1559	1918	1626	981	2216	3032	920	767
320847	498760	166	320847	85:2137.0 86:1293.0 87:216.0 88:175.0 89:252.0 92:77.0 94:68.0 96:596.0 97:85.0 98:123.0 99:791.0 101:410.0 102:610.0 103:1000.0 104:147.0 106:168.0 107:363.0 110:125.0 111:271.0 113:661.0 114:394.0 115:401.0 120:234.0 121:134.0 125:47.0 126:978.0 127:492.0 128:1336.0 130:913.0 131:523.0 132:227.0 133:149.0 138:607.0 139:303.0 142:150.0 144:236.0 146:659.0 147:3011.0 148:929.0 149:346.0 154:130.0…					20733	17569	4561	9085	15180	15687	10234	15435	6498	16456	14453	17626	14944	18568	16104	17151	9332	34954	15246	18571	22315	13987	11702	18898	20674	32868	20783	19953	15474	21165	27605	25816	45798	19927	28672	15800	10393	24658	22964	24332	18938
320576	558228	117	320576	87:43.0 92:18.0 101:30.0 102:285.0 105:31.0 110:20.0 116:163.0 117:487.0 118:32.0 122:41.0 131:43.0 132:22.0 137:302.0 138:35.0 139:44.0 146:51.0 148:41.0 234:152.0 235:18.0 254:203.0 301:15.0 308:12.0 350:23.0 359:25.0 364:16.0 375:20.0 380:15.0 404:25.0 423:19.0					4662	4281	972	3751	4535	3568	2992	1398	5754	3707	2785	1453	3055	1576	1331	5924	7628	13699	3625	6114	7268	8662	3300	3911	2962	5796	10249	7723	4359	6369	5701	12687	29700	14569	18229	17917	6398	3288	20014	11664	6785
320415	503252	173	320415	85:35.0 100:112.0 140:436.0 143:23.0 173:360.0 216:152.0 376:8.0 451:10.0					2056	1464	3034	1009	1246	1395	307	525	1281	1120	2252	480	878	522	868	820	1206	2160	216	518	7906	3195	313	306	378	285	1878	1302	799	829	1301	1817	2201	1647	2621	1806	531	3393	3110	889	729
320314	454482	220	320314	85:62.0 86:139.0 87:313.0 88:1915.0 89:209.0 90:128.0 91:49.0 94:52.0 96:47.0 97:27.0 99:23.0 100:492.0 101:522.0 102:442.0 103:934.0 104:226.0 105:211.0 106:35.0 107:47.0 108:35.0 113:10.0 114:34.0 115:143.0 116:207.0 117:531.0 118:171.0 119:93.0 120:63.0 121:44.0 123:25.0 126:71.0 127:62.0 130:101.0 131:580.0 132:939.0 133:740.0 134:730.0 135:137.0 136:64.0 138:11.0 143:33.0 144:1209.0 145:135.…					10716	5175	11422	7698	10195	9184	1677	384	1384	13307	11234	2851	7339	3196	2139	8933	9655	12355	2553	1649	3060	1893	3216	2289	2701	2501	11368	698	6925	8188	9204	8939	15284	11838	9145	11966	4562	14706	10968	3585	3479
319248	257329	131	319248	85:66.0 95:105.0 99:80.0 101:113.0 109:20.0 115:170.0 117:79.0 129:47.0 130:33.0 131:5305.0 132:590.0 133:459.0 134:59.0 135:19.0 138:19.0 143:110.0 154:21.0 157:20.0 161:36.0 166:26.0 169:15.0 183:18.0 189:25.0 191:22.0 205:305.0 206:21.0 207:38.0 208:40.0 232:18.0 233:108.0 264:16.0 274:25.0 289:18.0 290:19.0 319:23.0 344:17.0 363:21.0 369:31.0 372:16.0 384:22.0 393:19.0 400:16.0 403:16.0 412:2…					105668	17523	24621	21873	21310	43398	42432	9479	232168	26503	24131	47840	25294	51556	31353	53754	28608	52565	33494	127787	35576	30531	42373	64085	31552	112374	87285	27191	164849	159918	81003	122082	75203	147322	303493	305096	86804	90989	122632	200962	167048
318836	607735	142	318836	92:59.0 93:79.0 108:55.0 109:45.0 110:22.0 111:18.0 131:31.0 142:493.0 148:90.0 179:20.0 183:15.0 211:71.0 235:23.0 236:72.0 258:30.0 261:14.0 288:15.0 304:23.0 307:20.0 308:17.0 319:21.0 328:21.0 340:20.0 343:22.0 361:26.0 381:17.0 390:21.0 434:18.0 476:20.0					3368	2732	1068	1776	2995	2561	342	947	728	3619	4668	2622	1768	966	2361	2562	2952	5047	4378	4560	4335	3006	317	295	4193	325	3792	2648	2612	4205	3150	5254	9746	5276	4149	4759	1218	6604	4184	2282	1887
318414	592891	176	318414	87:529.0 88:1876.0 89:138.0 90:130.0 91:96.0 94:15.0 96:49.0 97:31.0 98:104.0 99:222.0 100:293.0 101:684.0 102:285.0 104:216.0 106:26.0 109:47.0 110:20.0 111:56.0 113:149.0 114:144.0 115:104.0 116:81.0 117:196.0 118:108.0 119:79.0 120:23.0 122:20.0 125:37.0 127:48.0 128:47.0 129:246.0 130:602.0 131:424.0 132:287.0 133:142.0 134:66.0 135:40.0 136:33.0 139:30.0 143:112.0 144:1063.0 145:124.0 146:49…					20768	12507	5546	10419	9699	4388	4157	9628	4067	14086	17226	8385	11987	9379	8009	10483	11298	2439	7111	10820	7064	4071	9517	7150	7636	13000	10096	7119	9775	12408	13017	12784	37004	13524	13908	13598	5632	17290	17087	11714	7503
318175	618245	144	318175	85:49.0 88:975.0 89:162.0 91:13.0 95:19.0 96:50.0 97:11.0 98:97.0 99:184.0 100:525.0 101:311.0 102:121.0 104:253.0 110:38.0 111:65.0 112:38.0 114:161.0 115:96.0 116:179.0 117:179.0 120:18.0 124:39.0 127:216.0 128:113.0 129:123.0 130:298.0 131:186.0 132:170.0 134:53.0 140:88.0 143:316.0 144:4753.0 145:696.0 146:326.0 152:13.0 153:26.0 154:60.0 156:42.0 158:71.0 162:42.0 168:18.0 169:69.0 171:65.0 …					153686	132177	167432	126883	86836	76665	100825	130697	116103	93923	110828	77066	109691	45498	84947	62461	88078	100203	48121	43696	23131	21750	35178	34962	41737	49779	106168	96502	62802	63330	93641	82992	134326	90438	98660	95801	111964	100159	154049	102825	104250
318162	521869	162	318162	86:56.0 88:95.0 89:67.0 94:16.0 100:98.0 102:31.0 103:40.0 115:55.0 116:130.0 117:109.0 118:221.0 119:40.0 121:35.0 127:33.0 130:48.0 131:240.0 132:61.0 133:56.0 134:41.0 135:30.0 145:46.0 146:25.0 147:176.0 148:77.0 156:19.0 161:46.0 162:411.0 163:55.0 164:20.0 174:24.0 189:32.0 190:34.0 196:18.0 206:15.0 212:21.0 229:17.0 239:14.0 244:54.0 246:19.0 277:26.0 279:33.0 299:16.0 367:15.0 370:15.0 3…					10694	8009	6005	4352	8682	5267	153	3003	125	6923	2592	219	4494	96	131	5565	6163	12418	90	208	2117	3266	228	118	255	110	5671	5016	4986	5583	6501	5768	12821	5750	6566	5861	2425	11917	11408	4420	2752
317506	943629	120	317506	85:61.0 91:1153.0 92:131.0 93:96.0 103:280.0 104:191.0 118:112.0 120:4650.0 121:428.0 122:44.0 130:92.0 146:42.0 154:20.0 156:21.0 175:460.0 176:77.0 192:25.0 203:50.0 205:36.0 207:92.0 249:21.0 253:27.0 265:25.0 279:14.0 290:12.0 293:220.0 294:52.0 340:16.0 397:15.0 459:13.0 467:12.0					4139	2377	563	3399	2415	914	652	4280	372	2056	1921	2772	2942	2468	4104	774	1484	1805	500	895	2627	3763	1218	687	968	998	577	801	1006	964	364	804	1005	318	5046	830	120	695	435	2438	266
317497	469139	172	317497	87:182.0 88:148.0 91:57.0 98:412.0 100:1827.0 101:1511.0 102:2625.0 103:4891.0 104:590.0 105:260.0 109:131.0 111:29.0 114:160.0 115:423.0 116:1601.0 118:172.0 120:16.0 128:530.0 129:919.0 130:187.0 131:256.0 133:1013.0 134:279.0 142:538.0 143:403.0 144:4289.0 145:612.0 146:281.0 147:344.0 148:404.0 149:524.0 150:44.0 151:42.0 157:1211.0 158:223.0 159:261.0 160:589.0 161:119.0 163:23.0 164:12.0 17…					1101	1151	936	729	768	896	964	557	2319	1142	1313	958	900	1737	787	845	729	931	1000	674	17571	11952	1223	1191	677	1368	1286	789	546	867	1114	1042	1995	1896	692	1100	1166	1386	891	631	437
316356	684088	288	316356	85:985.0 86:727.0 87:1706.0 88:410.0 89:8558.0 90:890.0 91:442.0 94:375.0 99:1099.0 100:1581.0 101:3565.0 103:18106.0 104:1422.0 105:3091.0 106:252.0 110:218.0 111:510.0 112:208.0 113:677.0 114:4463.0 115:1383.0 116:1654.0 117:5644.0 118:650.0 119:1234.0 122:57.0 124:74.0 125:190.0 128:300.0 129:6338.0 130:1161.0 131:2653.0 133:6137.0 134:529.0 135:844.0 140:294.0 141:326.0 142:412.0 143:888.0 14…					106	99	347	100	135	66	221	45	247	142	138	98	67	118	85	65	67	151	148	129	2117	3242	204	116	95	132	208	76	119	161	219	170	426	415	485	307	156	161	287	197	258
253516	478432	89	253516	88:286.0 89:2714.0 97:254.0 101:70.0 117:158.0 118:61.0 125:101.0 129:85.0 143:237.0 144:48.0 155:159.0 159:303.0 163:198.0 203:21.0 213:32.0 216:52.0 236:27.0 237:17.0 245:44.0					15349	6860	10520	4197	6858	6674	637	2799	531	9364	11608	987	5193	956	790	11276	12574	17094	5912	2606	4208	6272	3745	4668	4730	2476	14516	11499	12805	13144	11035	10334	41693	12810	11879	10602	3549	23487	21412	6883	4160
253507	220010	124	253507	88:242.0 89:3218.0 90:529.0 91:233.0 94:95.0 95:152.0 96:1186.0 97:933.0 98:54.0 102:499.0 104:3501.0 105:326.0 106:785.0 114:90.0 119:1170.0 120:958.0 122:467.0 123:919.0 124:3792.0 125:2392.0 126:66.0 128:66.0 132:569.0 136:42.0 138:18.0 143:723.0 144:1077.0 145:53.0 148:1063.0 149:346.0 150:126.0 151:85.0 152:134.0 158:20.0 165:72.0 166:138.0 167:25.0 168:1155.0 169:68.0 170:450.0 171:95.0 178…					3480	1282	2445	898	1501	1522	330	642	5475	1925	2437	283	583	408	3962	886	1080	1955	224	593	8059	6935	398	329	223	560	1690	1205	1150	1846	1507	1260	1277	2685	1190	2797	723	3259	1171	1188	826
253506	221343	121	253506	85:234.0 86:310.0 87:415.0 90:378.0 91:462.0 92:1245.0 93:1223.0 94:95.0 95:69.0 96:319.0 97:333.0 99:75.0 100:2500.0 101:489.0 102:1838.0 104:758.0 105:190.0 106:105.0 108:60.0 109:41.0 112:27.0 113:189.0 115:118.0 116:324.0 118:719.0 120:3467.0 121:9033.0 122:642.0 123:122.0 126:166.0 128:32.0 129:1236.0 131:476.0 138:88.0 139:118.0 140:1666.0 141:119.0 143:788.0 144:978.0 145:138.0 147:3956.0 …					7503	12860	5072	7872	8907	9831	4810	7435	7874	10521	12668	7959	11094	11200	11115	3887	6731	11252	7103	8205	41518	42199	7719	7028	8698	9158	12796	7683	10773	14891	6883	5634	9054	13991	12925	14565	9392	12568	7511	10976	10069
253093	283223	226	253093	89:38.0 91:452.0 97:68.0 98:321.0 102:120.0 104:118.0 105:236.0 106:59.0 107:26.0 112:30.0 113:507.0 114:330.0 115:73.0 120:622.0 121:57.0 125:61.0 126:109.0 128:74.0 129:109.0 134:435.0 140:19.0 143:247.0 144:54.0 152:34.0 153:139.0 157:249.0 158:55.0 160:42.0 168:88.0 170:178.0 172:56.0 186:485.0 187:50.0 188:65.0 192:26.0 200:33.0 201:81.0 226:618.0 227:127.0 241:82.0 270:393.0 271:58.0 272:36…					1187	1194	497	443	1171	1842	647	1174	732	1905	1923	1027	905	1080	1013	1424	932	946	1084	835	2295	1988	564	1030	1251	1500	1437	1385	1264	1888	1721	945	1632	1503	1112	1086	1081	1500	1239	1158	985
253046	316501	215	253046	86:206.0 87:116.0 88:176.0 89:135.0 90:187.0 91:169.0 92:432.0 93:76.0 94:87.0 95:235.0 96:115.0 97:258.0 98:137.0 99:109.0 101:53.0 102:138.0 103:212.0 104:269.0 105:89.0 106:345.0 108:177.0 109:257.0 111:40.0 112:35.0 113:110.0 114:32.0 117:199.0 118:51.0 120:496.0 121:151.0 122:98.0 123:387.0 124:104.0 125:197.0 126:54.0 128:172.0 130:57.0 131:395.0 132:936.0 133:154.0 134:29.0 136:160.0 137:5…					4868	3237	4749	1553	6035	6618	88	1944	102	7805	10744	55	1167	252	69	2041	1345	3131	72	101	3468	2248	191	125	111	181	3521	3480	1840	787	3582	2685	5838	5043	2789	3968	1379	5472	3082	2345	1412
250732	396972	173	250732	85:1388.0 87:532.0 88:714.0 91:3221.0 92:387.0 94:159.0 95:69.0 97:2081.0 99:1204.0 101:4742.0 102:1187.0 103:34198.0 104:3621.0 105:2195.0 109:455.0 111:1404.0 113:812.0 115:5851.0 116:1884.0 117:2482.0 118:336.0 119:1477.0 121:177.0 127:1225.0 128:522.0 129:4818.0 130:510.0 131:3029.0 132:850.0 133:10260.0 134:1020.0 135:738.0 141:220.0 142:84.0 143:450.0 145:1568.0 147:51065.0 148:5981.0 149:6…					14159	15032	11099	18767	14577	13588	10465	7456	12430	13886	19182	9990	12866	10620	10823	1196	1977	6073	2580	2326	5279	4970	2009	2226	2605	2319	1510	1589	1907	2015	1492	1362	6913	2700	2684	3223	5662	2061	4493	5061	5864
250667	453087	243	250667	85:454.0 86:896.0 87:123.0 88:279.0 89:426.0 91:4071.0 92:480.0 93:218.0 94:85.0 96:75.0 97:464.0 99:403.0 100:284.0 101:270.0 104:385.0 105:126.0 109:18.0 113:274.0 115:76.0 117:218.0 118:206.0 119:71.0 120:337.0 121:181.0 122:135.0 123:17.0 124:106.0 125:328.0 126:222.0 128:131.0 129:159.0 130:183.0 132:428.0 133:235.0 135:246.0 138:282.0 139:46.0 144:98.0 145:130.0 147:1470.0 151:261.0 152:119…					559	466	233	245	674	559	157	476	338	773	696	461	458	650	626	402	343	445	334	236	4080	1515	513	180	403	712	348	462	419	553	485	365	625	547	367	584	401	595	409	273	239
250612	764363	86	250612	85:527.0 86:20166.0 87:845.0 88:208.0 93:30.0 95:44.0 98:297.0 102:218.0 105:68.0 107:137.0 112:139.0 114:118.0 115:159.0 116:630.0 126:132.0 127:84.0 129:1008.0 130:231.0 133:183.0 135:64.0 137:43.0 138:86.0 140:53.0 141:28.0 143:183.0 147:338.0 151:44.0 152:82.0 158:478.0 160:565.0 161:26.0 162:80.0 169:30.0 170:145.0 179:156.0 180:21.0 183:17.0 186:189.0 187:70.0 197:43.0 199:50.0 200:20.0 202…					63512	62808	1551	51364	86224	53363	7166	25976	4275	52948	63582	48418	54694	65614	73257	12966	21715	30553	17104	26786	19586	8449	26712	12042	24221	23217	8831	11261	22489	20415	7052	10595	10457	7475	12306	7304	5118	11170	14859	496	860
240087	625421	205	240087	101:27.0 103:96.0 117:120.0 182:14.0 191:42.0 204:31.0 205:399.0 206:58.0 217:247.0 221:119.0 222:46.0 281:42.0 283:26.0 292:22.0 317:13.0 334:25.0 378:24.0 384:24.0 407:23.0 425:19.0 449:13.0					884	570	26587	701	828	648	10992	240	13083	680	740	841	555	951	1129	2157	2589	2591	2062	5307	6376	3763	2237	1675	2416	3339	2266	2331	1442	2434	4777	3434	7943	7464	10267	9203	2593	3568	3726	2657	2634
238073	267187	184	238073	97:683.0 109:39.0 110:1250.0 112:122.0 124:206.0 145:740.0 152:37.0 154:167.0 169:212.0 170:18.0 173:445.0 184:5440.0 185:594.0 186:76.0 210:21.0 212:12.0 214:11.0 228:243.0 240:31.0 292:15.0 299:14.0 300:10.0 311:18.0 341:7.0 381:34.0 389:16.0 391:28.0 427:25.0 448:15.0 456:20.0 458:31.0					1883	4027	4943	3268	4100	3712	2994	1605	4283	4179	4803	3371	3860	5143	3310	2754	4623	5708	2862	4573	51872	72493	5597	4941	3337	6553	5498	3323	4336	4122	4088	3868	9437	4684	5931	5296	1979	7438	6457	3419	2670
233307	872513	161	233307	86:37.0 88:96.0 89:451.0 90:55.0 97:51.0 99:100.0 100:335.0 101:150.0 102:158.0 103:2031.0 104:223.0 105:97.0 111:37.0 112:37.0 115:76.0 117:381.0 118:78.0 119:76.0 126:54.0 128:54.0 129:263.0 130:74.0 131:126.0 133:471.0 134:63.0 135:62.0 137:55.0 138:15.0 141:43.0 142:151.0 143:72.0 144:57.0 146:48.0 147:1101.0 148:245.0 149:145.0 150:36.0 155:21.0 157:54.0 158:82.0 159:19.0 160:83.0 161:637.0 …					471	377	703	375	277	251	252	199	425	265	412	180	254	275	337	637	953	683	231	351	3213	3976	289	220	226	355	2464	1193	445	414	1874	874	1493	2357	2416	2649	1149	2855	2964	933	2285
233180	513212	149	233180	89:72.0 102:31.0 132:36.0 149:692.0 150:64.0 193:415.0 194:84.0 195:35.0 223:78.0 275:20.0 280:18.0 295:33.0 362:21.0 382:20.0 486:16.0					5648	6039	3889	3178	1494	2685	1169	2244	2364	2620	5765	1237	3377	1666	1731	4394	2750	3958	27530	28250	3570	3479	32895	2410	27195	23409	8858	3738	3555	5213	4234	3919	7520	8712	4450	6712	2352	3922	2422	2780	2161
233139	588585	200	233139	99:17.0 100:24.0 102:138.0 144:116.0 146:24.0 153:65.0 174:133.0 198:346.0 200:640.0 201:28.0 232:12.0 247:63.0 248:218.0 249:13.0 252:70.0 272:41.0 273:24.0 274:60.0					6395	5299	4635	2097	1217	2974	493	906	843	4640	7944	474	3763	979	307	2620	1925	5413	937	390	2295	2012	468	744	175	852	11511	2684	4963	3722	4144	3996	23641	18066	3332	10916	3893	7836	4773	1941	971
233134	563393	280	233134	85:97.0 86:144.0 87:114.0 88:87.0 89:918.0 90:157.0 91:106.0 92:46.0 100:238.0 101:255.0 102:122.0 103:232.0 104:169.0 105:127.0 115:57.0 116:121.0 117:57.0 118:169.0 119:184.0 120:32.0 128:143.0 130:67.0 131:239.0 132:374.0 133:300.0 134:151.0 135:34.0 137:28.0 143:21.0 144:183.0 145:147.0 147:933.0 148:426.0 149:233.0 150:195.0 157:35.0 158:86.0 159:311.0 160:502.0 161:178.0 162:30.0 163:43.0 1…					2873	2310	2144	1772	1900	1672	317	369	486	2109	2906	418	1729	425	456	346	2045	2217	277	241	3902	6414	295	278	193	281	2580	2430	1877	1909	2277	2426	3886	1584	2665	1817	1190	3606	4552	137	797
233118	786138	92	233118	90:51.0 91:373.0 92:2303.0 93:164.0 103:2703.0 114:40.0 119:180.0 133:655.0 134:79.0 147:1511.0 148:350.0 149:81.0 150:30.0 152:124.0 156:40.0 170:53.0 173:149.0 182:302.0 188:56.0 191:136.0 194:91.0 196:7.0 206:116.0 210:282.0 211:68.0 215:28.0 216:22.0 217:764.0 218:186.0 221:78.0 226:37.0 231:23.0 233:27.0 244:28.0 247:9.0 261:18.0 268:62.0 269:44.0 279:50.0 280:15.0 284:34.0 292:41.0 293:72.0…					3317	3884	7004	3243	2844	2620	2099	1397	1613	2721	6134	3977	4030	4128	2788	5502	7782	4302	917	1876	16322	20993	1794	1735	1521	2221	13785	7754	4704	1973	16655	13398	12189	17914	27619	29530	3778	23013	19089	5597	13831
233103	471575	105	233103	85:287.0 86:47.0 87:160.0 89:94.0 90:26.0 91:40.0 92:34.0 93:48.0 94:39.0 99:81.0 101:467.0 102:1091.0 103:1701.0 104:1623.0 105:8428.0 106:503.0 107:38.0 113:81.0 115:33.0 118:58.0 119:103.0 121:19.0 122:28.0 126:22.0 129:69.0 131:398.0 132:308.0 133:170.0 135:59.0 141:40.0 142:39.0 146:98.0 148:93.0 149:181.0 150:71.0 151:185.0 152:46.0 153:36.0 154:56.0 156:10.0 157:28.0 159:60.0 162:53.0 163:…					29059	25308	34020	12043	9936	14017	8887	3408	8275	24356	34341	9449	14401	8175	6646	14686	12468	22249	8664	10189	15633	11242	7640	6049	7665	4570	31683	13153	16316	20916	18346	18761	80213	31746	16739	38285	13592	39087	22137	6551	4415
232329	811068	218	232329	86:208.0 87:599.0 89:261.0 91:3110.0 92:389.0 93:124.0 98:196.0 99:140.0 100:1717.0 101:2000.0 102:1124.0 103:773.0 104:706.0 105:137.0 112:301.0 113:148.0 114:802.0 115:587.0 116:216.0 117:3206.0 119:358.0 120:1229.0 124:54.0 125:41.0 128:1739.0 129:1732.0 130:2019.0 131:678.0 132:549.0 133:455.0 134:387.0 135:163.0 138:44.0 140:157.0 141:119.0 142:94.0 145:261.0 146:548.0 147:557.0 149:199.0 15…					1378	2495	3096	4862	802	953	1602	1944	3886	405	1101	1602	1375	1253	1636	1173	1700	1858	1353	1624	3825	3077	1833	1412	1779	3416	1632	1883	1581	1564	4572	2967	4402	2728	2755	2569	2774	1638	3705	515	1532
232320	740081	158	232320	86:218.0 96:67.0 98:43.0 100:159.0 101:68.0 102:144.0 129:226.0 144:1930.0 145:125.0 158:4569.0 159:463.0 160:270.0 171:46.0 184:59.0 218:11.0 245:21.0 247:15.0 249:33.0 254:30.0 259:55.0 260:24.0 327:39.0 447:15.0					2757	3826	1057	2137	1441	2269	1951	6564	1383	1773	1310	4161	3277	3265	3174	1877	988	1487	1546	1451	4335	3716	853	1267	1657	1365	1691	1965	1739	1464	2652	1661	1768	968	2697	2323	4915	2055	2349	249	398
231695	784239	278	231695	100:41.0 108:27.0 112:12.0 114:23.0 122:39.0 123:65.0 133:59.0 135:23.0 146:51.0 157:16.0 162:29.0 176:24.0 199:78.0 200:25.0 201:57.0 202:314.0 203:81.0 216:27.0 245:61.0 246:21.0 268:37.0 277:30.0 278:337.0 279:54.0 280:62.0 287:35.0 288:10.0 290:73.0 291:41.0 296:17.0 300:9.0 301:62.0 302:25.0 303:26.0 310:21.0 311:19.0 316:19.0 317:17.0 321:24.0 322:26.0 329:33.0 330:21.0 345:15.0 347:20.0 34…					1144	1090	453	806	323	812	262	1757	808	876	1122	832	1486	923	377	1195	888	940	2069	537	1862	2864	962	1825	963	1847	2369	958	2132	1188	1444	659	1655	2518	579	1605	1726	1488	703	617	492
230579	754970	215	230579	85:2404.0 86:550.0 87:996.0 88:667.0 89:4053.0 90:440.0 91:1456.0 92:110.0 93:218.0 95:770.0 96:520.0 97:7260.0 98:1420.0 99:1159.0 100:321.0 101:2053.0 102:389.0 103:5415.0 104:631.0 105:250.0 108:42.0 109:238.0 110:165.0 111:2025.0 112:245.0 113:451.0 114:176.0 115:948.0 116:680.0 117:864.0 118:60.0 123:141.0 124:101.0 125:1115.0 126:140.0 127:244.0 128:99.0 129:669.0 130:362.0 131:215.0 132:84…					38691	46807	72664	32078	44627	17750	33027	2806	47301	32271	74273	48240	79028	80328	116223	21474	15811	15495	15417	23979	4616	9088	22165	22498	15729	10324	12055	16675	20397	7366	9665	16233	59665	49078	49083	83328	6560	6343	27285	418	255
229935	441147	157	229935	86:232.0 89:333.0 91:100.0 95:57.0 96:585.0 98:99.0 99:114.0 100:57.0 101:1974.0 102:202.0 109:40.0 111:191.0 115:685.0 125:67.0 128:282.0 129:218.0 130:170.0 141:100.0 143:132.0 144:41.0 146:134.0 157:4604.0 158:438.0 159:46.0 167:23.0 171:78.0 172:75.0 186:283.0 187:60.0 188:54.0 214:615.0 215:95.0 217:81.0 218:22.0 227:30.0 259:190.0 260:46.0 285:11.0 288:23.0 318:14.0 339:19.0 349:12.0 384:13…					2643	3041	1252	2563	597	2084	495	1287	9015	3065	3641	1307	2728	5422	113	2532	1312	2314	4715	810	3596	3550	4953	6281	1452	4864	9676	1693	4992	4625	2188	1741	11975	10397	1125	6745	4027	4316	1607	327	301
229167	894778	247	229167	109:54.0 119:61.0 145:95.0 151:33.0 167:59.0 175:24.0 176:97.0 177:22.0 178:24.0 179:142.0 188:44.0 191:196.0 203:42.0 204:455.0 207:54.0 219:170.0 221:221.0 229:45.0 247:431.0 248:47.0 249:30.0 261:23.0 262:19.0 263:57.0 264:23.0 308:23.0 313:24.0 337:18.0 383:17.0 389:18.0 401:22.0 433:33.0 441:31.0 448:37.0 454:31.0 455:244.0 456:200.0 457:100.0 458:56.0 478:19.0 481:27.0 483:37.0 498:44.0					911	672	345	725	861	622	638	356	233	808	976	710	606	896	803	501	594	1050	396	779	9053	6603	511	585	520	1115	858	505	626	682	659	845	1106	666	708	323	292	627	818	514	358
228818	757533	174	228818	85:310.0 86:5087.0 87:529.0 88:221.0 89:1197.0 90:139.0 93:38.0 94:56.0 95:37.0 98:48.0 99:93.0 100:2987.0 101:644.0 102:607.0 103:5571.0 104:483.0 105:207.0 111:79.0 113:65.0 114:69.0 115:142.0 116:145.0 117:1970.0 118:175.0 119:171.0 120:73.0 121:35.0 125:40.0 126:43.0 127:47.0 129:649.0 130:478.0 131:581.0 132:177.0 133:1118.0 134:98.0 135:49.0 141:56.0 142:408.0 143:157.0 146:36.0 147:4798.0 …					10185	10847	3534	8657	2351	7019	1650	7640	2364	7301	4251	9983	4423	4467	6922	9960	8077	7344	8401	7927	10405	10674	8396	8019	7897	10260	6856	7576	14175	11111	26662	21553	16639	14836	15710	5013	15087	14726	11338	3307	706
228433	793966	192	228433	86:136.0 87:235.0 89:89.0 91:249.0 97:82.0 99:92.0 101:146.0 117:259.0 118:96.0 119:77.0 129:393.0 130:105.0 143:241.0 155:30.0 157:244.0 171:102.0 174:213.0 176:120.0 186:31.0 192:2046.0 193:296.0 194:82.0 202:226.0 205:153.0 213:37.0 215:38.0 253:10.0 289:20.0 301:48.0 331:59.0 333:24.0 495:15.0					70584	22559	3747	111329	16585	16282	2355	26552	2556	13312	19507	42587	44824	16611	64236	2453	883	4370	2607	2135	4973	4118	3576	2031	5265	3446	2378	3953	2381	1090	1112	579	798	795	800	502	933	1768	1200	176	329
228306	880054	144	228306	100:195.0 102:166.0 104:43.0 105:102.0 110:54.0 111:121.0 114:223.0 115:54.0 125:21.0 131:73.0 136:35.0 139:25.0 144:2327.0 145:414.0 146:196.0 150:138.0 153:18.0 174:179.0 179:198.0 180:30.0 193:85.0 232:61.0 236:19.0 241:18.0 248:20.0 250:27.0 260:23.0 268:61.0 275:38.0 286:25.0 287:21.0 293:18.0 308:9.0 357:34.0 363:13.0 364:11.0 436:27.0 478:23.0 482:26.0 484:28.0					45789	12328	3466	66054	8027	6321	1098	18543	1975	7584	6655	38884	23417	3922	16079	784	868	1269	923	480	3341	3550	1274	706	1096	939	851	1308	1052	552	633	256	748	574	251	289	678	1002	728	105	182
228300	731831	158	228300	86:349.0 87:122.0 89:65.0 97:26.0 99:78.0 100:287.0 102:125.0 144:161.0 154:46.0 156:71.0 158:3693.0 159:396.0 160:548.0 172:80.0 175:110.0 211:140.0 258:76.0 299:272.0 300:60.0 315:786.0 328:9.0					19940	18526	4423	21220	11121	12532	7116	25279	7526	11460	11869	18414	12112	13877	18323	13954	9119	12353	14838	14959	13771	15052	10449	9279	15868	12709	15955	16965	11184	10402	24125	6232	11874	23009	11501	18685	13041	17106	13313	2786	3651
228291	898743	192	228291	85:269.0 86:455.0 87:146.0 90:40.0 91:1090.0 92:245.0 100:830.0 101:464.0 102:167.0 110:125.0 111:87.0 114:52.0 115:246.0 116:529.0 120:353.0 121:125.0 125:97.0 127:54.0 129:1169.0 130:323.0 132:125.0 134:46.0 138:124.0 139:89.0 148:179.0 149:142.0 153:67.0 159:76.0 160:125.0 171:37.0 174:256.0 176:104.0 177:65.0 185:55.0 190:52.0 191:202.0 192:9811.0 193:1858.0 194:1051.0 195:189.0 197:64.0 198:…					27288	13778	1891	21878	6195	10023	1409	60254	1141	5319	4901	24440	20742	10749	25549	2119	1240	5988	3685	2002	3443	3503	2555	1688	2745	2790	3215	4337	2509	1170	4645	906	818	1085	773	781	975	2505	3634	167	321
228289	892036	324	228289	85:269.0 86:85.0 89:527.0 90:48.0 94:146.0 95:102.0 96:237.0 97:12.0 99:82.0 100:492.0 102:23.0 103:4133.0 104:191.0 105:139.0 106:25.0 107:178.0 109:38.0 111:126.0 112:170.0 113:504.0 114:7.0 117:1632.0 118:104.0 119:245.0 123:96.0 124:70.0 126:7544.0 127:899.0 128:128.0 129:122.0 131:770.0 132:121.0 133:1217.0 134:388.0 135:267.0 136:79.0 139:171.0 141:69.0 145:107.0 147:6947.0 148:494.0 149:69…					1177	175	980	198	183	80	825	471	1104	62	1264	65	861	72	93	51	69	1362	76	109	2627	1775	133	910	62	1273	211	791	105	83	351	104	388	150	189	324	290	220	161	147	109
227229	1014329	179	227229	86:55.0 89:130.0 95:18.0 98:37.0 99:37.0 100:37.0 101:116.0 102:84.0 103:949.0 104:139.0 117:55.0 118:35.0 128:87.0 129:72.0 130:55.0 133:232.0 135:139.0 147:1684.0 148:175.0 149:128.0 152:22.0 157:38.0 158:146.0 162:12.0 163:50.0 165:160.0 169:25.0 177:38.0 179:933.0 180:136.0 181:34.0 188:35.0 189:77.0 191:135.0 192:199.0 199:23.0 204:22.0 205:32.0 209:95.0 214:28.0 217:41.0 218:36.0 220:162.0 …					404	203	458	329	202	267	204	127	646	425	377	333	284	280	366	289	438	302	692	323	3774	5680	806	581	431	630	1161	425	431	325	1008	423	1073	1245	548	1779	926	841	951	596	1854
227158	552122	234	227158	119:5202.0 120:585.0 121:288.0 128:20567.0 129:2457.0 162:153.0 219:1801.0 234:11164.0 235:2280.0 236:1317.0 237:225.0 246:167.0 248:52.0 261:435.0 268:21.0 269:49.0 273:54.0 308:436.0 309:215.0 310:38.0 311:64.0 324:55.0 343:56.0 351:473.0 352:120.0 353:10.0 420:27.0 455:12.0 470:20.0 473:12.0 478:8.0 491:27.0 495:19.0 497:12.0					10866	8995	12212	6053	8945	6782	842	3402	586	7574	8008	777	6218	840	700	6391	7422	9303	500	632	2754	1278	473	670	556	575	8274	8958	5804	5742	9054	9109	9558	6647	9646	7369	3963	11822	15329	6229	4790
225091	442928	142	225091	89:766.0 100:652.0 110:235.0 117:1524.0 120:63.0 142:2005.0 143:234.0 179:64.0 241:42.0 246:33.0 293:22.0 315:25.0 325:20.0 326:19.0 327:29.0 344:21.0 351:23.0 365:10.0 376:16.0 379:25.0 389:20.0 415:22.0 419:26.0 437:18.0 458:35.0 460:16.0					4556	2455	751	7148	2386	2828	423	1675	1192	1459	2025	3999	5553	1630	7367	1071	1512	2499	1940	1740	3647	3834	2205	2132	1287	1489	2622	1148	1578	1520	1771	1139	3934	2961	1597	2160	1211	1907	1996	313	335
225006	627520	290	225006	85:1820.0 86:2736.0 87:1410.0 88:1235.0 89:13531.0 90:1440.0 91:900.0 92:250.0 93:325.0 94:536.0 95:193.0 96:1029.0 97:307.0 98:2676.0 99:2161.0 100:5931.0 101:8461.0 102:2341.0 103:21548.0 104:2293.0 105:2097.0 106:577.0 107:630.0 108:64.0 109:171.0 110:911.0 111:2103.0 112:31809.0 113:3425.0 114:1555.0 115:2927.0 116:3616.0 117:9327.0 118:960.0 119:1772.0 122:83.0 123:55.0 124:221.0 125:139.0 1…					5752	3478	9097	4557	4012	3558	7397	1719	12987	4210	4549	5593	3854	4825	6355	4077	5631	7139	6793	11515	6172	4497	733	5086	7794	4097	8174	437	4356	9355	3041	4583	5999	6389	6788	6742	3199	12779	5080	4907	3367
224423	587082	170	224423	95:230.0 96:86.0 97:319.0 119:248.0 123:64.0 131:565.0 133:719.0 135:141.0 142:275.0 147:4243.0 149:703.0 150:12.0 151:13.0 154:211.0 155:360.0 170:1745.0 171:373.0 179:530.0 180:56.0 183:28.0 189:228.0 195:51.0 211:475.0 212:21.0 213:12.0 215:161.0 219:103.0 229:786.0 230:214.0 243:12.0 254:121.0 255:594.0 256:135.0 264:48.0 269:725.0 270:258.0 271:691.0 272:199.0 273:89.0 274:59.0 278:20.0 283:…					968	2644	941	3808	2156	2357	1967	2164	973	2392	1888	2571	2872	2472	4235	639	869	996	870	915	1454	3621	1214	1038	872	923	836	937	851	618	594	584	627	894	500	670	188	902	541	397	290
224117	913299	217	224117	85:475.0 86:597.0 87:964.0 88:352.0 89:2156.0 90:363.0 91:256.0 92:54.0 93:402.0 94:258.0 95:725.0 96:1201.0 97:993.0 98:1063.0 99:873.0 100:813.0 101:1394.0 102:810.0 103:6360.0 104:745.0 105:546.0 106:270.0 107:332.0 108:150.0 109:426.0 110:384.0 111:407.0 112:430.0 113:456.0 114:567.0 115:852.0 116:2082.0 117:6084.0 118:669.0 119:758.0 121:279.0 122:178.0 123:351.0 124:139.0 125:274.0 126:605.…					6155	7828	11297	3998	4146	4231	6945	4128	4456	5812	4877	4103	4325	5068	1378	2034	4444	5973	5462	8557	55519	58861	11525	3244	3743	6897	16671	4293	4391	3334	7396	5087	16095	22903	6914	8305	2038	7916	12870	7426	2008
224096	800061	232	224096	85:395.0 86:743.0 89:803.0 99:90.0 100:2755.0 101:1135.0 102:963.0 103:2342.0 104:747.0 105:540.0 106:240.0 108:126.0 109:439.0 112:682.0 113:623.0 114:961.0 115:1008.0 116:1718.0 117:2979.0 118:479.0 119:405.0 121:116.0 122:65.0 124:52.0 126:149.0 127:3920.0 128:1119.0 129:4386.0 130:1564.0 131:2345.0 132:841.0 133:3349.0 134:393.0 135:415.0 136:43.0 137:106.0 138:153.0 139:332.0 141:1298.0 142:…					625	1975	968	452	448	1133	777	396	1458	1030	775	493	446	1155	731	1129	1300	857	1108	1687	3392	1893	734	806	1263	1193	2176	2043	958	323	3386	2112	1121	2062	3255	3540	1493	1730	2410	1031	2202
224095	850135	217	224095	85:209.0 86:487.0 89:3958.0 90:292.0 94:192.0 98:554.0 99:504.0 100:2716.0 101:2429.0 102:1189.0 103:28192.0 104:3261.0 105:1113.0 106:179.0 111:563.0 112:387.0 113:1597.0 114:968.0 115:791.0 116:13889.0 117:13542.0 118:2085.0 119:568.0 120:53.0 122:262.0 124:65.0 126:363.0 127:903.0 128:3523.0 129:3283.0 130:1647.0 131:4319.0 132:1125.0 133:8005.0 136:115.0 137:200.0 139:366.0 140:962.0 141:239.…					49247	117	1317	34962	309	200	566	89	857	186	266	50994	132	259	221	714	934	365	528	856	2270	3148	422	401	795	940	1218	948	654	379	2305	643	740	1903	1232	1373	637	1845	1570	337	955
224091	621774	256	224091	157:29972.0 256:9457.0 257:2301.0 268:253.0 269:187.0 311:336.0 358:187.0 365:33.0 373:285.0 374:147.0 400:37.0 401:271.0					266	407	18828	1737	821	645	1463	596	1183	842	652	1109	963	600	976	683	789	1024	806	806	1071	1822	876	905	916	1102	1778	1092	557	815	1065	769	1078	739	796	1784	562	977	630	1211	881
223259	806406	437	223259	129:1046.0 141:461.0 157:253.0 175:246.0 191:919.0 217:767.0 245:304.0 246:809.0 257:1085.0 258:96.0 259:160.0 272:37.0 278:19.0 279:23.0 302:38.0 303:59.0 304:34.0 305:53.0 312:56.0 319:174.0 320:84.0 347:107.0 350:117.0 434:20.0 436:67.0 437:835.0 438:546.0 439:198.0 440:65.0					132	88	216	196	104	73	49	61	156	39	141	143	136	169	92	33	51	216	82	152	2397	2580	125	128	83	110	145	71	80	112	124	90	136	110	160	101	29	229	115	141	459
223237	1068057	202	223237	89:153.0 90:34.0 91:54.0 92:34.0 103:573.0 104:57.0 108:34.0 109:44.0 117:254.0 118:36.0 129:182.0 130:85.0 133:152.0 147:490.0 156:37.0 157:77.0 161:23.0 169:155.0 171:39.0 172:30.0 177:27.0 183:28.0 184:29.0 186:37.0 189:57.0 190:86.0 191:66.0 193:141.0 195:60.0 200:78.0 201:61.0 202:1272.0 203:312.0 205:276.0 208:67.0 209:60.0 212:19.0 215:23.0 216:72.0 217:187.0 219:46.0 222:28.0 224:29.0 227…					298	159	298	215	261	166	257	77	265	230	181	133	181	216	146	449	652	219	348	553	3621	2793	310	289	388	497	745	500	398	241	1049	553	451	569	794	735	350	823	504	354	705
223200	774089	153	223200	87:93.0 99:37.0 110:152.0 111:48.0 130:102.0 146:54.0 153:1771.0 154:79.0 160:179.0 166:19.0 172:128.0 173:10.0 179:13.0 200:253.0 201:145.0 228:257.0 272:20.0 286:27.0 304:63.0 350:193.0 382:53.0 390:35.0 392:21.0 452:15.0					5551	2136	602	5775	1775	1866	525	3092	1018	1590	2363	3947	5152	3543	5429	975	1285	1947	1440	1304	6631	6225	1209	1275	1222	1633	1509	1440	1006	616	966	954	1702	1436	766	954	1030	1368	1711	852	744
223171	817490	179	223171	88:59.0 91:296.0 101:457.0 102:232.0 104:85.0 105:51.0 117:1565.0 118:69.0 119:210.0 123:23.0 129:829.0 130:71.0 131:403.0 132:63.0 133:611.0 135:106.0 146:56.0 149:237.0 153:138.0 154:108.0 157:254.0 160:77.0 161:45.0 163:43.0 169:84.0 177:84.0 179:2463.0 180:360.0 181:31.0 188:20.0 191:237.0 192:217.0 202:64.0 203:38.0 204:1492.0 205:441.0 206:120.0 207:62.0 219:220.0 220:49.0 221:73.0 230:30.0…					402	248	280	233	228	233	313	125	391	269	378	425	300	447	336	128	245	214	135	211	2117	3171	259	153	232	402	191	250	274	230	121	227	426	293	370	300	72	314	356	143	128
223154	843113	334	223154	104:194.0 106:90.0 117:1389.0 144:729.0 162:24.0 178:18.0 194:42.0 202:97.0 235:79.0 244:100.0 245:64.0 260:29.0 261:13.0 262:13.0 304:147.0 306:107.0 334:1742.0 335:532.0 336:421.0 338:33.0 375:22.0 396:30.0 406:11.0 420:20.0 451:19.0 464:23.0 465:30.0 477:33.0 482:16.0 484:36.0 485:35.0 486:26.0 489:44.0					8669	9791	12908	6231	8591	7922	10697	2107	11892	8036	12009	9662	8121	12123	9246	8708	9208	6332	6831	15086	7243	3337	12420	10479	8606	11091	7405	7456	10148	9344	9573	8568	12041	12992	17640	16020	5394	14247	7463	187	472
223148	581091	174	223148	99:249.0 101:428.0 105:56.0 110:773.0 114:95.0 118:133.0 126:81.0 128:127.0 130:730.0 131:201.0 132:41.0 134:97.0 139:25.0 141:36.0 148:198.0 152:41.0 155:49.0 157:126.0 163:51.0 170:93.0 173:97.0 174:3338.0 175:418.0 176:296.0 178:32.0 184:35.0 185:25.0 186:1865.0 187:61.0 188:45.0 199:81.0 202:704.0 203:125.0 219:125.0 246:25.0 253:1095.0 254:180.0 255:62.0 257:22.0 286:13.0 301:596.0 302:125.0…					593	511	738	353	290	123	513	240	362	357	449	610	324	328	607	222	257	246	323	207	2958	3124	234	297	226	819	324	197	280	384	414	344	524	392	356	239	320	277	477	223	219
223120	580388	218	223120	85:90.0 87:1299.0 88:119.0 90:32.0 99:49.0 100:4950.0 101:159.0 103:34.0 113:38.0 114:134.0 116:64.0 118:30.0 126:175.0 129:442.0 134:32.0 144:1016.0 145:66.0 156:187.0 161:1024.0 162:186.0 163:103.0 167:26.0 170:47.0 174:164.0 175:91.0 177:375.0 179:52.0 186:354.0 190:45.0 202:214.0 216:20.0 218:4652.0 219:631.0 220:347.0 240:28.0 242:30.0 243:29.0 254:35.0 255:11.0 277:18.0 278:32.0 287:34.0 29…					754	468	146	392	1363	1398	114	876	133	1522	2758	582	572	2119	1494	143	336	213	296	358	2142	1988	208	142	204	148	175	180	126	202	171	168	494	305	739	455	140	252	290	307	448
223108	562175	149	223108	101:1708.0 102:813.0 104:67.0 105:1697.0 106:96.0 107:73.0 112:57.0 116:854.0 117:265.0 118:184.0 119:433.0 120:185.0 121:167.0 125:152.0 128:629.0 130:1521.0 131:625.0 132:381.0 133:893.0 134:209.0 144:696.0 145:68.0 147:4549.0 148:1090.0 149:13100.0 150:1398.0 151:900.0 152:99.0 163:190.0 173:191.0 174:570.0 190:259.0 198:132.0 202:404.0 203:238.0 212:20.0 214:428.0 215:236.0 216:333.0 218:4435…					3208	2032	472	2130	6591	1725	774	1276	852	3479	3640	2776	2312	3464	4086	612	826	830	845	519	5866	5231	436	891	412	756	619	715	668	599	940	923	552	1052	998	1743	985	991	1540	655	962
223098	890982	172	223098	85:397.0 89:3671.0 90:255.0 93:285.0 94:77.0 96:376.0 99:425.0 100:1064.0 101:888.0 102:2801.0 103:15166.0 104:1450.0 105:751.0 109:684.0 111:286.0 112:185.0 113:416.0 114:509.0 115:469.0 117:6623.0 118:647.0 119:520.0 121:155.0 126:408.0 128:3699.0 129:2974.0 130:607.0 131:1537.0 132:292.0 133:3726.0 134:499.0 135:329.0 136:45.0 137:73.0 139:150.0 140:340.0 141:229.0 142:793.0 143:880.0 146:171.…					223	264	1832	1027	165	869	1173	130	1924	138	1496	136	894	116	159	198	278	303	293	1417	2678	28046	255	276	279	2053	684	265	249	1365	473	1621	317	263	2053	498	422	400	2716	146	196
223085	923375	96	223085	85:1211.0 87:496.0 88:392.0 89:4763.0 90:370.0 91:504.0 92:184.0 93:390.0 94:327.0 95:483.0 96:25422.0 97:1792.0 98:582.0 99:325.0 100:633.0 101:1210.0 102:683.0 103:25007.0 104:2434.0 105:1332.0 106:580.0 107:443.0 108:138.0 109:111.0 110:50.0 111:287.0 112:231.0 113:648.0 114:357.0 115:380.0 116:953.0 117:9946.0 118:1011.0 119:854.0 120:91.0 121:79.0 122:96.0 123:795.0 124:394.0 125:74.0 126:37…					546	440	232	354	323	375	615	174	3015	415	468	507	510	547	313	1483	1931	907	1093	1623	10482	12212	1979	1989	2240	2910	5719	2123	1864	824	3815	3046	2597	5348	3761	8752	3371	3698	5209	1294	5290
223080	865114	103	223080	85:1194.0 86:2685.0 87:2365.0 88:1006.0 89:9118.0 90:840.0 91:917.0 92:288.0 93:499.0 94:685.0 95:804.0 96:8235.0 97:2249.0 98:4612.0 99:1334.0 100:2837.0 101:4125.0 102:2253.0 103:50314.0 104:4765.0 105:2551.0 106:791.0 107:1786.0 108:592.0 109:369.0 110:501.0 111:562.0 112:879.0 113:1832.0 114:1596.0 115:1393.0 116:2027.0 117:14208.0 118:1659.0 119:1852.0 120:386.0 121:349.0 122:294.0 123:2183.…					3614	1353	2364	2007	1048	1971	2732	1964	3194	2480	3590	2204	3828	3319	754	2240	2420	2980	7171	3469	9028	5799	3901	3011	3143	3303	5739	3379	2479	2100	3128	4380	1833	7238	5612	10342	4388	8827	2675	1377	541
223071	609280	276	223071	85:39895.0 86:1175001.0 87:106485.0 88:62870.0 89:11475.0 90:13373.0 91:31590.0 92:3908.0 93:5175.0 94:273.0 95:978.0 96:692.0 97:1994.0 98:8105.0 99:13772.0 100:30938.0 101:11439.0 102:9590.0 103:26002.0 104:5028.0 105:10347.0 106:2157.0 107:1529.0 109:349.0 110:925.0 111:458.0 112:36967.0 113:48061.0 114:14589.0 115:15908.0 116:25889.0 117:53135.0 118:13406.0 119:15616.0 120:2174.0 121:1548.0 1…					2216	2707	2554	1773	1141	2369	7489	1004	3758	3524	3395	2108	1897	2083	2657	4246	2229	1116	1330	1922	2882	2485	2465	1891	1496	1071	1405	2177	1521	3227	1258	1479	1234	834	1120	448	1101	732	620	680	701
222303	505938	212	222303	85:228.0 86:691.0 88:328.0 89:9733.0 90:840.0 91:693.0 93:249.0 94:875.0 96:1979.0 97:587.0 98:3049.0 99:3070.0 103:1086.0 104:155.0 107:81.0 110:258.0 111:194.0 113:210.0 114:431.0 117:1020.0 118:136.0 123:200.0 124:566.0 125:450.0 126:10518.0 127:405.0 128:592.0 130:659.0 131:1355.0 133:2189.0 134:1079.0 135:216.0 136:159.0 137:87.0 138:88.0 139:270.0 140:2953.0 141:484.0 142:407.0 143:1511.0 1…					1363	1264	407	1546	3238	1183	84	911	128	941	1684	232	1369	1803	2582	255	271	415	1529	83	2295	1491	1454	1093	1860	1630	351	434	1396	2256	349	340	919	507	593	482	950	650	535	397	1120
220689	406810	184	220689	89:149.0 90:105.0 93:42.0 107:46.0 120:28.0 121:22.0 126:45.0 134:490.0 136:33.0 140:227.0 143:28.0 146:87.0 161:27.0 177:41.0 178:28.0 184:1050.0 185:136.0 186:33.0 188:51.0 193:64.0 198:27.0 204:71.0 208:24.0 214:641.0 215:76.0 216:18.0 222:111.0 234:7.0 267:87.0 268:17.0 281:72.0 282:38.0 283:22.0 355:29.0 357:32.0 430:16.0 432:16.0 451:22.0					1283	1394	1498	789	836	998	737	445	1525	1287	2087	648	1150	1092	271	847	1112	1780	582	642	6146	8946	1488	693	910	1901	2842	1011	1494	904	1389	1361	4558	3699	1272	3242	1399	2889	927	600	786
219979	735093	245	219979	89:335.0 96:48.0 99:164.0 100:46.0 108:49.0 113:69.0 115:73.0 116:94.0 124:66.0 128:43.0 129:143.0 131:124.0 133:282.0 134:58.0 135:31.0 136:22.0 138:26.0 142:74.0 143:54.0 144:19.0 147:1360.0 148:188.0 149:260.0 157:272.0 159:32.0 163:58.0 164:17.0 165:15.0 171:45.0 173:81.0 185:55.0 195:29.0 196:200.0 199:37.0 206:21.0 240:11.0 245:407.0 246:151.0 248:31.0 256:12.0 259:33.0 260:41.0 262:20.0 26…					2590	1786	271	1151	3274	1581	129	663	129	3086	3475	1272	976	3000	4946	57	887	641	597	344	2397	1562	629	1032	117	316	866	118	1202	113	135	117	267	322	580	675	97	289	260	1856	6830
219819	862036	290	219819	85:42.0 87:49.0 97:54.0 98:30.0 103:520.0 104:24.0 105:35.0 107:32.0 116:145.0 123:18.0 144:143.0 168:36.0 232:127.0 252:194.0 253:18.0 262:71.0 263:23.0 290:340.0 291:73.0 292:47.0 304:15.0 305:25.0 353:18.0 411:39.0					993	1415	1420	625	964	1213	1664	298	2219	1658	2383	1067	883	1289	796	1342	1110	1216	382	1493	3009	2532	907	1998	1413	2006	1958	1194	303	1709	1110	1460	2367	2383	2606	1942	701	2330	1543	79	49
219490	383216	220	219490	89:571.0 90:144.0 91:84.0 94:45.0 97:119.0 98:90.0 105:43.0 106:43.0 129:176.0 131:89.0 132:45.0 138:25.0 144:47.0 147:726.0 148:74.0 156:521.0 158:38.0 160:47.0 174:513.0 220:404.0 221:48.0 248:17.0 361:15.0 364:23.0 386:28.0 465:21.0 494:20.0					1204	1326	943	786	961	862	1484	262	1887	1203	1696	913	363	967	406	1359	1214	1692	819	1193	1938	2532	1370	1084	756	1190	1449	1380	2032	1918	1705	1604	3259	2352	2365	2303	887	2748	1307	314	308
215676	860777	174	215676	86:995.0 88:60.0 94:29.0 100:308.0 102:102.0 114:45.0 135:45.0 146:469.0 147:234.0 148:106.0 156:102.0 157:11.0 163:19.0 165:25.0 174:2491.0 175:424.0 176:177.0 187:37.0 200:59.0 216:37.0 219:31.0 250:19.0 286:16.0 288:17.0 339:22.0 342:19.0 364:20.0 366:23.0 378:19.0 393:15.0 409:23.0 420:23.0 430:17.0 436:18.0 441:14.0 443:24.0 445:19.0 447:18.0 460:17.0 478:21.0 491:10.0 494:16.0 498:23.0					2701	1932	226	1951	1203	901	415	980	467	1542	1192	2172	3508	4039	3365	999	1001	961	767	628	3162	3266	1084	966	831	945	590	1434	1360	1058	1417	626	884	379	1214	397	2053	1534	1573	161	236
213012	757355	142	213012	85:714.0 86:2094.0 87:591.0 88:495.0 89:557.0 90:166.0 91:84.0 92:48.0 93:134.0 94:60.0 95:189.0 96:100.0 97:129.0 98:536.0 99:622.0 100:8402.0 101:1636.0 102:1086.0 103:4127.0 104:403.0 105:237.0 106:29.0 107:80.0 108:35.0 109:95.0 110:85.0 111:353.0 112:222.0 113:214.0 114:562.0 115:1710.0 116:3369.0 117:1618.0 118:420.0 119:321.0 120:88.0 121:93.0 122:76.0 123:66.0 124:128.0 125:73.0 126:132.0…					1028	1091	1172	921	962	472	328	1272	949	778	1683	849	818	1778	2716	301	360	759	250	733	2729	3006	839	566	596	634	669	843	453	701	1088	513	1556	1109	1190	1884	944	707	1141	502	872
210993	877833	217	210993	85:1874.0 86:6086.0 87:3720.0 89:1248.0 92:221.0 93:195.0 97:335.0 98:786.0 100:982.0 101:1917.0 102:586.0 103:11469.0 105:642.0 111:583.0 113:1097.0 114:601.0 115:1017.0 116:1214.0 117:6498.0 118:1024.0 120:197.0 124:170.0 125:122.0 127:248.0 128:696.0 129:763.0 130:447.0 131:236.0 132:968.0 133:4900.0 135:521.0 141:66.0 142:2643.0 143:1684.0 145:366.0 146:1190.0 147:27126.0 148:4249.0 149:2761.…					599	496	613	419	525	173	464	189	386	460	635	334	492	335	513	514	402	618	415	557	3392	2674	401	718	267	439	462	204	218	363	430	410	798	439	665	1194	285	898	389	232	674
210986	558826	252	210986	85:117.0 86:542.0 87:262.0 89:210.0 90:118.0 91:210.0 93:50.0 94:38.0 95:59.0 98:452.0 99:83.0 100:8691.0 101:677.0 102:467.0 103:531.0 104:45.0 105:224.0 107:208.0 108:147.0 109:51.0 111:55.0 112:65.0 113:155.0 114:3708.0 115:10528.0 116:1387.0 117:1106.0 118:104.0 119:33.0 120:50.0 121:33.0 122:1104.0 123:119.0 124:118.0 127:219.0 128:276.0 129:195.0 131:427.0 132:589.0 133:2209.0 135:780.0 136…					784	493	380	672	675	1125	1253	533	509	545	862	828	456	1018	1748	1448	2096	2442	2378	5909	4361	2485	3580	4428	3619	5293	1194	2253	1958	1468	2061	5017	2858	607	4519	3055	624	4131	1762	1457	4283
210985	584239	144	210985	86:252.0 88:391.0 92:59.0 98:164.0 100:426.0 102:361.0 114:117.0 116:291.0 124:11.0 128:157.0 130:98.0 132:173.0 138:30.0 141:55.0 142:445.0 144:12585.0 145:1536.0 146:969.0 147:430.0 148:72.0 157:285.0 158:164.0 176:59.0 185:64.0 187:20.0 213:55.0 244:37.0 275:254.0 303:129.0 477:19.0					43724	29361	14225	57729	7002	14621	10572	38044	12195	14347	16928	28879	33531	19386	44587	5778	13955	20142	9017	16990	238017	205859	16100	13376	13167	17013	16746	13327	14055	14181	13326	13963	29441	16010	20596	15975	8537	20885	20121	9394	7171
210861	936931	156	210861	86:178.0 87:57.0 89:50.0 90:35.0 95:45.0 98:44.0 100:71.0 101:61.0 103:93.0 106:48.0 111:62.0 112:99.0 114:46.0 117:116.0 118:47.0 119:52.0 122:19.0 124:57.0 125:28.0 128:32.0 129:53.0 130:123.0 131:83.0 132:47.0 133:115.0 135:125.0 140:149.0 146:87.0 147:261.0 151:44.0 152:30.0 153:32.0 154:83.0 156:6728.0 157:776.0 158:266.0 160:49.0 161:24.0 163:38.0 166:27.0 168:33.0 172:24.0 174:367.0 175:93…					8590	4467	1083	13391	4608	4445	613	4550	1654	2990	4305	9692	10001	7868	11426	395	494	1264	936	589	6401	7219	1155	918	1019	943	684	859	464	271	914	536	2047	1222	1179	1767	1288	900	1777	347	869
210845	561994	186	210845	85:92.0 86:841.0 87:644.0 88:255.0 91:339.0 96:2834.0 97:958.0 98:327.0 101:138.0 102:649.0 103:873.0 110:79.0 115:1193.0 116:1250.0 117:510.0 118:192.0 121:88.0 122:106.0 123:198.0 124:159.0 126:313.0 130:5121.0 131:7101.0 132:1307.0 133:1687.0 134:188.0 140:149.0 142:947.0 143:728.0 144:1381.0 145:703.0 146:4197.0 147:8609.0 148:1216.0 149:1365.0 150:199.0 151:42.0 152:160.0 154:670.0 158:466.0…					10707	6516	126	7815	27953	4251	117	2960	203	15877	12768	12501	5096	15200	17652	68	91	160	73	137	1887	3077	96	96	114	138	239	111	146	118	150	189	433	188	163	107	67	207	168	225	237
210842	549084	245	210842	85:1390.0 87:424.0 91:291.0 92:47.0 94:135.0 96:606.0 97:664.0 98:493.0 99:519.0 100:7253.0 101:905.0 102:356.0 104:221.0 105:222.0 111:164.0 112:231.0 113:196.0 114:171.0 115:2043.0 116:410.0 117:1271.0 119:487.0 120:75.0 123:37.0 124:68.0 125:95.0 126:608.0 127:807.0 128:426.0 129:1855.0 130:654.0 131:8454.0 132:1321.0 133:3098.0 136:80.0 140:236.0 141:272.0 142:384.0 143:1826.0 144:288.0 145:2…					8214	5441	1697	10047	18932	5347	1539	4526	1896	12858	9421	8608	10955	13419	12740	118	169	317	343	975	3009	1846	500	305	415	245	705	688	379	682	541	327	1413	880	1201	1233	291	396	665	418	357
210712	769709	218	210712	85:61.0 86:203.0 87:88.0 88:39.0 89:88.0 90:106.0 91:556.0 92:336.0 93:61.0 94:42.0 96:61.0 97:218.0 99:34.0 100:1226.0 101:176.0 102:110.0 103:521.0 104:98.0 105:223.0 106:72.0 111:32.0 114:277.0 115:249.0 116:161.0 117:190.0 118:1701.0 119:339.0 120:411.0 121:121.0 123:38.0 128:66.0 129:162.0 130:879.0 131:491.0 132:570.0 133:536.0 134:815.0 135:221.0 136:16.0 139:33.0 143:50.0 144:162.0 145:69…					702	481	360	825	220	388	199	621	242	315	341	539	542	357	1000	764	728	413	414	473	3927	2911	310	329	430	745	598	689	494	159	792	728	660	387	438	680	322	721	457	581	339
210694	658195	160	210694	86:21484.0 88:10164.0 89:143067.0 90:11266.0 91:6923.0 96:1177.0 97:5851.0 98:4019.0 99:10049.0 100:42615.0 101:40736.0 102:31076.0 105:89108.0 106:9887.0 107:3746.0 108:577.0 110:2886.0 112:6307.0 114:32079.0 115:19443.0 117:326196.0 118:35429.0 119:27623.0 120:2768.0 122:690.0 123:435.0 124:1228.0 126:5211.0 127:11731.0 128:16490.0 129:345972.0 130:76225.0 131:81479.0 132:15134.0 133:196482.0 1…					21386	2139	4604199	1228	5448	4734	3364810	38876	3947655	6100	10596	8934	2113	11419	3252	566527	1162706	1501495	474472	884984	912283	580799	1282431	996638	839028	1496663	996910	1041154	932383	1168781	789618	722386	1876934	3673268	5032555	4708510	1435566	1223078	1134504	466235	1844170
210682	415455	305	210682	85:251.0 86:138.0 87:1019.0 88:80.0 89:347.0 91:130.0 96:69.0 97:50.0 98:47.0 99:727.0 100:35.0 101:288.0 102:129.0 103:1141.0 104:120.0 105:362.0 106:76.0 108:55.0 110:40.0 112:35.0 113:272.0 115:668.0 116:203.0 117:626.0 118:105.0 119:539.0 120:64.0 121:76.0 124:20.0 126:136.0 127:217.0 128:39.0 129:538.0 130:292.0 132:181.0 133:4887.0 134:789.0 135:531.0 136:33.0 137:30.0 141:33.0 142:40.0 143…					325	201	347	195	289	300	167	123	362	187	300	208	153	236	167	199	175	471	382	204	3341	1964	458	564	334	557	571	258	343	408	286	328	1073	584	485	466	236	570	423	162	420
210457	584161	205	210457	205:138.0					447	1210	6561	548	415	247	3272	207	3771	1147	487	308	481	485	439	1062	1132	1148	874	3371	4590	4047	1156	826	1011	1773	1574	777	840	878	2000	1669	5949	4140	5279	3389	1526	3191	2549	2029	2712
210361	335074	249	210361	89:76.0 102:75.0 103:139.0 114:61.0 115:432.0 126:165.0 132:157.0 133:300.0 134:58.0 143:191.0 147:854.0 189:167.0 190:4.0 191:253.0 193:12.0 205:8.0 207:393.0 208:21.0 209:5.0 221:170.0 222:2.0 248:8.0 249:400.0 250:4.0					1254	2434	644	1485	513	983	784	311	3581	1361	1740	2872	1034	1626	510	1480	1648	3107	3099	572	21575	24448	1099	1480	2101	4798	2786	1773	3601	1732	2730	722	4793	5261	2257	4368	1691	2588	2181	462	746
210343	290362	189	210343	85:516.0 86:111.0 89:2938.0 90:214.0 91:336.0 94:40.0 95:67.0 99:444.0 100:158.0 102:88.0 105:101.0 106:189.0 107:122.0 108:157.0 110:313.0 113:416.0 114:329.0 128:73.0 130:120.0 146:73.0 172:31.0 189:575.0 193:34.0 200:437.0 203:25.0					6915	1454	1599	2999	7347	6975	2444	1223	2973	10497	7294	8529	6134	12208	6031	1333	780	1953	1475	2893	3723	2982	1639	450	1587	679	2760	1305	1294	1623	1772	923	2040	6014	3478	4112	1856	1988	1662	2802	2002
210283	610166	204	210283	85:2300.0 86:787.0 87:4839.0 88:2383.0 89:5571.0 90:1878.0 91:412.0 92:704.0 94:1240.0 95:1180.0 96:392.0 97:1077.0 99:1754.0 100:668.0 101:6923.0 102:841.0 103:20914.0 104:2149.0 105:767.0 106:256.0 107:846.0 108:73.0 109:2177.0 110:1331.0 111:2970.0 112:268.0 113:1845.0 115:3446.0 116:1616.0 117:10702.0 118:824.0 119:1079.0 121:381.0 123:298.0 124:289.0 126:215.0 127:1396.0 129:12632.0 131:8017…					38758	28896	21803	44860	20224	15198	7158	30215	5604	18970	19983	24525	20714	19671	29308	6638	6923	16421	12296	12331	10099	10769	9829	5869	10850	13891	8153	6923	12406	8047	11526	5360	10434	11825	9693	5873	3105	7988	15602	1789	1881
210272	700671	220	210272	86:9319.0 89:171596.0 90:14667.0 91:17916.0 94:766.0 95:1161.0 97:8463.0 98:3475.0 99:12666.0 100:145403.0 101:75879.0 102:57843.0 104:17992.0 105:27190.0 106:4447.0 107:1338.0 108:758.0 109:1485.0 110:1347.0 111:10858.0 112:3583.0 113:19610.0 115:29860.0 116:43047.0 117:86611.0 118:13704.0 119:22647.0 120:3167.0 121:2178.0 122:659.0 123:598.0 124:1151.0 125:3035.0 126:5764.0 127:13452.0 128:1317…					331	187	47989	749	335	379	7472	528	15431	123	216	149	134	231	384	2582	3209	3083	2896	8169	8288	8449	3374	2437	972	5235	9269	2834	2257	3503	7021	4420	19798	12048	10839	12789	6479	7518	7311	6668	6666
210260	459836	179	210260	87:252.0 89:1200.0 90:1021.0 91:535.0 96:88.0 104:317.0 105:1603.0 106:393.0 107:147.0 109:51.0 113:90.0 118:225.0 119:554.0 121:207.0 131:773.0 135:391.0 136:66.0 137:90.0 145:88.0 146:38.0 147:5683.0 148:1228.0 149:1599.0 150:172.0 161:80.0 163:1119.0 164:325.0 165:293.0 179:14591.0 180:2208.0 181:610.0 182:29.0 201:40.0 202:28.0 209:44.0 237:32.0 253:983.0 254:203.0 255:69.0 281:42.0 405:16.0 …					1110	914	371	632	612	1381	656	413	683	1229	1594	1013	899	978	802	616	280	367	323	394	4055	2745	244	190	197	253	411	274	264	403	310	252	1297	300	283	333	129	332	319	194	203
210249	551054	173	210249	85:2824.0 86:1483.0 87:1921.0 88:764.0 89:20531.0 90:1270.0 91:812.0 92:107.0 94:187.0 97:222.0 98:252.0 99:356.0 100:1572.0 101:4878.0 102:1754.0 103:21017.0 104:2229.0 105:2491.0 106:94.0 112:25.0 113:407.0 114:11170.0 115:2870.0 116:2216.0 117:26698.0 118:3080.0 119:2826.0 120:123.0 121:144.0 126:1300.0 127:376.0 128:448.0 129:2716.0 130:1520.0 131:2687.0 132:857.0 133:8529.0 134:1562.0 135:10…					1205	2138	51401	814	1684	963	20472	450	34693	2347	1877	584	985	778	912	5046	4420	16002	7413	8222	4744	6177	3485	2657	4441	4117	11812	6600	3518	11256	14500	10754	14514	16523	18584	17313	17930	16599	15176	8817	6403
210239	247452	89	210239	85:5612.0 86:1813.0 88:439.0 89:60596.0 90:5049.0 91:2570.0 96:1180.0 97:400.0 98:979.0 99:2506.0 100:8545.0 101:1779.0 105:3091.0 106:70.0 112:314.0 113:1080.0 114:92.0 116:568.0 117:2815.0 118:268.0 127:3616.0 128:1092.0 140:271.0 141:901.0 142:816.0 143:343.0 144:69.0 147:10735.0 157:302.0 170:248.0 174:175.0 184:61.0 186:5267.0 187:452.0 188:275.0 202:1408.0 203:159.0 217:538.0 218:85.0 280:2…					16085	11933	3645	8769	21224	17966	8810	6525	7902	17425	15840	13910	25794	32534	21105	5135	13579	6430	6127	12188	39198	37631	7300	7923	3737	14548	10451	13531	13229	5196	5558	3498	8923	14880	12849	11223	7138	6240	8444	16587	8935
209671	339954	179	209671	91:246.0 92:101.0 93:171.0 95:68.0 97:61.0 104:71.0 105:20772.0 106:1553.0 107:275.0 110:102.0 118:74.0 119:213.0 121:280.0 122:98.0 135:12922.0 136:1718.0 137:461.0 178:71.0 179:14739.0 180:2023.0 181:628.0 193:251.0 194:871.0 195:121.0 196:35.0 323:21.0					18272	13813	8047	8367	9067	27949	8403	15565	7720	10407	14159	8288	7631	13678	8031	31571	15640	28597	15313	18634	127641	71949	18541	10143	24782	36297	32435	16091	25312	13385	12640	14152	19679	10728	11413	16225	5389	15211	14407	8019	1972
208646	353266	85	208646	85:10624.0 86:729.0 87:334.0 88:131.0 91:161.0 92:57.0 97:367.0 98:216.0 99:2255.0 103:391.0 106:39.0 107:159.0 110:21.0 111:43.0 112:126.0 113:1212.0 115:270.0 118:101.0 119:114.0 123:76.0 126:353.0 127:524.0 128:94.0 129:81.0 131:577.0 133:474.0 134:209.0 137:71.0 141:118.0 145:9.0 146:181.0 147:3275.0 149:322.0 150:100.0 151:65.0 152:27.0 153:158.0 154:67.0 155:350.0 156:155.0 157:63.0 160:23.…					30224	23720	31156	16572	21885	19270	7224	10104	30658	23353	31809	21237	14985	31078	21321	19425	24370	11665	15082	28865	484398	459598	34360	20261	18924	32895	33576	21858	20533	8359	27832	26380	10973	39164	41790	37725	10989	49586	45298	8229	18223
208603	433835	258	208603	85:341.0 86:6163.0 87:850.0 88:394.0 89:914.0 98:331.0 99:389.0 100:5309.0 101:3626.0 102:1157.0 107:132.0 110:146.0 111:82.0 113:222.0 114:3764.0 115:1320.0 116:6709.0 117:961.0 118:363.0 125:53.0 128:1154.0 129:184.0 133:133.0 134:105.0 135:175.0 137:37.0 141:45.0 142:1813.0 143:1868.0 144:278.0 145:89.0 148:218.0 153:217.0 156:82.0 158:276.0 159:74.0 169:384.0 170:71.0 171:396.0 183:95.0 184:2…					1262	544	82	235	624	522	192	526	145	399	456	1571	2313	1082	2492	131	222	436	389	666	2882	8946	1082	746	613	808	169	167	138	135	132	189	385	133	259	172	183	302	411	96	165
203819	324742	100	203819	85:16.0 86:62.0 89:130.0 91:100.0 100:595.0 101:19.0 103:278.0 104:21.0 105:99.0 106:17.0 108:22.0 110:28.0 113:2.0 114:1.0 115:8.0 116:3.0 117:58.0 118:29.0 119:38.0 120:1.0 124:2.0 128:5.0 130:6.0 131:99.0 132:30.0 133:276.0 135:12.0 136:4.0 147:887.0 148:88.0 149:84.0 150:8.0 153:1.0 160:183.0 161:44.0 162:10.0 163:18.0 167:6.0 170:4.0 174:4.0 177:1.0 178:4.0 179:99.0 180:12.0 184:4.0 186:8.0 …					31663	37227	48554	28017	18530	22599	13016	15767	31651	18464	34279	27181	37933	33936	16032	25329	24745	41727	12396	18417	397358	811154	43573	36713	28718	66129	57722	25051	37901	43698	28095	26017	74226	28881	53742	52452	26198	53009	52186	19101	17743
192876	250143	110	192876	86:522.0 87:850.0 89:4612.0 90:748.0 91:689.0 92:870.0 95:102.0 96:504.0 97:950.0 98:6468.0 99:666.0 100:801.0 102:921.0 104:416.0 108:637.0 109:293.0 110:8715.0 111:202.0 116:1657.0 119:126.0 120:493.0 122:80.0 127:535.0 128:2645.0 129:48.0 133:314.0 140:1226.0 141:367.0 146:80.0 150:214.0 152:2252.0 153:368.0 154:607.0 161:254.0 166:149.0 169:1228.0 170:126.0 176:870.0 178:25.0 182:2975.0 183:2…					2742	955	2258	942	1293	1518	1809	783	1984	756	3014	1450	1149	1790	1542	1460	1549	2830	1424	2765	23845	42554	2613	2366	1839	2424	3533	1858	1176	2520	1624	2158	4838	2951	3646	1237	1199	3327	3473	2990	1246
191801	469696	217	191801	85:32.0 87:6.0 88:71.0 89:203.0 91:8.0 94:1.0 96:6.0 98:6.0 99:13.0 100:23.0 101:242.0 102:15.0 103:1515.0 104:107.0 105:28.0 106:17.0 110:57.0 111:2.0 113:5.0 115:82.0 116:267.0 117:1222.0 118:94.0 119:56.0 122:1.0 126:4.0 127:16.0 129:407.0 131:151.0 132:25.0 133:447.0 134:104.0 135:31.0 136:4.0 137:4.0 139:11.0 147:2205.0 148:344.0 149:238.0 150:9.0 152:1.0 154:7.0 155:5.0 162:8.0 163:9.0 164:…					10832	8603	30745	8707	6452	6080	20231	2010	25220	9449	9243	5000	5924	8344	6827	3582	3146	5020	4178	10009	4310	4260	4820	4465	5504	6389	5284	6251	2894	4857	5696	3524	12857	10443	3872	11852	3297	8756	5119	4051	3461
191262	763013	315	191262	85:5003.0 86:925.0 87:3397.0 88:405.0 89:4957.0 90:1030.0 91:3047.0 92:332.0 93:2138.0 96:140.0 97:551.0 98:2724.0 99:2035.0 100:615.0 101:3279.0 102:1369.0 103:7768.0 104:1837.0 105:4864.0 106:1917.0 107:3422.0 108:556.0 109:2163.0 111:332.0 113:1319.0 114:443.0 115:9222.0 116:1904.0 117:7130.0 118:1184.0 119:7909.0 120:1056.0 121:6405.0 122:821.0 123:2839.0 124:288.0 125:778.0 126:353.0 127:698…					622	492	592	539	389	320	79	129	86	459	504	525	282	449	387	1104	584	1186	1556	10569	4182	3503	4020	1984	2031	1182	514	566	562	695	173	1697	1483	320	1293	859	105	1248	2482	231	166
187301	571247	144	187301	86:1917.0 87:370.0 98:115.0 100:1024.0 101:446.0 102:385.0 105:149.0 106:100.0 110:240.0 112:207.0 113:98.0 114:405.0 116:338.0 124:48.0 128:431.0 133:182.0 139:33.0 140:86.0 142:266.0 143:138.0 144:23497.0 145:3076.0 146:1617.0 149:184.0 155:96.0 171:1349.0 172:306.0 174:192.0 199:103.0 201:43.0 234:25.0 239:27.0 246:28.0 252:28.0 261:24.0 265:34.0 289:138.0 291:39.0 317:168.0 319:52.0 340:29.0 …					93635	31146	8463	104207	19295	6854	3995	40969	3271	22739	17107	83528	89393	39609	101005	16075	20543	18590	13074	17794	10864	10840	25145	10243	22291	16128	15172	22073	26924	18666	12961	8799	7558	11860	12937	4353	13519	13117	15563	707	677
187054	938032	156	187054	85:830.0 86:4362.0 87:857.0 88:491.0 89:2513.0 98:224.0 99:1249.0 100:2008.0 101:597.0 102:1428.0 103:11296.0 104:728.0 105:261.0 110:254.0 112:417.0 113:543.0 115:599.0 116:1745.0 117:4106.0 118:762.0 126:1729.0 127:597.0 128:1556.0 129:2150.0 130:2008.0 131:1691.0 132:535.0 133:2207.0 135:454.0 136:137.0 139:86.0 140:1000.0 141:271.0 142:5678.0 143:1153.0 144:589.0 145:374.0 146:1325.0 147:1079…					10364	5004	1083	14700	5477	4892	613	5145	1654	3409	4673	11135	11016	8734	13097	395	494	1264	936	589	6401	7219	1155	918	1019	943	684	859	464	271	914	536	2047	1222	1179	1767	964	900	1658	347	482
185142	704800	160	185142	85:155.0 87:60.0 88:57.0 89:46.0 97:82.0 98:152.0 99:133.0 100:227.0 101:98.0 102:171.0 103:94.0 104:99.0 106:81.0 111:10.0 113:38.0 115:63.0 116:1524.0 117:1242.0 118:177.0 119:92.0 127:170.0 128:15.0 129:449.0 131:331.0 134:62.0 135:27.0 138:31.0 139:61.0 143:224.0 144:282.0 145:92.0 147:652.0 148:140.0 149:218.0 152:12.0 153:38.0 155:46.0 156:101.0 159:130.0 160:4693.0 161:517.0 162:121.0 165:…					2703	4597	1244	1236	5007	2101	435	2076	480	3637	2951	3761	1825	3478	2766	4888	275	232	220	9225	2040	2106	299	1279	4915	635	501	260	225	219	437	429	436	347	3859	3367	701	475	183	275	575
185030	737639	181	185030	85:401.0 86:785.0 87:363.0 88:47.0 92:196.0 93:369.0 94:270.0 95:404.0 96:378.0 97:456.0 98:604.0 99:216.0 102:343.0 103:285.0 104:33.0 105:148.0 107:947.0 108:1227.0 109:2466.0 110:386.0 111:253.0 112:129.0 113:59.0 114:110.0 117:470.0 118:122.0 119:215.0 120:1644.0 121:408.0 124:580.0 125:148.0 129:231.0 130:161.0 131:233.0 132:83.0 133:714.0 134:853.0 135:354.0 136:143.0 137:111.0 138:361.0 13…					151	127	195	103	148	153	272	95	196	276	141	130	125	145	273	88	219	281	102	529	2576	2059	268	156	220	299	134	114	137	214	150	123	378	205	270	250	99	263	285	216	91
183508	567452	169	183508	85:1080.0 89:602.0 90:161.0 92:236.0 93:4059.0 94:498.0 95:2680.0 97:3376.0 98:178.0 99:1117.0 101:1162.0 105:497.0 109:1125.0 110:1636.0 111:1917.0 112:204.0 114:176.0 115:764.0 116:785.0 117:5301.0 118:874.0 119:847.0 121:291.0 125:166.0 126:148.0 129:9266.0 130:168.0 131:717.0 132:732.0 133:688.0 138:3902.0 139:2965.0 140:588.0 142:68.0 143:591.0 145:376.0 147:8151.0 149:4835.0 150:1041.0 155:…					1518	1563	1360	900	444	811	2421	342	1295	256	371	629	1208	860	1021	233	396	955	277	809	4004	2722	442	287	304	769	530	397	281	399	466	384	1257	521	705	1029	192	689	737	412	346
171968	653378	179	171968	85:1507.0 86:1521.0 87:4319.0 88:2093.0 89:12609.0 90:4181.0 91:4234.0 94:504.0 98:472.0 100:2678.0 102:2226.0 103:21896.0 104:1743.0 105:6241.0 106:981.0 111:611.0 115:2493.0 117:19570.0 118:3178.0 119:4061.0 120:327.0 123:52.0 124:273.0 129:17344.0 130:4798.0 131:6663.0 132:934.0 133:13339.0 134:2333.0 135:2390.0 143:2515.0 146:2535.0 147:56280.0 148:9449.0 149:6284.0 150:1042.0 151:767.0 156:3…					160735	158477	40483	94740	184355	140686	86993	124225	69466	155707	142541	159024	159622	151403	154834	278923	198810	201476	339700	237014	153654	101226	267393	199177	179981	181389	291887	137067	185219	253578	172466	288913	273191	251632	236823	190511	146659	300032	183486	127036	109086
171299	552207	167	171299	85:1819.0 86:1718.0 87:1338.0 88:643.0 89:1402.0 90:210.0 91:663.0 93:102.0 94:325.0 95:369.0 96:1233.0 97:286.0 98:721.0 99:1681.0 101:6949.0 102:1324.0 103:9233.0 104:1266.0 105:535.0 106:235.0 107:136.0 108:579.0 109:637.0 110:328.0 112:527.0 113:174.0 114:559.0 115:650.0 116:951.0 117:2052.0 119:234.0 120:112.0 123:100.0 125:830.0 126:1444.0 127:234.0 129:182.0 133:754.0 135:76.0 136:37.0 137…					153	104	392	108	102	68	263	52	312	77	136	92	98	177	80	107	170	249	129	236	3239	3171	147	100	107	175	131	148	112	208	243	156	19407	19603	15381	15958	144	6984	10789	11905	6384
171166	642191	301	171166	85:527.0 86:1111.0 87:731.0 88:859.0 89:1616.0 91:325.0 97:289.0 98:306.0 99:486.0 100:2578.0 101:1753.0 102:1291.0 103:7697.0 104:980.0 105:1703.0 106:233.0 107:128.0 109:37.0 110:174.0 111:147.0 112:74.0 113:682.0 114:1433.0 115:466.0 116:762.0 117:2244.0 118:588.0 119:373.0 120:109.0 121:128.0 124:133.0 125:19.0 126:609.0 127:408.0 128:305.0 129:1928.0 130:2916.0 131:1397.0 132:710.0 133:1742.…					2044	1073	5358	1361	415	835	1875	502	3987	1118	1538	1022	1535	1524	305	1881	1214	1501	2237	1722	3417	6438	2549	3078	1892	4889	3617	1772	2403	1544	2420	615	5092	4796	1960	3398	1640	2861	1558	208	132
171002	435752	201	171002	85:814.0 86:291.0 87:981.0 88:319.0 89:3174.0 90:226.0 91:665.0 94:72.0 95:23.0 97:82.0 98:563.0 99:298.0 100:223.0 101:2429.0 102:486.0 103:7999.0 104:2514.0 105:1017.0 110:106.0 111:97.0 112:29.0 113:254.0 114:654.0 115:1239.0 116:926.0 117:14935.0 118:1530.0 119:1075.0 120:145.0 124:40.0 126:532.0 128:396.0 129:1943.0 130:429.0 131:3627.0 132:805.0 133:6175.0 134:1057.0 135:545.0 136:178.0 139…					91	215	299	154	328	134	144	70	142	297	402	163	206	101	95	120	87	238	108	158	1760	1893	152	109	159	228	163	81	110	121	102	172	431	137	197	229	148	177	160	95	171
170766	686475	158	170766	86:468.0 92:40.0 94:30.0 95:131.0 102:101.0 104:19.0 110:57.0 126:50.0 140:54.0 141:63.0 142:110.0 152:19.0 154:16.0 156:733.0 157:128.0 158:5386.0 159:688.0 160:451.0 233:13.0 477:9.0					4726	3107	4690	3318	2165	1568	2946	4561	2452	1582	2261	2296	2762	2754	2658	955	803	1689	1303	1567	4488	2272	748	980	1223	1726	1388	1033	2075	1419	1217	947	2418	1038	1796	2096	969	1539	1779	292	401
170728	708283	174	170728	86:6547.0 87:959.0 88:564.0 100:3292.0 101:604.0 102:1401.0 103:1393.0 104:109.0 107:51.0 110:318.0 113:395.0 114:415.0 115:466.0 116:760.0 117:2497.0 121:145.0 125:104.0 126:123.0 130:1191.0 133:1305.0 143:162.0 144:367.0 146:361.0 147:4445.0 148:799.0 149:1029.0 150:71.0 153:94.0 158:509.0 159:429.0 170:94.0 171:47.0 172:584.0 173:238.0 174:22084.0 175:3698.0 176:3215.0 177:447.0 178:109.0 181:…					9138	7651	3153	11074	6564	628	1634	12325	1485	7231	2215	7427	4187	7075	8452	8549	7202	8994	7374	7540	5356	3219	6114	6920	5361	11610	6009	6372	13664	8318	30881	15714	19604	13380	12925	8612	8924	19754	14431	546	622
170319	843826	259	170319	85:1856.0 86:139.0 87:775.0 90:207.0 91:203.0 92:168.0 93:71.0 94:33.0 95:242.0 96:1193.0 98:880.0 99:6433.0 100:934.0 101:4067.0 102:936.0 106:156.0 107:33.0 108:278.0 109:1354.0 110:693.0 111:1561.0 112:511.0 113:1962.0 115:4285.0 116:1603.0 118:102.0 119:374.0 120:142.0 121:27.0 124:56.0 126:1668.0 127:687.0 128:86.0 129:5737.0 131:1923.0 132:576.0 133:2202.0 134:554.0 135:318.0 136:196.0 138:…					8405	8478	11400	5969	8111	7081	10304	2297	10995	7730	10557	8305	7078	10408	7787	7062	8829	7300	6124	13430	8926	4023	10792	9418	7994	11135	7591	7156	9139	9242	8998	8287	12801	11325	15095	13763	4355	14042	7596	225	207
170278	831891	331	170278	85:1119.0 87:1328.0 88:1337.0 89:12743.0 90:1401.0 91:220.0 95:216.0 97:12226.0 98:748.0 99:744.0 100:2802.0 103:73044.0 104:6979.0 105:3646.0 106:121.0 111:527.0 113:750.0 114:1601.0 116:1532.0 117:21176.0 118:2145.0 119:2033.0 120:188.0 121:125.0 127:985.0 129:10222.0 130:2646.0 131:5015.0 132:975.0 133:23758.0 134:3035.0 135:1511.0 136:178.0 140:323.0 141:603.0 142:1018.0 143:3082.0 144:345.0 …					400	312	122	236	244	247	649	138	574	255	360	272	257	253	281	322	430	462	359	273	2397	1846	139	358	363	409	328	171	298	461	264	434	846	510	330	405	181	480	419	310	136
170268	764533	174	170268	85:319.0 86:1254.0 98:335.0 100:773.0 102:117.0 116:216.0 129:692.0 130:101.0 131:191.0 143:74.0 172:73.0 174:4187.0 175:607.0 176:340.0 179:53.0 202:111.0 204:61.0 213:26.0 216:15.0 217:331.0 225:72.0 227:32.0 230:33.0 243:24.0 244:22.0 245:39.0 248:130.0 249:32.0 260:21.0 261:14.0 271:23.0 272:143.0 273:39.0 274:26.0 281:28.0 283:62.0 286:40.0 299:95.0 300:99.0 301:42.0 332:17.0 333:16.0 345:15…					16658	10906	786	32347	6970	7639	1486	8616	1525	2057	6190	23569	5134	11409	48138	807	1096	2065	1268	1354	7217	8662	1332	1023	1121	2457	845	833	927	915	2961	749	1549	1430	1457	1425	972	1339	2168	608	1051
170262	197223	214	170262	86:950.0 87:492.0 88:736.0 90:852.0 92:430.0 97:820.0 98:173.0 99:296.0 100:2039.0 101:1691.0 102:7542.0 103:6204.0 104:1902.0 105:639.0 106:250.0 107:1244.0 109:199.0 112:84.0 113:245.0 116:1876.0 120:2016.0 121:1537.0 122:249.0 123:84.0 126:1251.0 127:791.0 128:65.0 129:198.0 130:1468.0 136:105.0 137:66.0 138:60.0 140:105.0 150:136.0 154:50.0 155:46.0 159:41.0 160:379.0 161:135.0 164:4096.0 165…					74	282	324	259	481	254	283	260	372	528	501	293	359	499	383	169	190	431	193	269	3392	1870	169	167	95	168	390	141	163	463	174	207	861	483	459	978	286	307	219	161	490
170242	641280	179	170242	85:170.0 87:84.0 88:233.0 89:614.0 90:475.0 91:101.0 98:51.0 102:175.0 103:7017.0 104:702.0 105:877.0 107:132.0 109:45.0 110:100.0 112:49.0 113:85.0 114:528.0 115:299.0 116:599.0 117:2636.0 118:203.0 123:38.0 126:101.0 129:590.0 130:316.0 132:110.0 134:255.0 135:263.0 140:91.0 145:126.0 146:67.0 147:1637.0 148:1413.0 149:763.0 150:141.0 151:93.0 152:47.0 157:361.0 162:40.0 163:302.0 165:127.0 166…					7039	6387	5940	3479	6688	7239	3856	7851	3377	8228	6948	6464	4932	7262	5217	6956	6155	6772	7835	6109	18438	14177	5978	5731	5975	9081	7754	8815	5542	5908	7979	5461	6921	10542	6315	7399	4824	8111	7277	6168	4298
170069	280835	145	170069	87:587.0 89:557.0 91:409.0 96:190.0 98:189.0 99:1642.0 101:1126.0 103:1385.0 104:607.0 105:630.0 106:109.0 109:118.0 112:182.0 113:479.0 115:2063.0 118:1242.0 119:483.0 120:140.0 123:36.0 124:13.0 126:256.0 128:210.0 129:1513.0 131:3446.0 132:418.0 133:6444.0 136:76.0 139:32.0 141:44.0 143:692.0 144:1141.0 145:57367.0 146:9593.0 147:35591.0 148:7582.0 149:4899.0 150:445.0 151:226.0 152:53.0 153:7…					24637	27698	37564	17055	40656	23443	37684	14871	24932	24383	46795	29117	35200	29637	21476	22500	23672	36176	28989	11330	15888	20993	14765	20007	16621	48478	45658	36922	18717	32394	35382	23509	21513	37753	19643	52702	12673	22367	23943	35991	30496
169610	846482	179	169610	85:74.0 87:149.0 88:59.0 89:224.0 90:91.0 91:1395.0 92:78.0 93:84.0 101:45.0 102:53.0 103:366.0 104:50.0 105:280.0 106:71.0 107:126.0 108:50.0 109:41.0 115:240.0 117:228.0 118:76.0 119:971.0 120:158.0 121:80.0 122:28.0 123:19.0 125:35.0 128:45.0 131:393.0 132:42.0 133:579.0 134:100.0 135:319.0 136:42.0 139:48.0 140:25.0 147:2228.0 148:411.0 149:475.0 150:126.0 151:198.0 152:136.0 156:65.0 159:40.…					11241	11908	14814	8217	10443	9602	13352	2721	1370	525	15211	1228	10310	1402	12121	10788	11522	498	1167	18645	8237	6438	1533	989	11091	1703	547	8910	12205	443	11757	372	786	15240	20083	18314	6537	18263	694	237	196
163872	513029	217	163872	87:35.0 89:442.0 101:1396.0 102:136.0 103:1291.0 104:157.0 105:237.0 111:403.0 113:70.0 114:91.0 115:204.0 116:299.0 117:1416.0 119:148.0 129:6105.0 130:521.0 131:1451.0 132:230.0 133:2978.0 134:277.0 135:189.0 143:1880.0 144:120.0 145:60.0 147:7779.0 148:1069.0 149:553.0 150:50.0 155:106.0 172:44.0 174:185.0 175:145.0 189:51.0 191:64.0 203:319.0 204:79.0 205:251.0 213:20.0 215:69.0 216:352.0 217…					1070	762	1668	388	389	129	407	496	1792	159	332	358	1967	435	153	825	1148	1092	1471	1968	3239	3550	1876	1062	1339	2385	2867	904	776	904	1474	1857	16365	6429	15176	14019	2648	2198	5413	5809	7344
161875	386583	217	161875	85:1641.0 89:407.0 91:1339.0 94:146.0 96:602.0 98:405.0 103:1131.0 104:363.0 105:356.0 106:265.0 107:401.0 109:152.0 110:8071.0 111:4985.0 112:1416.0 114:1107.0 115:613.0 116:934.0 119:563.0 122:85.0 123:124.0 124:95.0 125:183.0 127:1938.0 128:449.0 129:8901.0 130:3350.0 131:2561.0 132:859.0 133:3029.0 137:227.0 141:92.0 142:1635.0 143:14179.0 144:1950.0 145:1560.0 147:15998.0 148:2835.0 149:2500…					1179	708	964	784	569	646	311	534	1256	861	1091	801	1051	2208	302	1025	862	2243	3072	1014	6886	6674	2645	3348	1247	3680	3400	959	1556	1509	1936	1211	9827	8916	4243	7804	1722	2572	2636	2238	2963
161846	642004	188	161846	85:461.0 86:328.0 87:513.0 89:2903.0 90:185.0 91:364.0 93:198.0 94:109.0 95:1250.0 96:475.0 97:254.0 98:163.0 99:249.0 100:1955.0 101:662.0 102:464.0 103:16004.0 104:1573.0 105:1026.0 107:205.0 109:407.0 110:283.0 111:388.0 112:119.0 113:158.0 114:1935.0 115:566.0 116:614.0 117:2804.0 118:100.0 119:631.0 120:46.0 121:201.0 122:221.0 123:317.0 124:247.0 125:187.0 126:129.0 129:473.0 130:390.0 131:…					623	571	18137	380	117	307	7323	453	6729	438	683	147	444	211	153	1254	436	712	688	3903	3927	2722	476	639	323	2144	2977	383	852	685	802	593	1282	950	787	853	1096	755	659	1208	715
161843	674080	129	161843	85:1974.0 86:458.0 87:1523.0 88:478.0 89:2570.0 90:298.0 91:415.0 92:303.0 93:7195.0 94:746.0 95:3791.0 96:1019.0 97:1027.0 98:325.0 99:1470.0 101:4753.0 102:927.0 103:33359.0 104:2866.0 105:2137.0 107:377.0 108:210.0 109:2412.0 110:311.0 111:1726.0 112:287.0 113:2297.0 114:396.0 115:2252.0 116:1401.0 117:4893.0 118:980.0 119:1597.0 120:80.0 121:364.0 122:33.0 123:965.0 124:233.0 125:916.0 126:66…					5882	1272	190000	4505	4944	4625	83080	2580	117079	9272	5408	4192	5473	5678	4337	19530	16250	15441	15533	46043	10788	33679	21278	3588	10045	9186	38683	20960	16713	23399	27041	26459	35513	12924	107580	117456	49390	41387	3607	26687	47539
146585	348125	124	146585	85:21115.0 86:596.0 91:384.0 92:116.0 93:1588.0 94:6754.0 95:671.0 96:845.0 97:1038.0 103:18551.0 104:1725.0 105:380.0 108:1386.0 110:1261.0 112:688.0 124:29360.0 125:3609.0 126:2523.0 129:806.0 142:589.0 143:215.0 145:342.0 150:39.0 152:218.0 154:221.0 155:160.0 156:438.0 157:523.0 158:2999.0 159:913.0 168:9693.0 169:1302.0 170:682.0 171:458.0 183:4268.0 184:1387.0 186:7576.0 187:1222.0 197:104.…					1749	1943	605	1388	469	1104	390	1737	1188	1699	2537	1061	1285	1832	711	1589	424	784	1180	292	3341	3645	792	752	536	1038	982	626	990	1076	2225	533	4035	6937	663	2437	10502	1141	586	612	574
146004	211612	177	146004	85:9364.0 99:7291.0 101:18852.0 102:4065.0 103:22509.0 105:4232.0 114:440.0 115:80423.0 116:11837.0 117:11409.0 119:2252.0 126:1070.0 129:1324.0 130:70862.0 131:11576.0 132:5321.0 133:25717.0 135:4511.0 136:502.0 141:84.0 144:51.0 147:189569.0 148:23680.0 149:24308.0 150:2525.0 151:317.0 157:39.0 162:29.0 163:1000.0 164:374.0 177:23227.0 178:4345.0 180:123.0 183:39.0 188:99.0 194:105.0 197:101.0 …					5221	12998	2742	8733	2082	9800	14390	1072	16924	2423	2520	4862	9417	2711	11060	1239	1194	2264	995	1677	12955	30223	2358	1384	1101	2636	2194	1064	1312	2448	1651	1532	3954	2432	2505	2528	914	2680	2347	1425	1024
135777	518970	245	135777	85:400.0 87:167.0 88:110.0 91:163.0 93:132.0 94:61.0 95:598.0 96:99.0 97:275.0 98:176.0 99:481.0 100:114.0 101:227.0 102:169.0 104:28.0 105:129.0 106:49.0 107:91.0 108:73.0 109:413.0 111:547.0 112:87.0 113:342.0 114:76.0 115:256.0 116:80.0 117:1142.0 118:147.0 119:152.0 121:25.0 122:19.0 125:90.0 126:77.0 127:375.0 128:184.0 129:1699.0 130:398.0 131:577.0 132:152.0 133:1003.0 135:47.0 136:24.0 13…					3285	6619	3767	4839	4153	2416	4251	1690	4683	3764	5385	3833	1151	4197	3575	1448	1582	5336	3543	3694	4259	2012	3705	3206	3450	2943	2665	1985	1670	1887	1547	2577	4065	2219	1725	1584	355	2823	3242	1190	1170
135619	917812	132	135619	85:529.0 87:524.0 88:276.0 89:3917.0 90:573.0 91:5172.0 92:354.0 93:270.0 94:273.0 95:78.0 96:223.0 99:202.0 100:841.0 101:1128.0 102:604.0 103:14166.0 104:2283.0 105:3592.0 106:246.0 109:168.0 111:540.0 113:613.0 114:402.0 115:713.0 116:684.0 117:7571.0 118:915.0 119:1060.0 120:236.0 124:112.0 126:327.0 127:483.0 128:544.0 129:3984.0 130:2028.0 131:2679.0 132:9366.0 133:4469.0 134:631.0 135:1279…					311	272	975	238	367	226	989	144	980	342	382	370	292	1184	333	2028	2110	1151	1125	1776	4769	4047	1071	1108	355	1402	2382	2210	1880	753	551	1675	1337	2348	3455	3768	2165	3888	2388	1470	4350
135260	564758	275	135260	85:490.0 87:328.0 88:96.0 89:4491.0 91:278.0 98:198.0 100:1674.0 101:923.0 102:806.0 105:121.0 107:78.0 109:62.0 111:97.0 112:244.0 113:345.0 114:322.0 115:427.0 116:503.0 117:1642.0 118:320.0 119:231.0 127:529.0 128:1646.0 130:631.0 132:26.0 133:1406.0 139:61.0 140:42.0 141:85.0 142:651.0 144:775.0 145:466.0 146:345.0 147:1531.0 149:269.0 150:93.0 151:42.0 153:152.0 154:140.0 155:2147.0 156:1295…					1087	1050	446	854	912	776	856	553	500	1098	1111	760	711	760	991	707	587	513	318	656	2346	2177	383	421	583	343	623	619	758	517	1166	1351	1171	602	1300	1285	1287	921	730	1283	470
133907	529455	246	133907	85:85011.0 86:38496.0 87:17544.0 88:7712.0 89:19810.0 90:3998.0 91:3022.0 92:461.0 93:269.0 94:1917.0 95:10701.0 96:7250.0 97:1138.0 98:29653.0 99:15728.0 100:102069.0 101:36934.0 102:27953.0 103:37385.0 104:1338.0 105:10218.0 106:280.0 107:1435.0 109:1272.0 110:1548.0 111:3925.0 112:24384.0 113:10407.0 114:28465.0 115:50002.0 116:24692.0 117:21354.0 118:5370.0 119:9793.0 120:1106.0 122:759.0 123…					587465	534440	297031	689993	448795	403620	570225	312232	336196	470882	417398	373659	408202	328031	139	1820371	1868579	1153489	1549157	1366542	227102	260791	1257833	1184884	1873384	790911	959842	2039430	1836804	1539755	751658	1820813	829322	1135753	986545	915499	1114083	922721	940184	484068	963233
133778	320742	212	133778	85:391.0 91:252.0 95:78.0 97:113.0 99:694.0 100:261.0 102:76.0 103:232.0 107:67.0 108:49.0 112:108.0 114:84.0 120:494.0 121:219.0 129:812.0 130:710.0 131:222.0 132:70.0 139:102.0 140:433.0 143:143.0 146:272.0 153:109.0 163:63.0 166:299.0 167:36.0 170:111.0 171:928.0 172:300.0 173:139.0 182:87.0 186:146.0 189:1717.0 190:155.0 191:118.0 206:27.0 212:3704.0 213:499.0 214:171.0 226:17.0 228:56.0 233:…					11697	11197	2949	5978	16478	22226	4451	14839	4340	20523	17384	9529	7307	10988	7311	10336	4666	7990	10116	4991	14307	12260	7243	3133	9224	5768	4789	10951	8250	11793	10949	6151	5047	10589	6049	6729	10335	8227	4500	7024	6620
133612	760492	345	133612	89:4853.0 100:1137.0 101:1170.0 102:377.0 103:26541.0 113:381.0 115:273.0 116:1764.0 117:8062.0 129:2460.0 130:799.0 131:2153.0 132:397.0 133:4569.0 142:2550.0 143:1327.0 144:1205.0 145:646.0 146:3337.0 147:18046.0 148:2398.0 156:435.0 157:1262.0 158:3345.0 159:796.0 160:336.0 168:652.0 169:661.0 170:153.0 172:770.0 173:2849.0 174:8048.0 175:1454.0 182:98.0 185:1001.0 186:1098.0 187:179.0 188:457…					398	314	445	222	239	183	296	112	382	237	326	437	349	522	321	585	874	424	535	706	1862	2485	771	655	334	797	869	604	686	402	856	842	768	911	726	923	532	918	849	390	773
133590	679679	292	133590	102:4074.0 103:42760.0 104:4238.0 107:529.0 117:20595.0 131:7968.0 133:14377.0 134:2526.0 143:8822.0 147:101273.0 148:15149.0 149:11793.0 150:1142.0 151:600.0 175:2223.0 177:932.0 179:319.0 191:39945.0 192:9235.0 193:4883.0 195:231.0 197:963.0 201:2408.0 205:54880.0 207:4958.0 208:1946.0 209:411.0 221:4627.0 223:705.0 229:5992.0 250:134.0 259:693.0 261:296.0 263:324.0 265:443.0 266:264.0 268:75.0…					2491	2475	27429	3748	2964	1483	4094	1275	6949	3094	2580	3973	3023	3316	5172	2427	3653	3993	3512	8291	5203	5160	5055	3270	662	2984	7674	4767	4028	5341	4717	4832	4810	7942	7056	7237	4716	8034	4245	3180	4465
133467	735258	174	133467	86:1612.0 87:161.0 89:179.0 90:46.0 92:46.0 95:43.0 100:319.0 101:254.0 103:106.0 114:57.0 117:505.0 118:41.0 128:63.0 129:410.0 130:277.0 131:95.0 133:127.0 134:141.0 140:25.0 144:38.0 147:1910.0 148:214.0 155:91.0 159:37.0 163:60.0 171:315.0 172:151.0 174:5206.0 175:953.0 176:469.0 188:36.0 194:34.0 195:19.0 199:14.0 209:46.0 211:58.0 223:53.0 224:79.0 227:30.0 232:38.0 238:200.0 239:66.0 240:2…					5369	5965	4160	4050	5243	1803	3064	2021	3057	3840	6806	7143	8454	8337	11841	877	1062	2270	1523	1084	7931	9751	2278	1295	1161	2225	1336	858	989	759	2587	739	3833	5276	6902	6283	569	1964	3042	638	741
133242	391113	85	133242	85:22076.0 86:1685.0 89:369.0 95:92.0 96:90.0 97:535.0 98:371.0 99:4410.0 100:116.0 102:320.0 110:237.0 111:360.0 112:1037.0 113:3145.0 114:294.0 115:238.0 123:34.0 124:89.0 125:183.0 126:435.0 127:1340.0 128:110.0 140:387.0 141:2882.0 142:416.0 153:19.0 154:38.0 156:33.0 168:51.0 169:286.0 170:52.0 197:51.0 210:31.0 228:25.0 240:42.0 284:16.0 287:16.0 297:14.0 446:19.0					11295	7536	8358	10682	7298	7020	3557	3777	8124	8426	9826	10467	9052	10004	11889	4874	5648	4392	4948	8186	113768	102598	9327	6855	1262	10181	7963	3270	1476	3312	7292	7111	7064	10112	10071	9226	3431	8770	13014	3993	6672
133108	710863	205	133108	85:132.0 86:209.0 88:933.0 89:1815.0 90:852.0 91:5940.0 92:1447.0 93:654.0 94:211.0 96:399.0 99:229.0 100:146.0 101:399.0 102:1445.0 103:4263.0 104:1965.0 105:1468.0 106:645.0 107:483.0 108:116.0 109:271.0 110:95.0 111:200.0 113:161.0 115:287.0 116:1462.0 117:2322.0 118:3663.0 119:1823.0 120:2242.0 121:651.0 122:159.0 123:48.0 124:47.0 125:158.0 126:183.0 127:235.0 128:920.0 130:5069.0 131:4883.0…					1719	130	1401	1735	135	134	228	688	252	182	171	188	2456	2018	154	89	134	861	94	278	2499	6651	169	185	141	162	667	146	474	150	144	165	660	553	323	236	80	255	146	122	94
132267	1211550	204	132267	89:247.0 99:127.0 100:267.0 101:595.0 103:3076.0 104:207.0 109:183.0 111:103.0 113:132.0 115:90.0 116:265.0 117:1434.0 120:46.0 121:60.0 127:145.0 128:68.0 129:2414.0 130:203.0 131:293.0 133:670.0 142:90.0 143:378.0 145:212.0 147:2826.0 153:49.0 155:362.0 156:55.0 157:256.0 158:81.0 160:1243.0 161:210.0 162:45.0 163:236.0 165:33.0 167:41.0 169:1195.0 170:160.0 171:164.0 177:102.0 180:43.0 181:46.…					145	162	142	73	205	144	152	104	334	204	251	115	348	207	99	134	380	264	163	186	2933	4094	254	198	220	220	545	160	234	211	273	457	58128	10026	41633	75535	11609	379	10111	12274	16903
131766	794415	95	131766	85:1179.0 86:419.0 87:181.0 88:135.0 89:981.0 90:72.0 91:5894.0 92:1251.0 93:7546.0 94:5536.0 95:11244.0 96:7032.0 97:3345.0 98:565.0 99:666.0 100:35.0 101:317.0 104:166.0 105:1792.0 106:822.0 107:3448.0 108:3160.0 109:4875.0 110:3338.0 111:1293.0 112:212.0 113:149.0 114:18.0 115:197.0 116:1601.0 117:10205.0 118:1081.0 119:1648.0 120:609.0 121:3956.0 122:1879.0 123:1959.0 124:1428.0 125:568.0 126…					995	929	549	1351	810	529	408	737	752	895	783	874	656	866	1039	664	435	652	300	414	5891	8923	672	640	592	1022	622	571	640	463	729	491	1181	876	576	1054	246	716	728	917	608
131694	473266	140	131694	86:924.0 87:166.0 88:284.0 89:337.0 90:965.0 91:351.0 92:70.0 93:111.0 96:94.0 97:566.0 100:813.0 102:401.0 106:31.0 107:354.0 108:217.0 110:1022.0 112:351.0 113:100.0 114:338.0 115:185.0 118:252.0 119:89.0 120:55.0 121:45.0 124:20.0 127:168.0 130:520.0 131:301.0 132:137.0 133:378.0 134:3455.0 135:354.0 136:168.0 137:36.0 138:38.0 140:6075.0 141:210.0 142:41.0 143:231.0 144:1720.0 145:240.0 146:7…					1547	1021	1465	751	710	953	709	381	1906	1295	1420	1061	1040	1387	215	1063	1026	1704	1051	1388	14486	9680	1564	1646	1113	264	2129	939	1402	1388	1429	1467	3679	1597	1468	2335	727	2604	1451	588	420
131446	294458	172	131446	85:2183.0 86:7574.0 87:1686.0 88:1675.0 89:1172.0 90:91.0 91:563.0 92:240.0 93:228.0 94:594.0 95:661.0 96:2900.0 97:811.0 98:3012.0 99:3472.0 100:4041.0 101:1931.0 102:2501.0 103:152037.0 104:12489.0 105:5892.0 106:155.0 111:219.0 112:390.0 113:1568.0 114:1203.0 115:1356.0 116:1957.0 117:2535.0 118:421.0 119:149.0 122:65.0 124:749.0 125:125.0 126:3527.0 127:497.0 128:1140.0 129:2557.0 130:3742.0 …					41010	22861	12190	24493	33204	21276	17952	30937	8297	24734	24652	22157	21334	22209	20713	21880	14364	24637	20140	18439	2142	3361	20301	11723	25398	21745	17119	16689	18075	40994	38290	16187	15813	13183	21352	14988	20228	18881	14122	16346	16666
131314	877431	218	131314	85:504.0 86:603.0 87:83.0 89:63.0 90:60.0 95:68.0 96:102.0 97:166.0 98:187.0 99:189.0 100:4516.0 101:612.0 102:313.0 103:282.0 104:106.0 105:85.0 106:70.0 111:53.0 113:114.0 114:356.0 115:1716.0 116:563.0 117:311.0 118:152.0 119:76.0 120:188.0 124:53.0 126:90.0 128:100.0 129:149.0 130:452.0 131:522.0 132:928.0 133:500.0 134:129.0 137:38.0 140:44.0 141:98.0 142:226.0 143:76.0 144:258.0 145:79.0 14…					351	197	255	268	266	157	178	189	271	245	273	225	148	194	137	113	181	276	136	278	3264	3716	235	114	147	347	330	273	234	142	358	273	393	279	388	316	143	386	294	298	200
131166	783427	204	131166	86:66.0 87:120.0 91:105.0 99:43.0 101:273.0 102:51.0 103:3002.0 104:273.0 105:126.0 115:95.0 116:98.0 117:649.0 127:139.0 129:496.0 133:330.0 143:271.0 144:54.0 145:45.0 147:1619.0 149:160.0 159:801.0 160:107.0 161:40.0 163:40.0 169:110.0 177:40.0 189:293.0 190:111.0 191:387.0 203:96.0 204:6909.0 205:1333.0 206:467.0 217:867.0 218:287.0 219:57.0 231:52.0 233:54.0 243:49.0 277:375.0 278:91.0 305:4…					17212	509	584	362	218	282	1000	413	349	394	351	297	395	370	22890	435	1745	483	422	16854	2576	2887	443	636	343	599	1554	1263	540	512	2460	1422	2763	1246	2335	3844	1551	2141	1387	940	1808
130717	502102	116	130717	85:477.0 86:620.0 88:187.0 89:159.0 91:259.0 92:78.0 93:86.0 95:49.0 96:171.0 97:71.0 99:127.0 100:16.0 101:251.0 103:251.0 104:259.0 108:17.0 114:165.0 116:3897.0 117:615.0 120:164.0 124:26.0 129:120.0 130:234.0 131:80.0 132:115.0 133:395.0 134:47.0 136:23.0 140:87.0 141:40.0 144:66.0 147:197.0 149:262.0 152:983.0 153:95.0 156:350.0 157:26.0 158:224.0 159:29.0 160:198.0 161:184.0 162:43.0 163:22…					28060	15151	7530	41799	17513	22753	11187	4638	7886	9844	19340	27516	28624	15889	50958	16307	14438	15406	13454	15055	33689	15313	14247	9903	16545	12883	13099	17399	10999	17952	7626	15519	17360	18599	16900	12998	7539	18378	12987	8145	7542
130638	872968	174	130638	85:582.0 86:7378.0 87:666.0 88:540.0 89:219.0 94:78.0 95:260.0 96:466.0 97:239.0 98:151.0 99:457.0 100:3281.0 101:394.0 102:1030.0 105:54.0 106:25.0 108:148.0 110:192.0 112:808.0 113:411.0 114:616.0 116:644.0 121:74.0 123:330.0 124:143.0 126:173.0 128:1546.0 130:859.0 131:717.0 132:580.0 133:1061.0 135:336.0 137:95.0 139:157.0 140:379.0 142:770.0 143:748.0 145:223.0 146:363.0 147:4346.0 148:881.0…					5558	6934	855	6331	5993	4202	1164	5627	1169	5377	4728	4311	3591	2033	5308	1884	1620	1733	1583	1048	3162	3053	1961	1200	2000	1781	2028	2799	1970	1576	2038	1132	982	1219	1386	1186	1576	2329	1954	397	744
130599	623643	116	130599	85:159.0 86:115.0 87:57.0 89:80.0 91:40.0 92:9.0 96:37.0 99:40.0 100:410.0 101:104.0 103:67.0 109:36.0 116:7524.0 117:750.0 118:230.0 123:24.0 124:45.0 129:206.0 131:82.0 133:214.0 142:160.0 158:186.0 160:17.0 166:44.0 217:18.0 231:16.0 242:20.0 260:56.0 267:25.0 269:63.0 270:61.0 271:66.0 280:18.0 304:15.0 326:35.0 331:15.0 333:32.0 351:14.0 353:18.0 356:24.0 371:15.0 378:25.0 449:18.0 456:15.0 …					3514	3000	5492	5809	2331	1969	6233	3034	5676	2629	2239	2924	2319	3003	2982	1437	2190	3122	1990	2865	4004	3905	2222	2694	1930	2012	2245	1895	1863	2187	2428	2743	4775	3104	5365	3459	2704	2805	3512	1713	1617
130597	589607	116	130597	85:30.0 87:118.0 89:193.0 91:34.0 93:46.0 95:127.0 96:104.0 97:103.0 100:239.0 101:99.0 105:60.0 107:52.0 110:11.0 112:38.0 114:77.0 115:142.0 116:4460.0 117:700.0 118:309.0 119:38.0 123:22.0 126:106.0 127:116.0 129:203.0 131:93.0 133:251.0 137:36.0 138:33.0 139:20.0 141:63.0 142:346.0 143:109.0 145:29.0 147:296.0 150:33.0 151:21.0 152:104.0 153:115.0 155:202.0 157:44.0 158:30.0 159:18.0 165:44.0…					60999	44829	19370	136989	36764	27183	41031	35052	28754	28861	15186	53965	38438	25068	67974	9563	15168	18857	17657	15979	13567	15550	16727	11351	14153	15067	9906	9467	7388	9631	12676	8310	24358	10566	8338	11647	8083	20997	11714	3378	3747
130558	878863	158	130558	86:845.0 87:163.0 88:123.0 91:136.0 95:17.0 96:53.0 100:646.0 102:651.0 104:19.0 105:125.0 108:32.0 111:19.0 112:17.0 115:134.0 116:179.0 117:158.0 118:54.0 123:34.0 124:13.0 128:171.0 129:70.0 130:176.0 133:66.0 135:66.0 140:44.0 142:65.0 143:55.0 147:971.0 154:40.0 158:5893.0 159:680.0 160:255.0 172:51.0 174:1183.0 175:126.0 184:32.0 198:14.0 201:44.0 204:549.0 210:34.0 219:69.0 220:24.0 221:71…					2825	1451	264	3047	1447	1078	394	1265	484	1177	1273	2579	2892	1525	2524	312	811	382	528	588	2423	2485	443	425	613	1577	375	525	580	342	1479	820	733	1764	920	945	808	545	745	189	176
130462	241165	229	130462	85:2154.0 87:2932.0 89:1345.0 90:130.0 91:2712.0 92:329.0 95:2377.0 97:809.0 98:358.0 99:4167.0 100:502.0 101:1673.0 102:143.0 103:1595.0 104:549.0 105:111.0 107:178.0 109:123.0 110:189.0 111:547.0 112:1097.0 113:3055.0 114:999.0 115:1677.0 117:932.0 119:172.0 121:536.0 122:60.0 123:318.0 125:269.0 126:1593.0 127:238.0 128:2038.0 129:469.0 131:1252.0 132:919.0 134:729.0 135:277.0 137:268.0 138:28…					1738	1488	1416	698	1208	922	984	702	1132	1305	1697	735	1457	1848	1314	2437	1406	3377	697	1509	32771	19171	1362	1014	985	2704	2047	1577	1510	2152	2258	2404	3473	2283	2505	2228	717	1939	2115	1321	849
129774	698623	449	129774	85:102.0 88:64.0 89:88.0 95:581.0 96:54.0 97:336.0 98:118.0 99:257.0 101:37.0 102:61.0 103:74.0 106:53.0 109:259.0 110:61.0 111:71.0 113:94.0 116:68.0 117:405.0 119:157.0 125:179.0 126:104.0 128:105.0 129:112.0 131:1276.0 132:282.0 133:1459.0 134:20.0 135:94.0 136:28.0 138:32.0 140:56.0 141:192.0 142:82.0 143:159.0 144:61.0 146:32.0 147:15271.0 148:2375.0 149:1313.0 151:46.0 155:319.0 157:517.0 1…					234	212	6356	126	127	184	4098	127	7778	354	333	154	157	306	134	197	248	288	241	232	2448	1751	363	231	117	575	590	259	219	150	363	146	358	457	411	1423	291	366	266	479	96
129225	296924	99	129225	92:54.0 95:50.0 96:102.0 99:6586.0 103:2784.0 104:183.0 105:154.0 109:58.0 121:29.0 124:25.0 134:620.0 136:56.0 142:72.0 144:373.0 157:110.0 168:45.0 172:799.0 185:65.0 241:20.0 274:27.0 275:15.0 356:21.0 376:31.0 394:30.0 398:18.0 414:19.0 419:17.0 423:21.0 425:17.0 428:29.0 447:15.0 472:17.0 476:21.0					18023	12564	13994	15324	8768	14428	5001	5217	13437	14766	27450	10945	11572	19937	3480	11491	9307	18141	9664	9161	35194	33371	17171	12203	14434	16600	18502	12352	14064	12763	15123	9388	18244	18783	15119	18285	6516	21487	10710	3393	3794
128096	971543	423	128096	85:1595.0 86:261.0 88:385.0 89:2643.0 90:319.0 91:1906.0 92:345.0 93:6465.0 94:2407.0 95:18344.0 96:16283.0 97:16707.0 98:7250.0 99:2282.0 101:1060.0 102:444.0 105:551.0 106:903.0 107:1992.0 108:1554.0 109:7361.0 110:6331.0 111:5177.0 112:2042.0 113:985.0 116:5553.0 117:41864.0 118:4863.0 119:3036.0 120:693.0 121:2159.0 122:1200.0 123:4644.0 124:2968.0 125:2251.0 128:750.0 129:41410.0 130:5345.0 …					129	122	144	38	55	83	80	66	161	83	116	58	59	97	45	83	99	155	36	157	1709	1846	122	86	86	154	139	116	80	163	124	117	224	88	121	81	52	104	163	81	88
128089	896257	369	128089	85:6321.0 86:1066.0 87:3271.0 88:2180.0 89:9022.0 90:911.0 93:6387.0 94:2731.0 95:21421.0 96:6008.0 97:14817.0 98:8003.0 99:4908.0 100:997.0 101:29954.0 102:3459.0 103:67167.0 104:6434.0 105:4049.0 107:4644.0 109:8711.0 110:2718.0 111:7276.0 112:2111.0 113:2823.0 114:554.0 115:5041.0 116:15075.0 117:27967.0 118:3540.0 119:3681.0 121:7415.0 122:1537.0 123:6366.0 124:1402.0 125:2001.0 126:530.0 127…					170	99	74	189	143	84	118	64	115	106	159	133	110	151	99	90	145	201	174	136	4973	2461	166	128	189	176	139	88	109	166	111	130	287	131	155	239	48	264	214	121	79
128059	1053576	204	128059	88:46.0 89:152.0 101:644.0 103:1012.0 104:111.0 109:125.0 114:33.0 115:161.0 116:100.0 117:641.0 118:83.0 121:53.0 122:72.0 126:84.0 129:1917.0 130:166.0 133:246.0 143:384.0 145:60.0 147:2438.0 148:228.0 149:306.0 152:25.0 153:103.0 155:88.0 159:61.0 161:78.0 163:94.0 170:23.0 177:100.0 182:52.0 183:61.0 189:550.0 190:84.0 191:530.0 192:42.0 193:161.0 197:50.0 200:31.0 201:42.0 203:111.0 204:4740…					381	344	299	185	296	157	158	81	183	232	211	238	222	190	202	156	320	213	205	250	3825	4757	237	260	269	230	226	244	260	238	339	561	3581	1449	2433	4453	576	507	1680	745	1246
128051	716108	144	128051	88:36.0 100:863.0 103:274.0 112:136.0 113:143.0 115:109.0 124:41.0 126:95.0 128:196.0 130:129.0 131:261.0 142:95.0 144:7044.0 145:561.0 146:490.0 147:1283.0 152:22.0 155:88.0 163:53.0 171:171.0 172:205.0 180:11.0 192:121.0 193:36.0 195:36.0 204:843.0 205:266.0 206:55.0 219:52.0 222:38.0 233:45.0 236:41.0 243:26.0 245:214.0 246:71.0 247:80.0 251:29.0 252:19.0 253:14.0 265:40.0 272:29.0 279:18.0 29…					61951	65953	12688	65821	36476	57778	8706	133149	5369	34478	31104	39583	34198	39799	60389	50978	27763	51164	50825	46651	27543	14224	34365	36179	40193	40880	59448	53967	59224	36726	41779	15064	12852	20956	24326	11108	31336	43741	47474	2602	2273
128049	966444	156	128049	85:359.0 86:1998.0 88:624.0 89:62.0 98:141.0 99:57.0 100:1716.0 102:466.0 112:291.0 113:130.0 114:226.0 115:981.0 116:449.0 118:49.0 128:1504.0 129:851.0 130:451.0 131:220.0 132:97.0 138:8.0 140:389.0 141:71.0 142:70.0 143:90.0 144:88.0 146:134.0 150:15.0 155:201.0 156:6018.0 157:818.0 158:316.0 160:186.0 161:17.0 170:13.0 173:8.0 174:2466.0 175:440.0 176:21.0 179:30.0 186:114.0 195:46.0 199:148.…					1680	202	613	2357	770	583	2188	1236	331	720	753	1471	822	872	946	278	214	388	258	269	3545	4473	285	275	287	338	643	497	343	198	1197	263	688	521	762	1098	788	809	552	330	420
128047	690038	158	128047	85:231.0 86:482.0 90:57.0 94:28.0 98:76.0 99:131.0 100:67.0 101:274.0 102:589.0 107:53.0 109:56.0 110:84.0 111:53.0 112:89.0 114:56.0 115:195.0 116:211.0 117:1756.0 118:149.0 128:95.0 129:250.0 130:287.0 132:197.0 133:68.0 134:150.0 141:48.0 142:121.0 151:35.0 157:152.0 158:12294.0 159:1863.0 160:695.0 161:60.0 162:25.0 164:18.0 166:54.0 168:38.0 169:87.0 170:99.0 178:13.0 183:26.0 184:29.0 185:2…					2558	1716	3326	2956	1635	1014	893	2892	2711	1391	1321	1224	789	1005	1113	1013	667	1300	908	1037	3366	2272	932	881	959	939	1331	1234	1453	1228	2033	671	1844	947	1686	1142	1645	1641	1251	292	401
127978	498785	247	127978	85:5483.0 86:568.0 87:2214.0 88:417.0 89:567.0 95:1473.0 96:170.0 97:695.0 98:37.0 99:1868.0 101:4209.0 102:745.0 103:33613.0 104:3185.0 105:1665.0 109:98.0 111:522.0 112:270.0 113:2296.0 114:334.0 115:16246.0 116:2635.0 117:6276.0 118:603.0 119:1368.0 121:170.0 125:354.0 127:1200.0 128:94.0 129:1684.0 131:4149.0 132:507.0 133:10660.0 134:1361.0 135:1202.0 136:100.0 137:60.0 139:32.0 141:1296.0 1…					358	155	353	172	212	173	361	79	519	178	230	205	196	253	177	161	299	208	133	152	1734	3029	166	266	125	245	172	164	216	243	221	532	3972	5290	10891	14529	390	313	4036	2479	5411
127973	520644	319	127973	85:439.0 87:408.0 88:256.0 89:648.0 90:79.0 94:65.0 99:698.0 101:486.0 103:3271.0 104:365.0 105:295.0 111:403.0 113:171.0 115:1450.0 117:1534.0 118:174.0 119:392.0 125:133.0 129:19248.0 130:2662.0 131:2154.0 132:338.0 133:3062.0 134:205.0 135:373.0 139:57.0 141:250.0 142:230.0 143:682.0 144:118.0 146:282.0 147:10936.0 148:1646.0 149:1294.0 150:148.0 151:98.0 152:31.0 153:300.0 154:83.0 155:746.0 …					159	105	185	84	122	96	96	62	219	146	159	105	83	164	72	107	182	244	150	297	2040	2722	266	319	230	234	166	116	165	169	87	359	8369	3414	7311	9413	1990	211	3235	1955	4289
127847	1015842	91	127847	86:133.0 89:550.0 90:291.0 91:26043.0 92:5464.0 93:11603.0 94:1424.0 95:10063.0 96:420.0 97:1873.0 98:169.0 99:249.0 103:1897.0 104:627.0 105:20562.0 106:2963.0 107:8601.0 108:2615.0 109:4505.0 110:569.0 111:773.0 115:3775.0 116:1676.0 117:8426.0 118:1480.0 119:5301.0 120:4800.0 121:5129.0 122:1080.0 123:1766.0 124:240.0 127:1158.0 128:4608.0 129:7129.0 130:1215.0 131:7087.0 132:1690.0 133:6028.0…					2233	1827	1545	1335	1549	1591	1098	800	1706	1739	2346	1747	1103	1622	1148	4831	3913	7204	4713	6412	37030	26176	9368	6346	6141	4606	3843	4320	3828	5348	2937	2619	5369	3598	2550	2545	635	5690	2519	2450	1746
127714	830631	300	127714	89:466.0 92:108.0 94:113.0 99:155.0 100:217.0 101:450.0 103:3226.0 104:248.0 110:432.0 111:90.0 112:97.0 113:143.0 114:130.0 115:246.0 117:1643.0 118:224.0 119:115.0 122:82.0 127:244.0 128:606.0 129:869.0 131:449.0 133:1487.0 134:167.0 142:1554.0 143:781.0 144:495.0 145:324.0 147:6800.0 148:642.0 149:595.0 150:107.0 152:47.0 154:103.0 155:285.0 156:317.0 158:177.0 159:109.0 165:47.0 166:89.0 168:…					184	113	0	73	101	117	120	110	106	165	121	228	121	140	46	174	42	145	120	185	2372	1799	205	150	207	270	197	15	104	208	229	196	264	143	136	196	34	173	187	106	69
127704	1154702	217	127704	85:243.0 86:215.0 88:116.0 90:92.0 94:18.0 96:235.0 97:221.0 101:1337.0 102:413.0 103:9256.0 104:503.0 109:282.0 110:110.0 111:194.0 114:164.0 115:604.0 116:455.0 117:1574.0 118:276.0 129:9467.0 130:924.0 131:643.0 134:495.0 139:63.0 140:105.0 141:167.0 142:278.0 143:1227.0 144:300.0 147:11415.0 148:628.0 149:1523.0 153:317.0 155:1405.0 156:235.0 157:843.0 158:253.0 159:105.0 163:288.0 167:112.0 …					200	132	265	231	264	107	107	97	281	139	159	118	127	167	163	128	177	338	199	263	3188	3242	232	164	233	300	233	133	176	305	287	180	1645	389	291	310	115	266	368	168	169
127277	203157	117	127277	87:336.0 101:419.0 102:220.0 115:251.0 116:128.0 117:17177.0 118:1609.0 119:411.0 129:257.0 131:372.0 133:862.0 134:309.0 147:5514.0 148:532.0 149:471.0 150:39.0 219:86.0 360:20.0					4204	143931	3207185	1174	765	378	1501	607	603216	394458	648	498	535	3602342	757	256	492	891	454	888	14256	12165	784	656	41605	66890	577	348	39337	1228	2472	428	2408	701	480	280	2008	882	484	972	76275
126909	856715	174	126909	85:218.0 86:658.0 87:132.0 88:96.0 95:100.0 96:289.0 98:125.0 99:445.0 100:1625.0 101:391.0 102:167.0 103:683.0 106:64.0 110:82.0 111:115.0 112:78.0 113:92.0 114:266.0 115:123.0 116:140.0 118:245.0 119:86.0 121:30.0 124:45.0 125:61.0 126:162.0 128:121.0 129:790.0 130:320.0 131:274.0 132:340.0 133:809.0 134:186.0 135:143.0 138:33.0 139:34.0 140:42.0 141:88.0 143:349.0 144:187.0 146:180.0 147:2258.…					980	673	436	1125	366	741	619	380	608	694	815	1253	780	874	1481	466	597	499	311	746	3953	4260	187	533	505	542	367	428	587	535	576	356	269	621	988	603	348	948	706	201	77
126391	224373	173	126391	87:22.0 88:53.0 99:32.0 103:2.0 105:13.0 108:4.0 109:2.0 110:10.0 111:25.0 112:6.0 115:2.0 116:183.0 117:1267.0 118:96.0 119:10.0 125:2.0 129:242.0 130:3.0 131:565.0 132:309.0 133:26.0 137:1.0 138:26.0 143:37.0 145:103.0 147:368.0 148:20.0 149:2.0 150:3.0 151:7.0 155:5.0 159:13.0 161:33.0 162:1.0 167:4.0 173:1234.0 174:148.0 175:49.0 177:53.0 178:11.0 179:10.0 180:2.0 185:1.0 187:1.0 188:1.0 190:…					13329	10499	10382	12982	7614	8215	2142	5687	1229	9487	10089	8759	9572	12776	10434	8460	8088	16469	10335	13223	91402	145176	13282	4631	9632	21351	11183	2119	9902	4083	7118	8959	14106	3552	10783	11171	2180	13445	13756	10861	6059
125784	935579	361	125784	85:3522.0 86:809.0 87:4108.0 88:1090.0 89:9099.0 90:1025.0 91:6047.0 92:1727.0 93:9767.0 94:1870.0 95:3182.0 96:5368.0 97:3207.0 98:920.0 99:4108.0 100:605.0 101:15243.0 102:2921.0 103:95805.0 104:10140.0 105:12625.0 106:1226.0 107:1083.0 108:281.0 109:9985.0 110:749.0 111:5252.0 112:682.0 113:8744.0 114:1092.0 115:4289.0 116:10580.0 117:30929.0 118:3654.0 119:5025.0 120:624.0 121:5170.0 122:631.…					296	179	632	175	390	146	364	81	210	171	192	172	128	174	177	142	214	190	158	891	3213	4142	230	181	192	299	407	212	341	235	285	229	2536	1195	6841	3994	285	879	477	802	791
125462	708530	160	125462	86:535.0 87:383.0 88:243.0 98:167.0 100:513.0 101:479.0 102:138.0 103:337.0 113:19.0 114:311.0 116:466.0 117:710.0 118:275.0 128:67.0 133:438.0 134:303.0 136:37.0 144:74.0 147:353.0 154:55.0 157:157.0 158:96.0 160:6212.0 161:839.0 162:561.0 163:35.0 164:27.0 174:284.0 176:88.0 184:48.0 187:69.0 199:27.0 201:29.0 211:28.0 213:11.0 218:166.0 226:20.0 232:183.0 234:21.0 252:10.0 265:102.0 266:43.0 2…					5494	2080	2209	3754	1927	2265	474	1200	1195	3115	2369	2414	2066	4277	10232	4827	1215	861	1787	9225	8467	4710	2702	1215	4366	2858	2531	3800	4133	893	1144	1000	995	1409	3530	2639	1362	1548	2397	1105	575
125452	855921	325	125452	85:610.0 89:572.0 90:128.0 91:257.0 92:148.0 93:160.0 94:69.0 95:452.0 98:84.0 99:72.0 101:400.0 103:2827.0 104:167.0 106:114.0 107:388.0 109:160.0 113:146.0 115:130.0 118:161.0 119:122.0 120:93.0 123:146.0 124:19.0 125:18.0 126:66.0 127:57.0 128:348.0 131:1097.0 133:1866.0 134:457.0 136:229.0 137:102.0 138:54.0 139:116.0 140:182.0 141:72.0 143:937.0 144:1097.0 145:202.0 146:126.0 147:5782.0 148:…					130	196	111	110	102	77	139	64	150	115	195	122	68	179	71	87	148	210	106	285	2984	1751	136	143	162	116	130	128	124	105	291	151	307	233	521	391	475	288	227	282	119
125241	876777	199	125241	85:1266.0 87:221.0 88:133.0 89:574.0 90:26.0 91:2107.0 92:391.0 93:1746.0 94:507.0 95:2295.0 96:850.0 97:588.0 98:347.0 99:1573.0 100:56.0 101:1275.0 102:153.0 103:2056.0 104:172.0 105:1006.0 106:55.0 107:1270.0 108:201.0 109:4418.0 110:549.0 111:1234.0 112:206.0 113:1112.0 114:148.0 115:536.0 116:1097.0 117:2824.0 118:404.0 119:1075.0 120:264.0 121:825.0 122:509.0 123:532.0 124:149.0 125:694.0 1…					4456	8594	3111	11673	8378	4902	6828	3130	7017	5563	10565	5483	7166	6035	7138	611	1032	2953	643	2262	6809	3976	323	478	1314	283	4644	1157	1164	1303	156	1593	3768	2181	443	5880	112	1743	652	2296	1450
124996	505556	166	124996	98:24.0 105:35.0 110:69.0 117:122.0 119:16.0 126:27.0 133:136.0 134:66.0 140:2595.0 141:97.0 147:67.0 165:60.0 166:2605.0 167:69.0 176:20.0 184:342.0 200:80.0 209:1286.0 210:37.0 223:202.0 268:72.0 313:178.0					3939	3201	3267	2521	4446	3277	2912	1837	3282	3041	3606	2992	2669	3821	2737	3295	2838	5125	3181	2847	16092	9727	4881	2675	4551	3860	3239	3444	2862	2330	5106	3642	6258	1825	4248	2917	2214	5275	4524	2531	1871
124976	966058	205	124976	85:378.0 86:23.0 87:285.0 88:216.0 89:1012.0 90:153.0 91:146.0 92:68.0 94:40.0 95:55.0 96:43.0 97:252.0 98:91.0 99:270.0 100:86.0 101:838.0 102:170.0 103:9518.0 104:657.0 105:309.0 106:15.0 107:58.0 108:35.0 109:99.0 110:36.0 111:338.0 112:85.0 113:282.0 114:59.0 115:318.0 116:298.0 117:6648.0 118:645.0 119:371.0 120:76.0 121:51.0 122:39.0 123:59.0 124:59.0 125:86.0 126:70.0 127:96.0 128:53.0 129…					226	191	575	202	251	111	349	144	1191	250	311	236	194	374	269	201	275	394	352	621	3086	4165	543	406	301	895	12626	322	249	384	537	548	11877	4844	10396	11569	1240	1395	1010	584	2996
124578	608604	272	124578	85:784.0 87:362.0 88:226.0 89:8221.0 90:1151.0 91:1625.0 92:120.0 93:206.0 94:71.0 95:71.0 96:145.0 97:283.0 98:1736.0 99:659.0 100:815.0 101:769.0 102:197.0 103:7547.0 104:729.0 105:737.0 106:237.0 107:42.0 108:28.0 109:42.0 110:428.0 111:315.0 112:1293.0 113:736.0 114:272.0 115:736.0 116:355.0 117:741.0 118:52.0 119:2418.0 120:195.0 121:236.0 122:46.0 123:42.0 124:164.0 125:92.0 126:3733.0 127:…					313	188	480	127	92	111	107	28	116	133	109	62	104	268	48	113	51	77	1930	1789	2882	2343	89	1196	91	193	938	137	20	656	1271	471	1640	1766	732	1534	199	1566	477	790	658
122191	286291	187	122191	85:1365.0 86:1735.0 87:501.0 88:1264.0 89:1213.0 90:270.0 91:407.0 93:794.0 95:6639.0 96:513.0 97:544.0 99:1392.0 100:205.0 101:2510.0 102:402.0 105:3672.0 106:267.0 110:94.0 111:372.0 112:646.0 113:431.0 115:387.0 116:4334.0 117:46601.0 118:4453.0 119:1949.0 120:107.0 123:19.0 125:39.0 128:247.0 129:13878.0 131:16378.0 132:12189.0 133:2234.0 134:518.0 141:100.0 143:2895.0 144:360.0 145:3226.0 14…					3961	3328	2746	2885	2256	2722	1018	1332	1031	2920	2864	2085	3221	4959	2377	2721	3086	4944	2589	4543	59064	72825	2982	1612	3018	6527	4956	1576	2810	1657	4007	3488	798	2430	2005	5730	1889	4493	5430	3005	2034
121404	899939	94	121404	85:612.0 86:362.0 87:380.0 88:237.0 89:702.0 90:153.0 91:16462.0 92:4321.0 93:11614.0 94:5419.0 95:4757.0 96:1419.0 97:1061.0 98:364.0 99:123.0 102:182.0 103:255.0 104:613.0 105:7361.0 106:2391.0 107:4051.0 108:1394.0 109:1040.0 110:226.0 111:332.0 112:102.0 115:668.0 116:1342.0 117:6441.0 118:964.0 119:4684.0 120:1863.0 121:2912.0 122:648.0 123:362.0 124:187.0 125:62.0 128:394.0 129:5220.0 130:9…					1588	1615	1413	1176	1363	1297	1003	658	838	1520	1578	1521	1116	1481	1290	585	1016	1113	898	1462	9436	6556	1264	740	613	1310	711	370	611	617	661	777	1166	830	762	1304	251	1202	676	902	277
120980	543140	276	120980	85:160.0 86:422.0 87:153.0 88:139.0 89:282.0 95:24.0 98:136.0 99:99.0 102:3639.0 103:1771.0 104:254.0 105:119.0 109:35.0 110:137.0 112:88.0 114:282.0 116:318.0 117:952.0 118:184.0 119:106.0 120:82.0 129:400.0 130:610.0 131:544.0 132:134.0 133:617.0 135:57.0 142:973.0 144:337.0 147:1409.0 148:323.0 149:261.0 151:29.0 156:151.0 158:3319.0 159:364.0 160:270.0 163:20.0 165:21.0 168:31.0 169:36.0 170:…					153	166	381	100	190	129	564	54	620	243	215	226	151	180	191	124	314	291	147	199	1760	2745	258	154	263	402	223	243	135	181	318	380	433	361	298	272	288	329	385	567	450
120954	603994	158	120954	86:982.0 90:94.0 97:42.0 98:167.0 100:1449.0 101:400.0 102:799.0 110:26.0 112:100.0 113:48.0 114:317.0 115:296.0 116:236.0 117:423.0 120:24.0 128:337.0 130:410.0 135:47.0 142:449.0 144:148.0 156:167.0 157:21.0 158:15549.0 159:2030.0 160:980.0 162:36.0 172:21.0 188:50.0 200:21.0 228:12.0 238:20.0 241:45.0 242:27.0 243:23.0 248:25.0 286:11.0 289:175.0 290:56.0 291:20.0 300:26.0 312:20.0 316:17.0 33…					3632	3983	4894	5399	3229	2002	1798	2976	1367	2606	2646	3380	3180	2204	3731	1489	1783	4552	2942	5254	5356	2769	2965	1307	2655	7850	2798	2624	2984	2942	4748	2698	4825	3051	6125	3028	962	4256	2819	144	207
120781	351744	113	120781	85:46622.0 86:2849.0 89:769.0 90:175.0 91:385.0 92:473.0 93:207.0 94:133.0 95:656.0 96:2171.0 97:2248.0 98:1807.0 99:19477.0 100:1021.0 102:485.0 105:459.0 107:281.0 112:1458.0 113:37447.0 114:2743.0 115:914.0 118:14.0 119:404.0 120:59.0 123:192.0 125:193.0 126:1841.0 127:48785.0 128:3694.0 129:374.0 131:254.0 133:1152.0 134:571.0 137:327.0 139:387.0 140:1168.0 146:107.0 147:1103.0 149:430.0 153:…					2284	3162	4337	2155	2834	2596	1384	1324	4264	3800	4737	3070	2071	4153	2966	2474	3120	1680	1958	3422	50980	57465	3894	3000	1889	4447	3397	2315	2642	1014	3629	3333	2214	5315	6003	5012	1569	6641	6234	1075	2391
120744	291594	132	120744	86:1063.0 87:242.0 88:1085.0 89:1574.0 90:245.0 91:99.0 93:81.0 100:1243.0 102:473.0 103:325.0 105:189.0 111:42.0 112:101.0 115:1102.0 116:390.0 117:725.0 118:517.0 119:408.0 120:84.0 121:46.0 124:45.0 125:62.0 126:75.0 127:90.0 129:76.0 130:465.0 131:555.0 132:12267.0 133:5498.0 134:1606.0 135:428.0 136:87.0 137:57.0 143:47.0 146:619.0 147:2457.0 148:383.0 149:146.0 155:44.0 160:312.0 161:83.0 1…					20016	14570	12026	7530	4969	8490	1741	3600	10291	11300	16529	6443	7790	16657	3282	9422	2417	17171	4386	1872	46670	30981	12764	4296	6083	15330	15306	3077	6223	22743	8756	4760	29720	14212	5947	18356	9752	13833	3885	1926	1933
120562	475084	98	120562	98:6741.0 100:212.0 101:112.0 102:564.0 103:798.0 104:118.0 114:18.0 115:31.0 117:125.0 125:62.0 126:139.0 129:186.0 130:232.0 143:65.0 144:151.0 147:222.0 154:45.0 170:105.0 171:760.0 172:143.0 173:85.0 178:18.0 185:41.0 187:151.0 195:21.0 200:1249.0 201:189.0 208:36.0 213:37.0 215:54.0 217:52.0 224:22.0 225:32.0 228:32.0 230:27.0 231:23.0 236:30.0 238:16.0 248:43.0 250:19.0 252:18.0 258:33.0 26…					93437	68534	40610	50203	38253	41859	41548	32861	136519	68902	111278	42232	57052	87670	22980	54232	37787	54133	59571	33642	113615	87925	45161	54777	34080	75999	78690	39119	78602	109520	77528	45397	124787	121266	45135	95895	82222	72030	42562	17019	14730
120466	648626	204	120466	109:802.0 155:1164.0 169:2456.0 191:61184.0 192:11107.0 193:4885.0 194:375.0 204:137473.0 243:1663.0 317:624.0 361:219.0 362:81.0 394:123.0 396:17.0 398:12.0 435:336.0 436:201.0					29795	33239	2128712	14698	4975	6246	694543	6791	735126	20327	14918	11987	8583	18349	6662	370565	551740	769653	370177	855168	1622329	855057	703690	544086	476203	772367	800572	495134	510109	622852	902703	659255	1395397	717895	885086	836138	244519	977086	932907	489056	342728
119167	926703	132	119167	85:157.0 86:158.0 87:118.0 88:126.0 89:972.0 90:87.0 91:1314.0 92:114.0 94:72.0 95:82.0 98:76.0 99:85.0 100:175.0 101:208.0 102:93.0 103:3884.0 104:626.0 105:1078.0 106:50.0 107:87.0 108:49.0 111:55.0 113:98.0 114:96.0 115:99.0 116:176.0 117:1633.0 118:286.0 119:238.0 120:78.0 121:51.0 124:37.0 125:59.0 128:187.0 129:434.0 130:574.0 131:424.0 132:4126.0 133:1177.0 134:88.0 135:155.0 136:56.0 137:…					574	299	1556	331	399	355	3424	130	252	315	273	502	200	347	306	8858	14292	3984	514	10353	9334	6532	3602	1274	6174	5050	8126	10270	8012	3134	20801	12874	3652	13233	21909	14331	6672	15168	10999	5976	14383
119129	750680	103	119129	85:168.0 86:286.0 88:467.0 89:644.0 90:85.0 91:64.0 94:39.0 95:120.0 96:90.0 99:47.0 101:213.0 102:104.0 103:5514.0 104:326.0 105:253.0 106:49.0 107:79.0 108:38.0 110:40.0 111:60.0 114:165.0 115:131.0 116:204.0 118:63.0 119:164.0 120:26.0 121:24.0 122:18.0 123:31.0 125:51.0 126:73.0 128:74.0 130:231.0 131:171.0 133:734.0 134:124.0 137:13.0 139:46.0 140:39.0 141:55.0 142:405.0 143:241.0 144:53.0 1…					440	425	1213	287	326	292	1092	333	1431	399	428	371	272	283	443	1713	2448	1199	993	2746	7013	3668	1211	1361	2005	2168	3135	1869	2213	1152	3661	3049	1514	3275	2593	5504	3148	3588	4274	1032	7025
119066	740885	117	119066	85:299.0 86:105.0 87:57.0 89:281.0 90:48.0 93:175.0 94:43.0 95:592.0 97:483.0 98:301.0 99:201.0 101:67.0 102:27.0 105:209.0 107:153.0 109:132.0 110:51.0 111:263.0 112:37.0 113:31.0 116:455.0 117:8282.0 118:603.0 119:260.0 121:83.0 123:134.0 124:36.0 125:42.0 129:3583.0 130:425.0 131:1100.0 132:2893.0 133:622.0 134:157.0 135:91.0 136:40.0 138:24.0 143:160.0 144:22.0 145:1892.0 146:216.0 159:133.0 …					3028	3963	9637	2657	1278	2191	20715	1947	17582	1505	1524	1038	2978	2366	3289	1320	1409	2306	2855	1155	7625	7976	1472	1729	1460	1627	2021	1208	2908	1629	3302	761	3083	1317	6558	1112	4920	3166	1648	9028	7718
119036	869581	172	119036	85:170.0 86:224.0 87:219.0 88:183.0 89:2119.0 90:143.0 91:114.0 92:54.0 93:129.0 94:102.0 95:96.0 96:127.0 97:124.0 98:139.0 99:159.0 100:773.0 101:595.0 102:801.0 103:10007.0 104:933.0 105:333.0 106:126.0 107:156.0 108:76.0 109:146.0 110:86.0 111:118.0 112:99.0 113:222.0 114:307.0 115:186.0 116:318.0 117:3924.0 118:389.0 119:282.0 120:55.0 121:126.0 122:35.0 123:59.0 124:37.0 125:87.0 126:114.0 …					404	528	161	436	205	121	241	212	179	130	442	394	311	458	713	693	1346	382	439	594	3468	2887	606	339	665	437	635	812	789	331	933	1677	511	469	1069	547	611	484	842	124	193
119025	775246	319	119025	85:531.0 86:150.0 87:449.0 88:375.0 89:2250.0 90:189.0 91:82.0 97:938.0 98:145.0 99:546.0 101:1167.0 102:295.0 103:15796.0 104:1544.0 105:722.0 111:218.0 113:444.0 115:118.0 116:264.0 117:7054.0 118:718.0 119:392.0 120:37.0 126:90.0 127:127.0 128:64.0 129:4618.0 130:724.0 131:1463.0 132:190.0 133:3921.0 134:566.0 135:73.0 137:39.0 138:44.0 139:23.0 140:65.0 141:153.0 142:168.0 143:914.0 144:70.0 …					225	147	155	164	188	101	147	124	110	180	258	183	120	74	133	358	381	581	350	613	2703	1846	483	438	368	192	550	349	277	249	350	35	506	345	365	243	300	538	255	57	181
119023	873486	103	119023	85:1196.0 86:984.0 87:1252.0 88:897.0 89:11086.0 90:889.0 91:655.0 94:448.0 95:879.0 96:13146.0 97:3627.0 98:6149.0 99:1476.0 100:1406.0 101:3508.0 102:1399.0 103:54929.0 104:5536.0 105:2860.0 106:592.0 107:1813.0 108:507.0 109:259.0 110:240.0 111:499.0 112:780.0 113:1463.0 114:1084.0 115:955.0 116:1138.0 117:11584.0 118:1226.0 119:1397.0 120:276.0 121:171.0 122:266.0 123:2227.0 124:287.0 125:248…					8123	2575	6459	1263	5354	4489	3404	2135	422	5211	2307	4065	3841	5574	6694	1638	9564	4742	10060	4773	13261	13135	11593	4560	12845	8926	23854	13373	5164	6683	19595	10660	12690	20652	3944	25260	11757	10963	23828	2390	19400
118964	429961	218	118964	85:522.0 86:3043.0 87:859.0 92:40.0 93:32.0 97:190.0 99:262.0 100:2743.0 101:953.0 103:541.0 108:133.0 109:46.0 111:197.0 116:1229.0 117:405.0 118:572.0 119:262.0 120:121.0 121:75.0 123:42.0 125:29.0 127:344.0 129:95.0 130:1088.0 131:551.0 132:577.0 133:971.0 134:1834.0 135:441.0 137:140.0 138:94.0 141:46.0 142:126.0 144:664.0 145:128.0 146:99.0 147:4285.0 148:631.0 149:413.0 150:92.0 153:57.0 15…					1170	881	1081	772	967	750	722	441	879	1147	1210	658	742	1110	701	706	844	1362	633	916	15455	14153	1169	871	864	1302	1185	667	702	1044	918	724	1735	1132	1140	1260	454	1173	1137	742	627
118125	987857	179	118125	86:200.0 87:231.0 88:101.0 89:2021.0 90:64.0 91:104.0 93:102.0 94:27.0 96:83.0 97:56.0 98:113.0 100:132.0 101:583.0 102:401.0 103:5580.0 104:420.0 105:592.0 106:108.0 107:155.0 108:84.0 109:46.0 111:62.0 114:135.0 115:313.0 116:368.0 117:3086.0 118:343.0 119:338.0 120:58.0 123:19.0 124:50.0 125:75.0 126:172.0 127:51.0 128:231.0 129:1599.0 130:491.0 131:774.0 132:140.0 133:1791.0 134:262.0 135:377…					395	221	440	725	223	197	344	106	508	226	350	537	451	390	382	756	788	623	628	1090	3749	2911	571	640	725	811	1123	961	789	287	1591	1088	484	1221	1819	1588	714	1084	1256	604	1394
117986	993221	154	117986	86:39.0 87:60.0 89:660.0 90:70.0 93:53.0 94:44.0 95:478.0 96:100.0 97:21.0 98:55.0 99:76.0 100:129.0 101:278.0 102:99.0 103:2915.0 104:283.0 105:204.0 110:89.0 111:77.0 113:103.0 115:175.0 116:189.0 117:958.0 118:73.0 122:204.0 123:55.0 124:20.0 125:58.0 126:70.0 127:99.0 129:771.0 130:118.0 131:313.0 132:84.0 133:705.0 134:100.0 136:17.0 137:35.0 138:15.0 139:46.0 140:59.0 141:68.0 142:136.0 143…					656	312	415	1346	226	275	281	234	581	230	258	1303	1459	702	1268	1086	1021	466	869	1144	3876	2272	720	721	737	849	1151	1223	1002	320	2565	926	1350	1584	1580	1550	2860	1204	1719	402	1643
117201	724951	153	117201	85:46.0 86:204.0 89:227.0 93:365.0 94:218.0 95:467.0 97:34.0 98:88.0 99:74.0 100:220.0 101:134.0 102:113.0 103:53.0 109:99.0 110:68.0 113:48.0 114:41.0 116:188.0 121:45.0 123:72.0 126:58.0 128:23.0 130:95.0 138:50.0 141:26.0 143:32.0 144:88.0 145:27.0 149:86.0 152:31.0 153:2919.0 154:283.0 155:32.0 156:65.0 158:47.0 165:29.0 166:56.0 168:270.0 169:22.0 176:24.0 180:25.0 181:741.0 182:99.0 183:78.…					1939	1022	246	1107	6025	1087	1765	661	334	4038	5235	2070	1790	3644	3823	239	410	172	99	178	2244	2864	431	354	411	294	259	117	348	211	240	425	360	264	255	289	375	495	263	1994	2957
113563	831952	232	113563	85:540.0 87:245.0 88:98.0 89:375.0 90:77.0 91:84.0 93:165.0 94:137.0 95:209.0 96:585.0 98:689.0 100:2507.0 101:472.0 102:264.0 104:146.0 105:125.0 107:63.0 108:74.0 109:228.0 110:350.0 111:417.0 113:120.0 114:235.0 115:120.0 117:1048.0 120:27.0 121:123.0 123:75.0 124:177.0 125:23.0 126:83.0 129:280.0 130:188.0 132:59.0 134:135.0 135:78.0 137:189.0 141:63.0 142:391.0 144:83.0 145:41.0 147:1270.0 1…					1087	1271	565	455	963	1063	614	3415	669	834	980	1400	681	1082	1190	172	296	406	204	337	1862	1799	309	205	4325	357	366	260	5762	207	715	4923	506	350	419	326	302	705	409	94	509
113559	887724	218	113559	85:1226.0 86:9669.0 89:296.0 90:194.0 92:84.0 94:366.0 95:503.0 97:292.0 98:248.0 100:7687.0 101:4594.0 102:1995.0 104:182.0 105:149.0 106:94.0 109:57.0 110:228.0 112:224.0 113:536.0 114:1794.0 115:2185.0 116:1407.0 117:6869.0 118:1240.0 119:297.0 120:196.0 121:471.0 122:167.0 123:354.0 125:537.0 127:39.0 128:5727.0 129:3345.0 130:4427.0 131:1919.0 132:940.0 133:1910.0 134:281.0 135:441.0 137:217…					5806	2084	1478	4520	1701	1195	1269	19858	1447	1573	1599	4324	5267	3009	5085	1141	1046	1469	1395	767	3086	3905	1383	1172	1519	1836	1593	2253	1413	882	2805	1200	1786	1282	1665	2792	4303	2513	2743	220	281
113534	336933	231	113534	86:4993.0 87:603.0 88:297.0 89:2283.0 90:209.0 91:148.0 92:396.0 96:82.0 97:461.0 98:244.0 99:356.0 100:2707.0 101:472.0 102:510.0 106:315.0 108:913.0 109:182.0 111:75.0 113:230.0 114:884.0 115:168.0 117:617.0 120:64.0 126:3324.0 127:2498.0 128:28.0 129:55.0 130:466.0 131:151.0 134:383.0 138:11.0 139:1981.0 140:673.0 141:35.0 143:41.0 155:27.0 158:323.0 159:387.0 160:154.0 161:32.0 173:28.0 174:1…					3332	896	1329	762	849	620	546	212	1173	823	5848	755	655	736	477	401	686	747	671	488	1811	2367	565	625	475	869	623	352	507	581	820	491	2073	2627	2542	1335	5691	889	587	1187	1089
112533	894565	91	112533	87:77.0 88:69.0 89:64.0 91:4093.0 92:728.0 93:1641.0 94:428.0 95:441.0 96:76.0 97:37.0 102:74.0 103:243.0 104:69.0 105:1285.0 106:1030.0 107:273.0 108:129.0 109:63.0 110:42.0 111:44.0 112:64.0 113:58.0 115:283.0 116:453.0 117:1931.0 118:347.0 119:939.0 120:318.0 121:223.0 122:54.0 123:85.0 124:50.0 125:27.0 127:124.0 128:159.0 129:659.0 130:204.0 131:816.0 132:426.0 133:444.0 134:163.0 135:185.0 …					4953	3035	776	6736	3246	2124	1305	1776	1383	3959	3578	3958	3660	2767	5013	1479	1774	1760	1770	2315	12496	5586	2171	1094	1852	1927	1417	1421	1235	1733	934	1421	786	2053	7041	1968	576	1709	1073	714	563
111776	793451	174	111776	86:1613.0 87:117.0 97:10.0 100:526.0 101:125.0 102:199.0 108:17.0 117:332.0 119:23.0 124:14.0 129:371.0 130:205.0 131:636.0 132:36.0 133:155.0 134:19.0 135:31.0 136:36.0 147:762.0 149:111.0 158:33.0 159:9.0 162:49.0 174:4964.0 175:756.0 176:539.0 177:97.0 178:7.0 179:91.0 180:52.0 192:95.0 193:40.0 204:129.0 230:37.0 321:21.0 341:13.0 414:14.0 415:14.0 419:20.0 434:14.0 459:14.0 472:13.0 477:176.…					17276	22438	2234	11111	17556	17717	3853	61675	3929	14435	15776	14345	10649	17460	16489	12518	10145	18325	13190	13490	9742	6603	11511	10295	12821	20419	8792	11235	17347	13104	14369	14092	13237	11448	13772	12030	16180	13852	14833	28571	22708
111732	689146	174	111732	86:1666.0 87:110.0 100:1003.0 102:423.0 115:24.0 116:298.0 118:21.0 129:322.0 130:203.0 142:96.0 143:116.0 160:54.0 171:21.0 174:5420.0 175:772.0 176:567.0 177:40.0 178:16.0 187:14.0 319:15.0 361:13.0 387:14.0 389:132.0 390:28.0 494:18.0					3124	7685	1176	4556	2553	4043	487	2527	1121	1897	2383	2720	3964	2591	3360	457	802	1122	756	978	3468	2840	1254	696	691	1308	507	591	1058	910	1080	1087	1587	1405	883	822	1473	1234	721	394	148
111263	853451	132	111263	100:37.0 104:18.0 111:446.0 113:60.0 116:1334.0 117:103.0 118:46.0 123:64.0 125:379.0 126:50.0 127:98.0 129:61.0 132:3373.0 133:335.0 134:88.0 141:20.0 145:16.0 146:18.0 147:118.0 151:25.0 155:23.0 156:22.0 178:63.0 180:18.0 187:22.0 189:107.0 194:17.0 200:27.0 214:21.0 224:20.0 229:50.0 230:58.0 292:56.0 340:19.0					367	389	449	331	568	365	118569	83	650	513	742	565	421	543	476	99326	1037	462	520	1030	2805	3668	1084	1097	770	979	614	704	590	930	664	465	567	819	860	681	305	1830	489	214	356
111255	884835	103	111255	85:229.0 86:140.0 87:126.0 88:78.0 89:1682.0 90:104.0 92:38.0 93:89.0 94:120.0 95:238.0 96:2269.0 97:260.0 98:344.0 99:143.0 100:234.0 101:549.0 102:170.0 103:7692.0 104:579.0 105:368.0 107:145.0 108:86.0 109:39.0 111:38.0 112:83.0 113:153.0 114:155.0 115:155.0 116:355.0 117:3241.0 118:326.0 119:188.0 120:23.0 122:41.0 123:433.0 124:87.0 128:298.0 129:2374.0 130:312.0 131:628.0 132:105.0 133:1511…					2557	1934	1885	1217	1045	2573	1903	1884	3785	622	3198	2213	841	1326	796	4261	6785	1968	1303	6402	8951	6911	3742	3291	3695	5928	3863	6546	5447	1712	8047	7874	7971	10447	11916	15811	4220	5470	5350	2010	3631
110628	469020	144	110628	85:915.0 86:242.0 98:244.0 99:244.0 100:1001.0 101:39.0 102:97.0 111:68.0 112:64.0 113:251.0 114:110.0 115:102.0 118:31.0 126:36.0 128:149.0 129:76.0 130:131.0 131:297.0 132:163.0 133:154.0 138:38.0 139:29.0 144:2853.0 145:322.0 146:55.0 147:952.0 148:84.0 149:214.0 155:132.0 157:78.0 158:65.0 164:13.0 167:27.0 169:40.0 172:35.0 173:74.0 174:42.0 184:18.0 188:2224.0 189:324.0 190:125.0 191:124.0 …					975	1120	844	647	571	952	1109	484	2432	1206	1341	949	972	246	712	1075	631	944	845	793	17928	6674	1274	1028	607	1632	1711	798	1666	1670	1352	1107	2121	2672	621	1420	403	1439	859	473	258
110612	715649	172	110612	85:330.0 86:1726.0 87:243.0 88:355.0 94:50.0 96:50.0 98:208.0 99:313.0 100:5409.0 101:653.0 102:1493.0 103:1102.0 109:175.0 110:25.0 111:17.0 112:149.0 113:66.0 114:598.0 115:1470.0 116:2400.0 119:179.0 126:193.0 127:112.0 128:1079.0 129:2249.0 130:738.0 131:1290.0 132:273.0 133:1719.0 134:182.0 135:55.0 137:42.0 140:81.0 141:28.0 142:597.0 143:111.0 144:743.0 145:20.0 146:191.0 147:8879.0 148:12…					9593	11022	5245	9629	8606	9699	3759	4068	3453	10083	16435	10717	11660	11417	7875	1752	2179	3872	1727	2574	23105	25087	2990	2543	1993	3504	2971	2292	1785	2174	2942	2160	4395	2112	2726	3004	1310	4489	3016	2776	1964
110607	521860	274	110607	85:953.0 86:1061.0 87:554.0 88:86.0 89:271.0 90:51.0 91:68.0 92:56.0 94:368.0 95:373.0 96:667.0 97:931.0 98:265.0 99:464.0 100:4433.0 101:690.0 102:501.0 103:1012.0 104:119.0 105:378.0 106:81.0 107:92.0 110:112.0 111:150.0 112:12174.0 113:1024.0 114:348.0 115:858.0 116:266.0 117:1573.0 118:245.0 119:394.0 120:70.0 121:65.0 122:36.0 123:18.0 124:34.0 125:84.0 126:169.0 127:173.0 128:61.0 129:1991.…					917	645	466	715	560	457	252	709	650	725	795	550	732	666	286	419	625	600	929	399	2780	2083	585	710	518	695	703	317	626	628	489	360	851	1167	259	529	553	455	704	371	618
110501	760155	103	110501	87:63.0 88:156.0 89:584.0 92:22.0 94:62.0 95:331.0 99:161.0 101:498.0 103:5482.0 105:262.0 106:128.0 107:675.0 110:34.0 111:33.0 112:105.0 113:159.0 114:129.0 115:93.0 116:374.0 117:1818.0 118:220.0 119:217.0 121:23.0 122:50.0 124:39.0 125:96.0 126:120.0 128:187.0 129:716.0 130:106.0 131:513.0 132:240.0 133:997.0 135:290.0 138:61.0 139:110.0 140:86.0 141:12.0 142:360.0 143:253.0 144:48.0 145:95.0…					2311	1832	3201	2016	1691	1404	1943	1661	2187	1328	1643	1989	2082	1855	3460	4923	7450	2679	2634	5718	6095	7337	4181	1823	3506	3652	5869	4566	4968	3658	6544	7093	4775	9037	6311	6840	6476	6977	5357	3173	6880
110413	468213	89	110413	85:412.0 86:918.0 87:1231.0 88:236.0 89:19764.0 90:1081.0 91:817.0 97:98.0 98:1017.0 99:154.0 100:186.0 101:4195.0 102:119.0 103:1190.0 105:32.0 109:111.0 112:926.0 113:130.0 116:1743.0 117:22270.0 118:2413.0 119:1094.0 126:342.0 128:131.0 129:1948.0 130:835.0 132:149.0 133:2812.0 139:253.0 140:1552.0 142:289.0 143:215.0 144:197.0 145:53.0 146:59.0 148:508.0 149:263.0 154:1145.0 155:127.0 156:382…					1594	826	7632	670	1217	597	3166	162	4224	1270	1006	622	796	1608	1016	562	622	632	1768	1239	6554	4426	514	571	1100	860	825	870	1026	512	651	1011	4631	989	519	991	268	932	764	757	626
110359	674032	174	110359	85:349.0 86:2742.0 88:215.0 89:495.0 92:117.0 96:95.0 98:155.0 99:290.0 100:1574.0 101:233.0 102:883.0 103:710.0 104:84.0 110:60.0 111:80.0 113:116.0 114:118.0 116:300.0 125:67.0 129:413.0 130:482.0 131:620.0 133:667.0 134:63.0 135:44.0 136:23.0 138:20.0 140:55.0 143:329.0 146:134.0 147:1104.0 152:70.0 158:552.0 159:25.0 160:521.0 161:109.0 162:22.0 163:17.0 169:76.0 170:47.0 171:92.0 172:160.0 1…					11240	9771	18930	17096	7953	5733	8021	11173	13630	6232	7183	8246	7042	4040	9519	4465	4842	7947	4210	5948	7013	5065	4360	3877	4704	6606	6116	4870	8437	7223	6492	5778	9218	10796	12886	13421	25054	10249	8582	2451	4168
110355	623532	174	110355	85:242.0 86:1986.0 87:252.0 88:134.0 89:32.0 90:30.0 97:49.0 98:80.0 99:37.0 101:121.0 102:448.0 103:257.0 104:43.0 105:64.0 113:95.0 114:133.0 115:153.0 117:803.0 118:80.0 119:98.0 124:38.0 130:221.0 131:154.0 132:108.0 133:277.0 138:18.0 139:37.0 144:164.0 145:41.0 146:83.0 147:1050.0 148:89.0 149:136.0 157:152.0 159:15.0 160:98.0 161:28.0 174:4257.0 175:535.0 176:452.0 177:101.0 187:36.0 188:2…					8080	5892	5356	7870	5844	3771	5785	5793	5181	4942	4090	4808	4514	4309	4426	4234	3780	4961	4069	5078	4233	3313	3987	3167	3813	4366	3516	3385	5903	4968	6366	4667	10819	6943	8620	7119	7723	6479	7185	1799	1801
110346	763505	174	110346	85:119.0 86:1903.0 87:217.0 88:116.0 93:27.0 94:61.0 95:80.0 96:49.0 97:46.0 99:85.0 100:853.0 101:112.0 102:143.0 103:73.0 106:45.0 111:29.0 112:57.0 113:77.0 114:58.0 115:109.0 116:63.0 117:24.0 118:25.0 119:21.0 122:23.0 124:36.0 125:47.0 126:78.0 127:69.0 128:144.0 130:357.0 131:276.0 132:36.0 133:68.0 136:14.0 137:55.0 138:45.0 139:56.0 140:91.0 141:87.0 142:180.0 144:62.0 146:191.0 147:369.…					15325	10349	786	31651	6441	7530	1278	8616	1525	5818	5126	22610	25050	10937	47919	831	803	2065	1292	1354	7217	8662	1332	852	1121	2457	1111	833	1126	834	2961	21553	2136	1545	1457	1425	1225	1339	2168	1072	1051
110343	723255	202	110343	85:627.0 86:261.0 87:21356.0 88:1373.0 89:5326.0 90:130.0 91:161.0 95:237.0 96:68.0 97:1088.0 98:343.0 99:1634.0 100:2143.0 101:1471.0 102:1075.0 103:9375.0 104:938.0 105:1028.0 107:87.0 108:134.0 109:278.0 111:454.0 112:509.0 113:954.0 114:629.0 115:703.0 116:3570.0 117:10573.0 118:1265.0 119:647.0 120:158.0 122:136.0 123:291.0 124:123.0 125:136.0 126:277.0 127:331.0 128:962.0 129:16447.0 130:32…					463	1163	1926	3049	4490	2060	14651	2654	2111	2662	3067	2250	3229	3800	2956	1917	3777	3810	256	3791	3927	4307	2739	942	4014	1594	5902	4077	2364	4063	2209	1668	3954	4485	3033	3475	177	5163	762	2208	1384
110328	389635	166	110328	86:334.0 89:65.0 90:62.0 91:1163.0 92:48.0 94:151.0 96:2187.0 97:399.0 98:621.0 100:840.0 101:52.0 103:159.0 104:915.0 105:109.0 109:50.0 110:844.0 111:50.0 114:88.0 116:518.0 118:96.0 120:398.0 121:162.0 122:51.0 124:48.0 125:37.0 128:254.0 130:78.0 134:92.0 137:124.0 139:139.0 140:26.0 142:494.0 143:423.0 144:325.0 145:66.0 146:1318.0 147:1049.0 151:40.0 155:164.0 166:4486.0 167:314.0 170:2273.…					2968	1939	1551	1490	1986	1763	1859	1258	1658	2317	2872	1879	1570	2840	1537	1617	1449	2089	1724	2081	13108	7006	2222	1573	2039	3757	2272	1819	1671	3224	2624	1412	3108	2135	2322	2019	1250	2166	2453	1661	1214
110315	896692	186	110315	85:276.0 88:82.0 89:1688.0 90:198.0 91:196.0 93:255.0 94:221.0 95:484.0 96:4285.0 97:391.0 98:438.0 99:298.0 100:271.0 101:748.0 102:288.0 103:8168.0 104:661.0 105:558.0 106:72.0 107:225.0 108:34.0 110:18.0 111:134.0 113:146.0 114:221.0 115:307.0 116:526.0 117:3288.0 118:322.0 119:475.0 120:64.0 121:113.0 123:663.0 124:204.0 126:47.0 127:117.0 128:355.0 129:2509.0 130:464.0 131:735.0 132:206.0 13…					428	162	315	975	305	180	625	724	367	221	173	587	385	330	215	1191	1891	487	469	2970	3596	1988	996	606	1161	612	1056	2222	1030	409	507	2603	506	1316	4270	1594	279	1329	1862	337	864
110189	894559	174	110189	85:233.0 86:7873.0 87:1113.0 88:299.0 94:49.0 97:35.0 98:314.0 99:57.0 100:9516.0 101:1255.0 102:1023.0 106:21.0 108:212.0 109:178.0 111:45.0 112:213.0 114:227.0 115:588.0 116:687.0 118:71.0 119:90.0 126:34.0 128:1135.0 129:1015.0 130:1300.0 131:1203.0 132:372.0 133:607.0 134:161.0 135:403.0 140:111.0 141:23.0 142:839.0 143:218.0 144:205.0 146:408.0 147:1503.0 148:446.0 154:563.0 156:2083.0 157:1…					1705	651	380	1340	585	906	116	16458	687	853	646	2621	1831	950	1987	114	1242	320	149	199	3545	2012	317	192	304	255	279	211	98	236	212	1003	370	187	551	283	209	273	241	264	98
110182	1076844	202	110182	89:378.0 95:76.0 97:125.0 103:2645.0 109:24.0 117:1062.0 121:105.0 123:41.0 128:55.0 129:826.0 130:251.0 131:249.0 132:53.0 133:513.0 134:44.0 142:107.0 144:103.0 145:89.0 147:1781.0 148:196.0 149:106.0 151:28.0 152:50.0 155:30.0 156:31.0 158:363.0 159:175.0 162:37.0 168:41.0 169:28.0 170:42.0 172:62.0 183:89.0 184:36.0 188:24.0 189:157.0 190:61.0 191:87.0 195:64.0 196:28.0 199:35.0 200:193.0 201…					1501	1831	1909	996	1447	1442	349	702	1810	1483	2610	1459	1700	1375	1601	839	1282	9680	6006	1223	16067	18792	6736	11805	4899	8996	6786	1022	2604	3780	1935	879	3249	4791	1297	909	410	19258	850	2808	844
110170	995815	218	110170	85:158.0 86:459.0 87:291.0 88:173.0 89:477.0 90:122.0 91:229.0 93:55.0 95:151.0 96:169.0 97:127.0 98:392.0 99:67.0 100:383.0 101:873.0 102:363.0 103:3484.0 104:115.0 105:264.0 108:56.0 110:106.0 113:95.0 114:294.0 115:209.0 116:3970.0 117:2215.0 118:526.0 119:78.0 120:42.0 124:27.0 125:275.0 127:169.0 128:648.0 129:911.0 130:483.0 131:279.0 133:1002.0 134:94.0 137:59.0 138:128.0 139:41.0 140:109.…					236	155	190	216	182	118	197	135	232	274	224	387	125	171	171	260	517	261	277	421	2678	3881	281	203	236	222	167	319	93	182	612	321	451	611	715	603	305	596	470	222	374
110131	721152	116	110131	86:424.0 88:55.0 93:33.0 96:705.0 97:171.0 100:553.0 101:318.0 103:351.0 110:49.0 114:222.0 115:321.0 116:22448.0 117:2843.0 118:1941.0 119:101.0 125:26.0 128:191.0 129:865.0 133:349.0 134:37.0 137:55.0 147:1165.0 148:105.0 151:29.0 158:404.0 172:99.0 181:29.0 183:100.0 184:75.0 185:197.0 210:93.0 245:143.0 246:25.0 256:64.0 266:96.0 358:37.0 371:15.0 419:62.0 428:37.0 458:16.0 464:13.0					6712	11873	13677	13875	8106	9665	5857	67471	2640	6833	4532	10002	5994	6656	15149	11584	10446	19788	16276	21550	9462	9325	10524	7660	21777	15732	15275	17179	16197	8214	5778	4874	5478	4013	9396	7082	9086	13054	18904	2026	1815
110125	748190	218	110125	86:852.0 100:1414.0 101:2243.0 102:812.0 104:47.0 114:400.0 115:178.0 117:3437.0 118:380.0 119:106.0 127:139.0 128:1948.0 129:2685.0 130:2016.0 131:477.0 132:153.0 133:736.0 142:73.0 144:105.0 145:254.0 146:580.0 147:2066.0 148:340.0 149:483.0 155:40.0 157:513.0 159:57.0 160:346.0 161:27.0 171:411.0 172:228.0 184:16.0 191:28.0 197:33.0 201:28.0 202:305.0 203:27.0 216:55.0 217:727.0 218:12049.0 21…					2964	4092	930	1285	1526	2120	4876	5441	706	1700	1229	2280	1469	2992	4029	1548	1177	2450	1688	1750	5177	2083	1483	1295	1783	1066	1852	1383	1853	1248	2258	1440	2360	1360	1245	1499	1215	2216	3235	1580	1240
110123	708131	218	110123	85:729.0 86:4555.0 87:2784.0 88:741.0 90:285.0 93:63.0 94:497.0 96:287.0 97:486.0 98:518.0 99:1161.0 100:5657.0 101:4752.0 102:3623.0 104:183.0 105:189.0 106:75.0 107:68.0 108:98.0 109:155.0 110:359.0 111:232.0 112:497.0 113:59.0 114:2386.0 115:3306.0 116:2537.0 117:21320.0 118:2629.0 119:1390.0 120:129.0 121:200.0 124:170.0 125:182.0 126:490.0 127:643.0 128:6866.0 129:4579.0 130:7303.0 131:3135.…					2173	4224	3051	9529	3325	3430	615	7981	1049	3195	3569	5311	5584	2591	10156	2355	1586	2982	3297	1905	2091	2130	2046	1952	2601	2508	2272	2383	2809	1905	4170	1867	1360	1399	1357	900	1388	3498	1969	355	497
110021	972516	205	110021	85:703.0 86:8793.0 87:258.0 88:1120.0 89:4658.0 90:279.0 91:62.0 93:43.0 94:548.0 95:339.0 96:3295.0 97:140.0 98:132.0 99:275.0 100:5064.0 101:1317.0 102:1383.0 103:21316.0 104:1873.0 105:758.0 109:53.0 110:23.0 111:282.0 112:1127.0 113:618.0 114:560.0 115:646.0 116:897.0 117:8170.0 118:717.0 120:19.0 123:313.0 124:125.0 126:440.0 128:2996.0 129:5609.0 130:1974.0 131:2147.0 132:309.0 133:2502.0 1…					258	143	645	243	217	120	601	113	461	366	383	195	134	332	141	293	404	490	282	453	5789	2935	368	525	436	483	2828	451	421	342	529	215	2534	794	836	1361	811	621	1528	248	1434
110013	823823	117	110013	86:5239.0 87:624.0 88:109.0 89:2311.0 90:192.0 91:150.0 93:151.0 94:131.0 95:140.0 96:30.0 98:214.0 99:273.0 100:2601.0 101:1397.0 102:1256.0 103:8399.0 104:616.0 105:468.0 107:144.0 108:100.0 112:428.0 113:447.0 114:454.0 115:1048.0 116:1237.0 117:20148.0 118:1690.0 119:840.0 120:27.0 122:48.0 123:39.0 124:65.0 127:172.0 128:1071.0 129:2336.0 130:1264.0 131:2376.0 132:562.0 133:2715.0 134:304.0 …					7510	4677	2475	3260	7109	3225	2750	3257	3423	4103	6528	4631	2919	6453	9075	4704	5634	1741	2960	4722	20045	16922	3351	3417	3738	3715	7221	5751	4357	1854	15205	7919	3125	8509	9627	10956	9653	8050	4116	2677	9461
110008	983135	174	110008	85:1475.0 86:13278.0 87:1643.0 88:1267.0 89:6896.0 90:603.0 91:403.0 92:123.0 93:308.0 94:1728.0 95:1019.0 96:12279.0 97:1548.0 98:1247.0 99:633.0 100:9059.0 101:3188.0 102:4684.0 103:38597.0 104:3628.0 105:1475.0 106:407.0 107:317.0 108:242.0 109:178.0 110:209.0 111:129.0 112:2323.0 113:974.0 114:1440.0 115:889.0 116:3799.0 117:11926.0 118:1536.0 119:851.0 120:263.0 121:344.0 122:117.0 123:871.0…					1081	885	480	897	735	551	892	6121	536	603	573	1100	1589	550	1305	1117	822	449	788	1371	2933	2248	942	750	191	1273	1408	974	928	409	3081	1562	1096	1578	4456	2794	1971	1216	3188	1021	819
110001	567979	116	110001	86:1387.0 87:495.0 90:10.0 91:135.0 93:237.0 98:580.0 99:2317.0 100:4852.0 101:256.0 104:39.0 111:65.0 112:224.0 113:343.0 114:980.0 115:775.0 116:84509.0 117:9770.0 118:7457.0 119:5.0 120:86.0 125:174.0 127:108.0 128:1446.0 130:1101.0 131:231.0 132:238.0 142:277.0 143:1847.0 144:709.0 145:75.0 151:46.0 152:12.0 155:100.0 157:48.0 158:29.0 172:399.0 188:290.0 193:19.0 195:28.0 197:55.0 201:24.0 2…					15754	11048	4035	26962	9924	6915	2288	18813	1680	7681	8528	12650	15372	6691	15615	2065	2804	3922	1369	302	3417	2864	2260	1688	1560	2160	2434	2355	2649	2500	1925	1168	2075	1765	1530	1726	4889	3005	2568	2873	1704
109401	533535	102	109401	85:933.0 86:579.0 87:297.0 88:468.0 89:228.0 90:243.0 91:61.0 94:238.0 96:39.0 98:316.0 99:80.0 100:417.0 101:142.0 102:11005.0 103:1251.0 104:502.0 105:48.0 107:93.0 110:123.0 111:222.0 112:140.0 114:260.0 116:247.0 117:82.0 118:71.0 120:36.0 122:31.0 128:724.0 129:146.0 130:358.0 131:340.0 132:169.0 137:32.0 138:50.0 139:18.0 140:68.0 141:75.0 142:392.0 143:234.0 144:482.0 145:138.0 146:40.0 14…					11745	8997	11274	7233	4442	23836	1406	2637	714	17905	10134	5799	3960	4416	5339	3511	30826	10602	2263	3617	5534	30436	3970	2985	4226	2452	10788	29976	33956	4365	28945	22590	14584	24304	20817	15243	2981	21928	18890	23404	5998
109386	542775	204	109386	85:154.0 86:147.0 89:833.0 91:127.0 94:33.0 95:40.0 98:183.0 99:112.0 100:268.0 101:919.0 102:125.0 103:4123.0 104:411.0 105:159.0 110:296.0 113:77.0 114:97.0 115:131.0 116:352.0 117:3335.0 118:304.0 119:258.0 129:917.0 130:319.0 131:918.0 132:80.0 133:1729.0 134:292.0 144:52.0 147:5348.0 148:1055.0 149:274.0 151:36.0 157:297.0 158:223.0 159:40.0 163:57.0 168:35.0 172:786.0 173:181.0 175:93.0 177…					960	537	4518	625	422	155	456	335	3024	315	315	553	509	380	569	2492	450	1424	1192	6727	14817	14342	3286	2572	3272	4613	5980	2919	2214	1420	6020	4571	5004	6812	6178	1975	5078	6032	6773	1504	8132
107960	826841	158	107960	85:11.0 86:680.0 87:480.0 88:50.0 89:1643.0 90:43.0 91:188.0 92:1.0 93:116.0 94:22.0 95:114.0 96:35.0 98:4.0 99:48.0 100:503.0 101:354.0 102:196.0 103:5833.0 104:484.0 105:236.0 106:16.0 107:49.0 108:17.0 109:66.0 111:4.0 113:199.0 114:171.0 115:113.0 116:209.0 117:5457.0 118:489.0 119:311.0 120:3.0 124:6.0 125:1.0 126:1.0 127:358.0 128:339.0 129:912.0 130:254.0 131:473.0 132:15.0 133:1213.0 134:…					1856	1681	2346	1412	1737	926	2199	459	3366	1621	2259	1228	1212	1511	1175	3594	3877	1759	2208	2371	3366	3455	2372	2205	2516	2015	4063	645	3939	1909	10706	4392	4037	7114	5965	8533	6680	5356	5294	1474	5305
107901	611996	128	107901	85:142.0 86:1364.0 87:51.0 88:92.0 98:165.0 99:635.0 100:3800.0 101:421.0 102:229.0 109:60.0 112:31.0 114:82.0 115:1351.0 116:325.0 122:403.0 123:14.0 124:46.0 125:44.0 126:63.0 127:135.0 128:3771.0 129:279.0 130:366.0 131:71.0 132:104.0 133:112.0 134:11.0 135:57.0 139:13.0 140:27.0 141:427.0 142:657.0 143:118.0 144:145.0 147:424.0 148:44.0 155:79.0 158:114.0 159:24.0 160:65.0 169:33.0 171:191.0 …					735	736	630	354	587	270	483	228	443	368	304	339	448	619	733	1256	1206	2143	2459	2405	4284	5254	2613	1864	2189	1451	1684	1298	959	1224	1019	1447	1957	1939	1539	1321	538	1346	1811	512	213
106936	238992	244	106936	89:281.0 90:73.0 91:107.0 94:27.0 96:263.0 97:321.0 98:50.0 100:123.0 103:295.0 104:168.0 105:568.0 106:201.0 107:219.0 115:502.0 116:128.0 117:135.0 119:277.0 120:233.0 121:220.0 124:360.0 126:387.0 133:1266.0 134:130.0 135:434.0 136:99.0 137:370.0 138:21.0 147:304.0 149:328.0 151:3191.0 152:1361.0 153:386.0 154:35.0 155:71.0 163:41.0 174:105.0 176:31.0 177:122.0 178:243.0 179:98.0 193:51.0 194:…					398	731	1322	386	323	341	1559	356	888	913	1690	311	968	1086	350	2974	2110	2508	388	1740	30807	37655	1031	1141	467	3391	2518	759	1948	1272	5262	2382	2642	2808	4484	3077	587	5622	1553	543	765
106482	772969	128	106482	85:1837.0 86:2306.0 87:2099.0 88:5423.0 89:1045.0 90:664.0 91:1108.0 92:224.0 93:379.0 94:143.0 95:300.0 96:314.0 97:448.0 98:1652.0 99:1282.0 100:26445.0 101:5270.0 102:2664.0 103:4984.0 104:630.0 105:1442.0 106:425.0 107:512.0 108:115.0 109:3691.0 110:490.0 111:1768.0 112:1727.0 113:2271.0 114:5293.0 115:4795.0 116:5273.0 117:3748.0 118:1046.0 119:1716.0 120:345.0 121:581.0 122:82.0 123:243.0 1…					1673	1415	258	1936	224	169	230	2305	308	274	202	1415	1450	494	2437	137	494	786	393	520	5636	4355	717	354	444	822	536	563	312	392	500	385	617	480	330	938	306	479	553	249	157
106191	550320	117	106191	85:202.0 86:3903.0 87:414.0 88:60.0 89:215.0 90:16.0 91:98.0 93:22.0 95:35.0 96:102.0 97:336.0 98:56.0 99:60.0 100:579.0 101:505.0 102:458.0 103:359.0 104:39.0 105:20.0 108:15.0 109:17.0 111:152.0 112:65.0 114:50.0 115:178.0 116:189.0 117:17086.0 118:1377.0 119:1013.0 120:69.0 121:15.0 124:31.0 125:25.0 126:124.0 127:94.0 128:95.0 129:1694.0 130:337.0 131:266.0 132:53.0 133:254.0 134:27.0 135:31.…					15462	9572	7723	6659	10678	11273	13346	4914	9816	11990	10826	11303	9699	12280	7332	7995	11245	20323	7544	14559	113972	81345	13129	10752	11775	23500	11475	12554	7957	13443	16205	13278	36036	16333	18153	19089	7131	21637	22887	17140	11218
105081	1027932	204	105081	85:231.0 86:114.0 87:216.0 89:601.0 90:95.0 91:157.0 93:44.0 97:247.0 99:441.0 100:87.0 101:1874.0 102:370.0 103:5876.0 104:587.0 105:258.0 109:186.0 111:228.0 113:397.0 114:51.0 115:473.0 116:922.0 117:7779.0 118:718.0 119:293.0 129:8800.0 130:1187.0 131:1216.0 132:272.0 133:1807.0 134:295.0 135:172.0 136:55.0 139:35.0 141:149.0 142:281.0 143:1168.0 144:422.0 145:7496.0 146:883.0 147:10078.0 148…					420	247	277	394	290	332	125	114	211	322	270	339	221	397	220	153	540	240	174	311	3749	5893	357	256	225	424	398	363	276	283	229	543	1148	318	298	788	150	868	616	259	162
104922	729954	142	104922	86:511.0 87:301.0 88:200.0 90:66.0 95:97.0 96:71.0 97:75.0 98:147.0 99:145.0 100:1198.0 101:565.0 102:1549.0 103:2622.0 104:227.0 105:203.0 111:133.0 113:168.0 114:380.0 115:701.0 116:383.0 118:96.0 119:110.0 123:69.0 126:114.0 127:164.0 128:578.0 129:3146.0 130:668.0 131:1329.0 132:219.0 133:2706.0 134:317.0 139:17.0 140:75.0 141:161.0 142:7338.0 143:1960.0 144:573.0 145:181.0 146:170.0 147:1118…					3950	2494	939	3712	1687	2417	1817	1115	1923	2366	2789	4673	2565	3269	3038	3264	1919	1905	2149	1618	4131	4307	2280	2395	2414	3246	3063	4474	2823	2512	2511	1319	3249	5639	2616	4922	1345	3438	1438	917	1028
104918	515952	214	104918	85:138.0 86:168.0 87:168.0 88:11.0 89:3474.0 90:294.0 91:311.0 92:31.0 93:171.0 94:4181.0 95:287.0 96:169.0 97:1632.0 98:384.0 99:411.0 100:213.0 101:70.0 102:112.0 103:219.0 104:15.0 105:308.0 108:15.0 109:44.0 110:137.0 111:112.0 112:62.0 113:158.0 114:34.0 115:56.0 117:57.0 120:80.0 122:20.0 124:446.0 126:87.0 127:30.0 128:9.0 129:57.0 131:305.0 132:43.0 133:652.0 134:36.0 137:37.0 138:111.0 1…					1715	1758	120	1450	4705	1152	183	377	234	2545	2822	2196	2009	2332	5255	269	214	6632	8057	8053	2193	2130	9611	6532	7748	6354	5387	3770	1964	3562	2840	5122	4266	569	1685	527	366	3961	7022	659	710
104137	863884	130	104137	85:4734.0 86:4392.0 87:2557.0 88:1585.0 89:6867.0 90:343.0 91:35309.0 92:4415.0 93:40063.0 94:9883.0 95:34801.0 96:4809.0 97:12955.0 98:3006.0 99:7698.0 100:3234.0 101:10583.0 103:17890.0 104:399.0 105:22238.0 106:2924.0 107:20656.0 108:4687.0 109:12446.0 110:1854.0 111:6349.0 112:2281.0 113:2109.0 114:1281.0 115:5236.0 116:2125.0 117:25506.0 118:2689.0 119:12399.0 120:4579.0 121:13177.0 122:3620…					1862	1593	609	1142	1448	1834	1083	1614	803	905	1642	886	1160	966	2346	350	438	934	492	422	2805	2911	755	939	488	990	550	369	745	612	587	887	1718	1318	2390	1678	449	1418	1120	675	650
104135	742765	204	104135	85:495.0 86:2695.0 88:1245.0 89:1746.0 90:149.0 91:33.0 95:252.0 96:172.0 100:10245.0 101:3990.0 102:2221.0 103:1107.0 104:210.0 111:184.0 114:2433.0 115:385.0 116:10488.0 117:833.0 121:192.0 123:69.0 125:358.0 126:63.0 129:3250.0 133:3724.0 134:187.0 135:297.0 138:11.0 141:198.0 142:478.0 144:990.0 145:667.0 146:788.0 147:10600.0 148:2132.0 149:2606.0 152:82.0 155:98.0 160:928.0 161:260.0 162:19…					28451	27655	6587	28326	13354	18997	9161	27507	7715	14009	12755	22737	20261	17186	37097	9666	6830	20041	14767	13866	9359	9041	11498	7326	15699	11717	14082	12984	14914	8493	13490	4504	3790	6813	7009	3600	4357	10468	13231	2290	3069
104132	857499	225	104132	85:7266.0 86:9696.0 87:1874.0 88:3672.0 89:3153.0 90:344.0 91:27685.0 92:4771.0 93:57840.0 94:12989.0 95:26533.0 97:8734.0 98:1404.0 100:7040.0 101:5634.0 102:1668.0 103:13923.0 104:1986.0 105:16461.0 106:3906.0 107:29144.0 108:10297.0 109:14820.0 110:3503.0 111:7151.0 112:2591.0 114:3764.0 115:8345.0 116:11437.0 118:1203.0 119:9500.0 120:1696.0 121:11558.0 122:4081.0 123:6047.0 124:1530.0 125:20…					804	886	894	1236	1157	767	2042	540	1172	586	1239	891	1012	1075	894	292	503	988	446	558	2907	1893	475	976	392	608	726	544	419	554	563	656	1302	785	1125	947	358	1100	984	873	564
104123	820124	216	104123	89:2050.0 100:28690.0 101:3542.0 102:3035.0 103:2310.0 104:410.0 113:1298.0 114:1173.0 115:12472.0 116:4334.0 117:6035.0 119:363.0 127:1655.0 128:2193.0 129:5629.0 130:4103.0 131:4077.0 132:2525.0 133:6771.0 134:1356.0 140:1769.0 141:1893.0 142:5532.0 143:10339.0 144:8800.0 145:3307.0 146:2159.0 147:29460.0 148:3929.0 149:658.0 153:931.0 154:3354.0 155:1262.0 156:875.0 157:501.0 158:1191.0 159:10…					270	169	112	165	175	185	136	137	146	148	362	199	107	304	217	89	177	167	106	227	3417	2083	113	153	158	198	200	164	109	101	300	259	232	195	288	125	111	248	277	129	120
103870	889000	387	103870	85:4975.0 86:1068.0 88:1581.0 89:25913.0 90:2090.0 91:1501.0 92:147.0 93:210.0 94:259.0 95:99.0 96:257.0 97:902.0 98:761.0 99:1980.0 100:5598.0 101:16522.0 102:3516.0 103:48579.0 104:4949.0 105:7078.0 106:841.0 107:900.0 108:266.0 109:412.0 110:201.0 111:890.0 112:304.0 113:2828.0 114:8636.0 115:5339.0 116:6092.0 117:11249.0 118:1408.0 119:4252.0 120:452.0 121:1158.0 122:155.0 123:359.0 124:126.0…					699	1336	1937	279	888	656	3382	220	11412	1130	650	317	219	635	483	1496	2637	3545	2565	1267	4386	4686	2067	1886	1706	1038	1519	1789	1467	2024	1431	3535	4856	4513	1357	3997	1481	1482	6087	606	1998
103821	496534	89	103821	86:659.0 88:212.0 89:22097.0 90:1615.0 91:1178.0 92:50.0 95:78.0 100:634.0 101:421.0 102:384.0 103:971.0 104:119.0 105:300.0 106:44.0 109:58.0 112:4206.0 115:824.0 116:132.0 117:671.0 118:58.0 119:540.0 120:38.0 125:56.0 126:2153.0 127:274.0 128:457.0 129:924.0 130:253.0 131:521.0 133:1581.0 135:147.0 142:61.0 143:130.0 144:36.0 145:73.0 147:13887.0 148:2197.0 149:1413.0 150:30.0 151:70.0 154:131…					6271	446	10386	3103	7432	3237	1274	1507	9033	9032	8132	4246	4334	4359	5501	1420	3716	5691	2637	4563	8365	5444	3519	1634	6331	7617	4705	2553	2663	1416	3624	8099	5599	7133	5879	3742	1994	7570	7134	4413	9893
102304	755847	144	102304	85:127.0 88:182.0 97:171.0 98:291.0 100:1372.0 101:457.0 102:219.0 103:312.0 104:58.0 106:70.0 109:61.0 111:144.0 112:105.0 114:251.0 115:361.0 119:197.0 120:42.0 122:26.0 123:56.0 124:27.0 127:255.0 129:253.0 131:506.0 133:568.0 135:63.0 137:49.0 138:24.0 139:87.0 141:150.0 143:100.0 144:10500.0 145:1402.0 146:950.0 147:3419.0 149:413.0 150:29.0 151:97.0 153:335.0 154:345.0 155:320.0 156:410.0 1…					15439	16886	13332	11847	12930	8124	8359	13409	10564	11659	18650	16038	20760	20963	31993	8862	5207	7993	6863	8640	10431	6154	6597	6810	7568	5421	7918	8424	8328	7622	6692	5587	16380	12795	13997	22022	9070	9016	12311	451	740
102246	471608	117	102246	85:949.0 86:473.0 87:1132.0 88:455.0 89:3473.0 90:244.0 91:230.0 98:528.0 99:529.0 100:164.0 101:3001.0 102:622.0 103:884.0 111:79.0 112:566.0 113:252.0 114:167.0 115:182.0 116:1336.0 117:13646.0 118:1354.0 119:482.0 125:39.0 126:374.0 127:200.0 128:651.0 129:642.0 130:383.0 131:255.0 132:105.0 133:1144.0 139:115.0 140:325.0 142:483.0 143:163.0 144:32.0 147:4260.0 148:350.0 149:96.0 154:1055.0 15…					15810	15950	33633	10562	8869	10460	25158	4842	30223	11851	15584	10837	7920	16882	10866	8696	10354	17124	12458	20307	149777	173080	16363	12918	11782	18018	19286	8214	10247	7734	14233	12320	35457	12892	15908	17327	4783	16497	21051	11373	7144
100891	195441	117	100891	86:193.0 87:1503.0 88:738.0 92:2077.0 93:429.0 100:180.0 101:1209.0 102:1000.0 103:846.0 107:1103.0 110:483.0 115:600.0 116:786.0 117:34573.0 118:3857.0 119:1316.0 120:76.0 127:698.0 129:727.0 130:2285.0 131:1971.0 132:404.0 133:2381.0 134:2458.0 135:397.0 136:112.0 141:28.0 143:237.0 144:81.0 145:95.0 147:14982.0 148:2404.0 149:1685.0 150:198.0 151:36.0 152:23.0 158:57.0 159:55.0 172:40.0 175:64…					4204	4333	2533	2122	2612	1828	1609	1086	1695	3932	2967	2348	2751	5043	2830	3496	1052	3419	945	1621	27313	22934	4902	1426	1520	4888	3881	1233	1722	5293	2472	1330	9061	3496	2797	4208	2008	3795	1326	1058	591
100841	837840	103	100841	85:2666.0 86:616.0 87:301.0 88:224.0 89:2897.0 90:236.0 91:124.0 92:24.0 93:28.0 94:89.0 96:137.0 97:90.0 98:149.0 99:253.0 100:667.0 101:610.0 102:368.0 103:9164.0 104:718.0 105:434.0 106:45.0 110:82.0 111:78.0 112:81.0 113:305.0 114:214.0 115:206.0 116:198.0 117:3358.0 118:298.0 119:235.0 123:111.0 125:28.0 126:74.0 128:337.0 129:1276.0 130:242.0 131:819.0 132:139.0 133:1834.0 134:168.0 135:103…					2206	2674	18961	1945	3135	1974	15150	935	16526	1914	2425	1779	1642	2248	2804	3793	4777	6314	6519	5685	10533	9562	7842	5755	5895	4076	4632	2995	3538	6406	4283	4783	8313	8176	5168	7412	4357	9218	7363	4459	2997
100727	932912	142	100727	85:94.0 86:307.0 87:145.0 88:74.0 90:35.0 93:113.0 94:82.0 95:67.0 96:176.0 97:102.0 98:266.0 99:650.0 100:1987.0 101:493.0 102:264.0 103:864.0 104:181.0 105:128.0 106:130.0 107:262.0 111:38.0 112:48.0 113:192.0 114:234.0 115:752.0 116:268.0 117:605.0 118:144.0 119:97.0 121:109.0 122:234.0 125:231.0 126:336.0 127:203.0 128:687.0 129:430.0 130:299.0 131:380.0 132:259.0 133:624.0 135:170.0 136:50.0…					454	229	286	569	182	223	84	303	146	217	465	472	321	337	373	121	132	235	121	224	3137	1515	418	211	198	388	229	201	121	299	358	240	441	233	336	373	111	216	348	297	150
100343	837681	262	100343	85:893.0 86:592.0 87:95.0 88:229.0 89:3926.0 90:295.0 95:114.0 97:2555.0 98:118.0 99:224.0 100:936.0 101:930.0 102:402.0 103:13922.0 104:1306.0 105:1542.0 107:28.0 109:151.0 110:1055.0 111:45.0 113:396.0 114:4626.0 115:506.0 116:639.0 117:4786.0 118:149.0 119:351.0 122:189.0 123:2.0 124:20.0 127:120.0 128:202.0 129:4525.0 130:594.0 131:1127.0 132:18.0 133:2681.0 134:520.0 135:161.0 140:124.0 141:…					433	329	2461	229	358	299	1346	141	954	297	401	249	221	368	320	476	839	465	430	951	3264	2083	904	165	482	511	428	389	514	794	635	463	977	642	474	798	507	1355	665	536	503
100114	917746	416	100114	85:16.0 89:48.0 96:139.0 98:14.0 99:18.0 100:200.0 103:2473.0 108:9.0 113:71.0 114:95.0 117:222.0 124:27.0 125:17.0 128:2.0 129:470.0 131:17.0 133:594.0 135:94.0 140:27.0 142:99.0 143:70.0 144:134.0 147:1496.0 149:413.0 150:14.0 152:53.0 156:126.0 158:46.0 160:26.0 163:3.0 164:3.0 168:109.0 169:85.0 170:24.0 172:39.0 173:3.0 177:148.0 178:12.0 179:27.0 180:53.0 181:29.0 182:79.0 184:75.0 185:5.0 …					317	203	399	205	265	139	328	62	279	203	374	175	316	205	339	217	174	173	183	291	3009	1893	174	155	248	241	506	227	206	151	362	208	395	534	382	539	216	409	401	216	371
99877	400039	255	99877	85:971.0 86:773.0 87:270.0 91:142.0 92:46.0 95:29.0 96:146.0 97:235.0 98:948.0 99:766.0 100:1705.0 101:454.0 103:464.0 104:39.0 105:636.0 109:61.0 111:247.0 112:386.0 113:290.0 114:1165.0 115:431.0 120:2454.0 121:235.0 122:44.0 123:28.0 124:66.0 125:178.0 126:413.0 127:501.0 128:308.0 131:162.0 132:221.0 133:222.0 135:67.0 136:32.0 138:15.0 139:42.0 140:138.0 141:49.0 142:218.0 143:141.0 144:43.0…					3400	1864	591	3233	1723	2345	663	1449	817	1730	2938	2543	2443	3419	2427	395	729	1454	891	532	3264	5325	1424	977	880	1429	974	619	963	759	374	698	1934	1508	964	1172	359	836	1085	446	376
98053	795883	232	98053	86:126.0 100:94.0 117:188.0 129:128.0 130:63.0 131:191.0 133:134.0 135:6.0 144:145.0 146:267.0 147:311.0 148:125.0 165:37.0 172:22.0 174:170.0 184:14.0 190:5.0 192:42.0 194:20.0 204:237.0 205:171.0 216:8.0 217:76.0 218:106.0 219:8.0 232:4547.0 233:1015.0 234:418.0 235:33.0 243:3.0 272:1.0 281:7.0 282:17.0 291:48.0 308:3.0 319:2.0 339:38.0 341:25.0 347:18.0 362:12.0 375:3.0 376:11.0 437:40.0					749	574	1745	591	417	1067	837	1435	1548	992	689	388	522	1005	1135	1367	1476	947	1479	1876	3723	3100	1387	1346	1679	2077	2842	2106	1285	690	4659	2781	1254	2313	3457	4120	1790	2222	2071	1207	6002
97828	176050	184	97828	86:189.0 88:849.0 89:163.0 90:3573.0 91:1820.0 92:250.0 94:48.0 95:14.0 97:1319.0 100:2408.0 101:101.0 102:2.0 103:6646.0 104:1173.0 106:194.0 107:1005.0 108:376.0 109:50.0 110:1862.0 111:120.0 112:689.0 116:771.0 117:596.0 118:1907.0 119:82.0 120:3582.0 121:300.0 122:34.0 123:42.0 127:361.0 130:2046.0 134:29519.0 135:2842.0 136:1586.0 137:161.0 138:183.0 140:5245.0 141:174.0 143:5160.0 144:357.0…					48903	43132	24253	15199	3151	205	209	70	18916	7330	54511	152	29377	13697	10756	10885	492	12693	148	172	112569	5893	10649	256	6023	113	262	4635	9427	8695	35070	223	19470	28983	255	30579	38922	395	4846	235	290
97455	840764	93	97455	85:347.0 86:42.0 87:69.0 88:110.0 89:426.0 90:86.0 91:3078.0 92:652.0 93:3158.0 94:2122.0 95:2175.0 96:643.0 97:368.0 98:205.0 99:147.0 101:141.0 103:134.0 105:919.0 106:477.0 107:1212.0 108:591.0 109:483.0 110:129.0 111:71.0 112:18.0 115:173.0 116:201.0 117:1653.0 118:170.0 119:595.0 120:219.0 121:965.0 122:323.0 123:247.0 124:59.0 125:88.0 127:66.0 128:53.0 129:1969.0 130:224.0 131:862.0 132:12…					55851	67515	76198	48925	2948	50156	1339	13895	2689	47268	87988	67834	2414	80547	77307	2105	64650	38340	3665	112780	43814	15810	69680	65305	60564	5441	47196	52278	67721	55405	63119	58734	77206	77378	117446	98389	40873	92518	45274	1001	1194
95440	952240	132	95440	86:65.0 88:40.0 89:537.0 91:468.0 92:50.0 100:107.0 101:94.0 102:52.0 103:2068.0 104:239.0 105:657.0 114:42.0 115:86.0 117:941.0 118:54.0 119:95.0 121:32.0 122:15.0 129:205.0 130:265.0 131:292.0 132:3557.0 133:751.0 134:76.0 144:21.0 147:1929.0 148:359.0 149:106.0 156:51.0 158:164.0 172:34.0 189:115.0 190:52.0 191:165.0 192:32.0 203:34.0 204:308.0 205:316.0 206:79.0 207:92.0 215:22.0 216:37.0 217…					981	588	1708	972	437	371	550	421	4342	592	638	976	1046	803	896	2406	1949	1404	3870	1006	9436	11124	1719	3373	2106	3312	9754	2880	2434	1037	9593	2092	7533	10735	7357	15826	5945	6706	5257	6407	13577
95438	859517	98	95438	86:127.0 87:63.0 89:563.0 90:55.0 96:43.0 97:39.0 98:4722.0 99:390.0 100:144.0 101:143.0 102:89.0 103:2238.0 104:155.0 105:83.0 113:50.0 114:41.0 115:39.0 116:28.0 117:899.0 118:87.0 119:49.0 126:42.0 127:44.0 128:40.0 129:318.0 130:38.0 131:203.0 133:425.0 134:48.0 135:33.0 141:22.0 142:137.0 143:122.0 144:128.0 145:30.0 147:2627.0 148:387.0 149:203.0 150:23.0 153:16.0 156:150.0 157:82.0 158:99.…					977	776	600	621	915	605	1829	334	1020	810	857	733	784	926	745	724	945	594	548	1146	4080	4804	578	710	782	747	964	681	433	818	974	658	1690	2459	661	2104	897	1545	981	623	1728
94724	494545	96	94724	85:143.0 86:84.0 87:208.0 88:66.0 89:11.0 90:6.0 91:10.0 93:6.0 95:33.0 96:1133.0 97:92.0 99:30.0 100:79.0 101:71.0 103:58.0 104:1.0 105:3.0 106:6.0 107:1.0 109:1.0 112:5.0 113:10.0 114:8.0 115:5.0 116:192.0 117:13.0 118:16.0 119:1.0 122:4.0 123:2.0 124:6.0 126:24.0 127:3.0 128:9.0 129:490.0 130:78.0 131:22.0 133:27.0 135:8.0 136:1.0 137:2.0 138:2.0 140:50.0 141:6.0 142:54.0 143:38.0 144:197.0 14…					902	381	1299	604	744	437	2326	280	3039	582	848	765	544	1051	386	1342	1611	2002	1418	1845	13618	8615	2263	1691	1547	832	2769	1499	1185	1488	1912	1824	2826	2609	2438	3062	1159	2341	2205	702	828
94582	545119	214	94582	85:51.0 87:53.0 89:1362.0 90:157.0 92:44.0 93:32.0 94:1729.0 95:45.0 96:72.0 97:421.0 98:129.0 99:170.0 100:34.0 103:26.0 105:69.0 106:13.0 107:86.0 109:54.0 110:64.0 112:10.0 113:67.0 114:20.0 120:138.0 121:1.0 123:16.0 124:190.0 125:33.0 126:31.0 130:61.0 133:26.0 138:34.0 139:40.0 140:211.0 141:47.0 142:30.0 143:23.0 148:97.0 149:81.0 154:20.0 155:25.0 158:7.0 166:18.0 167:17.0 168:1116.0 169:…					898	1004	216	562	1970	663	107	288	109	1255	1442	759	643	1105	2083	76	88	211	63	138	2831	2485	99	102	32	187	122	59	177	99	95	92	184	283	233	573	140	91	197	998	1598
93385	444805	215	93385	85:237.0 86:118.0 90:1.0 91:157.0 93:179.0 94:27.0 95:215.0 96:8.0 98:41.0 100:324.0 101:21.0 102:566.0 103:13.0 106:21.0 107:138.0 108:73.0 109:1037.0 110:46.0 111:1.0 112:18.0 114:400.0 116:18.0 117:598.0 119:17.0 120:28.0 121:40.0 122:50.0 127:326.0 128:112.0 130:159.0 131:78.0 136:1.0 138:9.0 140:6.0 141:340.0 142:112.0 143:616.0 144:17.0 147:227.0 150:32.0 152:32.0 156:27.0 157:45.0 158:796.…					1408	895	459	1522	732	969	376	403	1126	1361	1400	917	2148	1170	282	1220	2191	1335	1558	614	2448	899	1349	3195	676	1854	1644	1403	2547	1383	1660	2001	2924	4861	1814	4088	1753	2214	1361	101	45
91401	464976	170	91401	85:243.0 86:1044.0 89:61.0 90:21.0 93:75.0 94:179.0 95:352.0 96:330.0 98:360.0 99:204.0 100:1439.0 101:364.0 102:750.0 104:53.0 106:54.0 109:55.0 110:207.0 111:143.0 112:163.0 113:337.0 114:256.0 115:277.0 116:957.0 117:81.0 118:90.0 120:57.0 123:21.0 124:77.0 126:217.0 128:399.0 129:462.0 130:316.0 131:353.0 132:91.0 133:208.0 134:279.0 135:403.0 136:71.0 137:51.0 139:59.0 140:146.0 141:492.0 14…					1594	980	268	982	1092	1087	139	1288	257	761	679	1255	1278	935	549	228	394	526	480	557	1811	1396	798	663	406	593	607	273	342	304	358	318	640	619	319	557	340	566	474	112	70
89252	907596	173	89252	85:92.0 86:107.0 87:115.0 90:56.0 91:1301.0 92:114.0 93:768.0 94:184.0 95:577.0 96:63.0 97:209.0 98:41.0 99:448.0 101:800.0 102:121.0 103:7998.0 104:590.0 105:683.0 107:486.0 108:82.0 109:457.0 111:244.0 112:33.0 113:198.0 114:90.0 115:366.0 116:569.0 117:931.0 119:563.0 121:230.0 122:85.0 123:157.0 125:56.0 127:190.0 128:100.0 129:2459.0 130:319.0 131:946.0 132:157.0 133:1230.0 134:247.0 135:279…					4918	6789	3794	5777	4635	3147	5168	1763	4729	4218	5874	3304	5498	3955	4890	303	427	1534	745	955	3111	3668	737	876	658	899	6647	521	476	494	499	881	2591	1541	1327	10915	202	1014	2016	1443	1160
89175	892421	202	89175	85:364.0 100:235.0 104:154.0 105:236.0 113:167.0 117:83.0 120:48.0 123:28.0 129:135.0 130:126.0 133:170.0 140:39.0 144:42.0 145:60.0 149:1259.0 150:109.0 155:71.0 156:30.0 158:62.0 167:278.0 173:41.0 174:20.0 181:52.0 190:21.0 200:114.0 202:3508.0 203:675.0 204:144.0 217:21.0 228:22.0 291:7.0 301:49.0 302:29.0 314:12.0 316:69.0 317:50.0 415:25.0 422:15.0 428:23.0 488:30.0					2772	1868	627	3350	1189	1711	405	1059	751	1713	1662	2273	2803	2102	2689	527	898	1192	836	571	5815	5964	657	785	466	1023	1336	921	803	847	738	594	1728	1267	666	672	356	1059	1110	545	474
88847	927039	217	88847	89:3.0 99:8.0 100:13.0 101:182.0 103:2816.0 104:149.0 105:95.0 115:42.0 117:341.0 126:1.0 129:637.0 133:426.0 140:32.0 142:101.0 144:6.0 147:554.0 156:20.0 157:115.0 160:8.0 163:138.0 165:14.0 169:276.0 172:29.0 173:91.0 177:16.0 179:123.0 189:226.0 190:4.0 191:176.0 192:33.0 194:12.0 204:15.0 205:234.0 215:21.0 217:3737.0 218:620.0 219:288.0 222:38.0 223:15.0 230:101.0 231:31.0 243:43.0 244:9.0 …					1284	532	704	1972	1187	477	1192	220	778	464	407	1924	539	889	354	1600	2814	1091	981	688	4106	5562	761	905	1332	1042	1708	1962	1469	706	3966	2555	1702	3398	13422	2128	1507	3388	2426	1833	3330
88046	667114	159	88046	86:208.0 88:38.0 89:716.0 99:139.0 100:375.0 101:209.0 103:1094.0 107:29.0 111:70.0 113:310.0 115:128.0 117:1265.0 118:129.0 119:9.0 128:156.0 129:1638.0 130:195.0 131:96.0 133:365.0 134:37.0 140:32.0 141:158.0 142:53.0 143:235.0 144:178.0 147:2796.0 148:215.0 149:217.0 150:66.0 157:924.0 158:123.0 159:6058.0 160:868.0 161:181.0 165:10.0 168:1.0 171:23.0 173:37.0 175:51.0 177:13.0 184:9.0 189:167…					3471	2881	6626	2514	977	2116	5056	8763	5038	2475	1332	613	3178	686	3863	2481	2868	3542	3149	913	13746	10082	861	276	3105	880	3528	3687	3180	2761	4235	1999	2529	2649	3648	6384	8147	2913	1592	1349	967
88045	685018	204	88045	85:111.0 87:129.0 92:2.0 98:60.0 100:901.0 101:222.0 102:618.0 103:3003.0 104:261.0 109:16.0 110:98.0 112:11.0 113:11.0 114:329.0 115:127.0 116:649.0 117:720.0 128:175.0 129:416.0 130:170.0 131:437.0 132:64.0 133:389.0 140:20.0 142:86.0 143:41.0 144:135.0 145:18.0 146:131.0 147:2686.0 148:562.0 150:1.0 152:78.0 156:16.0 157:7.0 158:20.0 159:17.0 163:33.0 168:494.0 169:56.0 172:56.0 173:31.0 175:2…					858	801	11799	836	884	843	2145	356	2289	917	661	645	470	740	909	1564	1461	1980	2954	7520	3978	4000	3298	2048	2924	5295	3263	1781	1480	1781	2636	2405	5347	4149	2530	4722	2295	3061	3116	2541	3962
87822	700035	160	87822	85:206.0 86:482.0 87:460.0 88:409.0 89:4155.0 90:252.0 91:183.0 96:101.0 97:99.0 98:197.0 99:442.0 100:741.0 101:1118.0 102:470.0 103:5831.0 104:407.0 105:2036.0 106:167.0 107:110.0 108:29.0 110:133.0 111:276.0 112:76.0 113:241.0 114:843.0 115:486.0 116:136.0 117:2252.0 118:359.0 119:359.0 120:49.0 124:14.0 127:311.0 128:285.0 129:1612.0 130:552.0 131:605.0 133:2644.0 134:532.0 135:82.0 138:84.0 …					913	1377	12702	599	1423	1215	2758	679	2707	905	1125	612	585	1095	748	2467	3414	3063	1887	4327	4361	3006	2747	2008	1785	3245	5361	2177	1917	2843	3385	3127	7455	5359	6750	6608	1918	5079	2410	765	993
87713	742967	129	87713	85:236.0 86:107.0 88:41.0 91:222.0 93:503.0 95:903.0 96:1645.0 97:918.0 98:1295.0 99:246.0 105:210.0 107:81.0 109:458.0 110:548.0 111:194.0 112:173.0 115:48.0 116:452.0 117:5957.0 118:392.0 119:221.0 120:80.0 121:123.0 122:60.0 123:277.0 124:269.0 125:183.0 128:71.0 129:4481.0 130:531.0 131:913.0 132:728.0 133:258.0 134:123.0 135:142.0 136:34.0 137:145.0 138:96.0 139:54.0 142:38.0 143:200.0 145:1…					3440	4362	10671	3113	2704	2481	21382	2504	17134	3937	2537	3127	2580	2684	3811	1909	1990	3394	2632	2206	4080	11124	1906	1649	2373	2248	2096	2780	2286	2675	2974	2507	13262	5977	7087	12355	4770	3854	6750	9068	7404
86075	896008	290	86075	87:247.0 88:82.0 89:1537.0 90:184.0 98:64.0 99:366.0 101:909.0 103:4667.0 104:337.0 105:228.0 106:183.0 111:143.0 113:178.0 114:118.0 117:2684.0 118:355.0 119:191.0 126:478.0 128:129.0 129:1382.0 130:111.0 131:682.0 132:130.0 133:3484.0 134:637.0 135:167.0 137:65.0 139:76.0 140:217.0 142:296.0 143:398.0 147:7107.0 148:947.0 149:813.0 151:79.0 154:206.0 156:140.0 157:711.0 163:128.0 168:74.0 170:7…					1451	962	980	653	976	387	604	156	1284	1124	1129	447	504	739	2043	1025	817	121	819	953	4718	2674	1594	2995	1055	1445	218	916	768	685	631	926	1572	756	1426	1355	373	630	1517	796	293
85106	813122	174	85106	85:253.0 86:4976.0 87:513.0 88:308.0 89:69.0 90:642.0 91:438.0 93:60.0 97:258.0 98:101.0 99:191.0 100:2197.0 101:461.0 102:359.0 103:304.0 104:57.0 105:213.0 106:139.0 108:43.0 109:35.0 110:524.0 112:394.0 113:108.0 114:154.0 115:173.0 116:162.0 117:194.0 119:73.0 120:85.0 128:201.0 130:738.0 131:579.0 132:333.0 134:533.0 135:93.0 136:20.0 140:6882.0 141:290.0 142:113.0 144:82.0 146:276.0 148:157…					1813	1703	614	1894	1083	883	368	3088	546	1000	823	1461	1135	982	2204	1362	1362	1947	1662	918	2627	1846	1196	1199	1425	2009	1809	1763	2899	1181	7633	2238	2629	2106	1730	1172	2661	2211	3205	219	158
84382	1189476	204	84382	88:137.0 89:780.0 90:89.0 95:39.0 97:93.0 99:89.0 100:141.0 101:402.0 102:210.0 103:3633.0 104:356.0 105:282.0 111:121.0 112:49.0 113:143.0 114:60.0 115:96.0 116:272.0 117:1771.0 118:80.0 120:50.0 123:39.0 125:91.0 127:344.0 129:1789.0 130:333.0 131:527.0 132:143.0 133:828.0 141:64.0 143:387.0 144:90.0 145:148.0 147:3308.0 148:744.0 150:76.0 151:55.0 153:120.0 154:28.0 155:263.0 156:94.0 157:274.…					124	196	200	150	280	112	157	107	151	349	186	180	342	205	153	162	241	244	172	232	3417	4804	364	452	167	366	321	200	180	160	301	600	3516	655	492	1510	830	393	1181	962	1041
84223	245785	151	84223	87:311.0 88:266.0 89:1035.0 90:138.0 91:159.0 93:47.0 95:295.0 96:167.0 98:146.0 99:120.0 100:582.0 102:256.0 103:1262.0 104:524.0 105:498.0 106:190.0 109:114.0 111:5.0 113:92.0 114:133.0 115:895.0 116:16.0 118:105.0 119:536.0 120:529.0 121:234.0 122:58.0 123:50.0 124:670.0 125:73.0 126:491.0 127:574.0 128:44.0 129:107.0 130:569.0 132:84.0 133:2075.0 134:466.0 135:638.0 136:69.0 137:759.0 138:99.…					10456	6866	5149	2827	5455	8557	8439	2028	9309	5642	11742	4037	7024	3750	7229	5813	1526	2169	3170	1530	20683	21845	2001	1651	5171	3116	2325	3812	1515	1648	1545	1541	3491	2303	1664	2171	4561	2180	2089	1138	2242
84221	186195	140	84221	85:511.0 86:446.0 97:42.0 98:203.0 99:26.0 101:36.0 102:9.0 107:106.0 110:191.0 112:99.0 114:50.0 128:10.0 129:14.0 130:54.0 131:80.0 139:13.0 140:3035.0 141:25.0 144:106.0 151:6.0 153:61.0 158:22.0 169:58.0 191:211.0 193:17.0 195:34.0 197:417.0 204:35.0 207:1959.0 208:346.0 209:205.0 211:389.0 249:20.0 299:14.0					23396	20994	22358	24079	24316	9288	19450	5952	5361	19388	18213	16956	7360	29274	11886	2560	4451	12344	4634	11974	48710	75404	9951	3161	8784	13764	4016	3030	5822	18895	2915	3466	49918	9244	12201	8673	2686	4172	6851	9779	3435
84216	440672	212	84216	85:239.0 86:46.0 87:3.0 88:46.0 89:464.0 90:28.0 91:126.0 92:16.0 93:34.0 96:390.0 98:156.0 99:270.0 100:1229.0 101:162.0 102:123.0 103:137.0 104:162.0 105:70.0 106:61.0 110:181.0 112:5.0 113:187.0 114:219.0 115:56.0 116:212.0 117:304.0 118:88.0 120:492.0 121:64.0 122:76.0 123:26.0 124:53.0 126:27.0 127:29.0 128:95.0 129:167.0 130:434.0 131:212.0 132:5.0 133:152.0 134:104.0 136:32.0 138:75.0 139:…					108	131	176	123	132	73	125	91	116	119	143	117	107	171	108	1333	419	935	874	382	3443	1633	1039	708	645	744	887	980	1138	1298	615	580	1058	639	504	542	528	579	664	158	62
84115	625221	117	84115	85:139.0 86:647.0 87:286.0 88:163.0 89:5770.0 90:365.0 91:70.0 93:4.0 95:22.0 96:4.0 97:5.0 98:166.0 99:119.0 100:2082.0 101:1105.0 102:388.0 103:2461.0 104:215.0 105:450.0 106:37.0 109:30.0 110:75.0 111:695.0 112:272.0 113:326.0 114:193.0 115:428.0 116:625.0 117:8133.0 118:720.0 119:623.0 121:5.0 123:84.0 124:17.0 125:494.0 126:326.0 127:52.0 128:137.0 129:1957.0 130:499.0 131:871.0 132:243.0 13…					3932	2488	15272	2950	2867	2489	7381	1163	19173	3080	3225	3795	2814	3970	4359	3227	4315	5119	6201	2880	6554	5041	5547	4493	4992	4405	6576	4700	3313	6358	3914	3431	6865	8403	8493	7025	3558	9159	4072	3177	1296
84088	475100	116	84088	85:168.0 87:207.0 88:151.0 89:133.0 90:2.0 91:8.0 93:92.0 97:51.0 98:7.0 99:848.0 100:1033.0 101:959.0 102:103.0 103:2722.0 104:119.0 105:5.0 107:39.0 110:138.0 111:176.0 112:184.0 113:730.0 114:173.0 115:212.0 116:4464.0 117:504.0 118:199.0 121:54.0 123:79.0 128:52.0 130:228.0 131:45.0 132:1450.0 133:211.0 136:8.0 138:38.0 142:27.0 143:337.0 144:1713.0 145:87.0 146:253.0 147:2024.0 148:138.0 149…					7200	5146	1958	7020	5774	2124	991	2985	4092	3532	4313	5717	4452	3152	3209	1903	3504	1816	1718	2730	86531	103758	2468	1360	2369	2206	2553	2152	912	3255	2764	3494	6545	2338	2425	4669	4047	2800	3895	2550	222
84086	410355	257	84086	85:1018.0 86:8470.0 87:1213.0 88:758.0 89:1212.0 90:155.0 92:110.0 93:252.0 94:53.0 95:176.0 96:90.0 97:109.0 98:1250.0 99:914.0 100:10711.0 101:8741.0 102:3436.0 103:2516.0 104:296.0 105:312.0 106:339.0 107:164.0 108:51.0 109:177.0 110:874.0 111:321.0 112:455.0 113:2404.0 114:4528.0 115:2955.0 116:5399.0 117:1160.0 118:151.0 120:907.0 121:7397.0 122:665.0 123:67.0 124:178.0 125:49.0 126:248.0 12…					2818	1080	241	3695	2138	1274	448	1152	454	974	1806	2231	4386	1452	4041	230	510	1000	452	478	4029	3834	904	583	470	530	443	270	485	451	262	308	642	578	545	425	338	427	676	180	202
66663	1055601	156	66663	116:122.0 117:245.0 120:112.0 124:196.0 128:141.0 142:320.0 156:8750.0 157:1526.0 164:20.0 168:64.0 178:26.0 193:3.0 201:147.0 209:107.0 214:64.0 218:170.0 223:30.0 224:1.0 234:83.0 239:113.0 241:124.0 244:39.0 246:16.0 254:483.0 264:46.0 268:31.0 283:146.0 284:134.0 285:27.0 294:54.0 299:31.0 303:651.0 304:434.0 305:50.0 309:1.0 318:93.0 330:37.0 331:6.0 332:54.0 342:44.0 346:2.0 357:55.0 365:1.…					18235	7079	432	23004	3891	2504	397	2070	421	3627	3561	15500	20643	8268	15480	276	242	848	525	428	4335	2769	723	558	453	756	372	356	333	321	390	314	594	580	386	466	276	407	662	108	210
66350	909390	142	66350	91:164.0 99:2767.0 124:279.0 125:357.0 141:1687.0 142:65566.0 143:10129.0 158:6206.0 159:2487.0 218:4391.0 219:1580.0 220:631.0 228:596.0 229:466.0 236:308.0 252:134.0 278:59.0 284:220.0 295:432.0 307:558.0 308:218.0 309:201.0 311:230.0 316:65.0 331:92.0 332:3.0 368:262.0 397:42.0 410:16.0 424:12.0 426:46.0 427:119.0 428:157.0 440:53.0 441:51.0 442:104.0 444:64.0 445:54.0 470:8.0 481:16.0 483:59.…					2653	789	245	6686	321	295	255	2262	312	390	376	3729	4522	1319	3480	135	214	368	168	318	3825	3337	392	357	327	557	529	487	251	610	605	260	431	297	446	647	393	393	772	227	610
66305	771222	158	66305	85:6570.0 86:839.0 87:244.0 88:321.0 95:65.0 97:467.0 102:10359.0 110:406.0 112:228.0 116:8969.0 117:8439.0 118:742.0 129:2867.0 139:486.0 142:4061.0 143:1090.0 144:1745.0 146:650.0 158:88220.0 159:35294.0 160:8890.0 161:1483.0 183:378.0 186:35.0 187:124.0 200:101.0 205:383.0 212:177.0 213:308.0 214:211.0 230:291.0 239:580.0 241:463.0 242:212.0 256:197.0 257:935.0 259:137.0 261:152.0 264:13.0 273…					85691	61774	8191	80707	32868	49866	6178	84304	5499	29327	30724	59271	60994	43843	122690	6981	6332	20174	12847	11416	8543	6319	7583	4474	15145	15330	12269	12603	9723	4559	11100	3064	3846	4118	6665	7544	5825	10504	17838	296	745
66291	711075	142	66291	89:601.0 107:5298.0 108:2865.0 113:311.0 135:4531.0 136:5692.0 137:6327.0 138:306.0 139:2863.0 140:2787.0 142:195725.0 143:32995.0 144:8176.0 163:3030.0 164:286.0 169:1377.0 185:2559.0 205:1931.0 207:2219.0 208:606.0 209:443.0 234:4084.0 235:2592.0 236:1277.0 237:25996.0 238:4464.0 239:1272.0 251:347.0 252:670.0 275:1583.0 276:1876.0 277:866.0 278:1332.0 279:509.0 280:593.0 291:2709.0 292:986.0 2…					1419	667	595	3343	631	461	565	45149	581	599	658	1752	1545	777	1593	148	273	370	316	260	3009	1893	326	378	266	468	370	306	210	190	111	300	423	297	304	227	173	421	365	275	141
66275	755932	232	66275	86:3615.0 87:795.0 88:399.0 89:9823.0 90:1464.0 91:5653.0 92:1569.0 94:429.0 95:3480.0 96:1439.0 97:12757.0 98:1948.0 100:27462.0 101:15898.0 102:3620.0 103:8059.0 104:4937.0 105:1983.0 109:1113.0 110:317.0 111:5226.0 115:5538.0 117:29451.0 118:2134.0 119:1786.0 120:1032.0 122:2147.0 125:2470.0 126:717.0 128:1223.0 130:5803.0 131:9933.0 132:3155.0 133:6880.0 134:1263.0 136:261.0 140:921.0 146:938…					1266	1707	1037	492	792	1033	1409	1960	991	1239	957	2885	1339	1441	1563	195	147	389	273	264	2397	1988	337	232	307	236	369	294	171	201	447	204	529	455	234	454	480	254	204	155	147
66261	760411	174	66261	85:17519.0 86:116388.0 87:27929.0 88:8632.0 89:2544.0 90:1494.0 91:7941.0 92:663.0 97:1871.0 99:3711.0 100:74039.0 101:18065.0 102:23646.0 104:2603.0 105:468.0 106:325.0 107:93.0 110:55.0 111:2599.0 112:3145.0 113:4507.0 114:6239.0 115:9311.0 116:32861.0 117:23870.0 118:7171.0 119:2530.0 120:766.0 121:758.0 122:190.0 127:1983.0 128:2965.0 130:25372.0 131:14762.0 132:11246.0 133:14276.0 134:3542.0…					10185	10319	1772	8657	2251	7019	1963	7640	2134	7301	6345	9983	7177	8771	11654	8581	8083	7344	7623	2740	10405	9940	8263	7741	7643	9711	6700	7358	13740	11111	24915	16829	15395	13739	14342	13547	15087	13270	11148	1292	2863
66256	197752	102	66256	85:5240.0 86:25847.0 87:18874.0 88:19685.0 89:2563.0 91:1073.0 92:89.0 94:251.0 95:2321.0 96:3317.0 97:36730.0 98:5414.0 99:113.0 100:42152.0 101:22600.0 102:1077768.0 103:379821.0 104:69518.0 105:20015.0 106:1189.0 107:578.0 109:484.0 112:1125.0 113:5020.0 114:13570.0 115:19724.0 116:38074.0 117:22100.0 118:3926.0 119:5169.0 121:386.0 123:82.0 128:382.0 129:630.0 130:685.0 131:27586.0 132:10336.…					380	1352	800	649	1831	689	1086	612	624	1226	1340	737	975	1600	3218	1098	531	1166	332	765	8518	7645	1530	506	591	1240	1364	615	687	1799	860	495	2466	981	1368	1413	921	1252	920	1337	907
64643	828442	175	64643	86:229298.0 87:31167.0 88:15054.0 89:10098.0 90:3987.0 91:86262.0 92:12205.0 95:1091.0 96:1015.0 98:1597.0 100:133561.0 101:25565.0 102:43451.0 103:34084.0 104:25095.0 105:9183.0 113:1207.0 114:11552.0 115:14260.0 119:9999.0 120:2672.0 121:6220.0 122:536.0 124:707.0 127:2458.0 128:15915.0 130:49420.0 131:29920.0 132:25601.0 133:30236.0 134:5641.0 135:1995.0 139:971.0 141:3738.0 146:9470.0 147:902…					699	579	376	210	355	364	283	218	351	538	642	496	497	290	587	303	212	490	271	270	3468	1870	340	453	378	549	541	449	1078	349	221	221	836	213	559	763	364	605	647	144	308
64569	751700	232	64569	86:11116.0 88:4627.0 94:148.0 97:1741.0 98:4120.0 99:8990.0 100:62418.0 101:6641.0 105:1479.0 106:509.0 108:632.0 112:1113.0 116:11949.0 117:15922.0 119:1093.0 122:2595.0 127:4347.0 128:2991.0 130:4424.0 133:7902.0 134:4416.0 135:275.0 136:1132.0 138:164.0 140:1199.0 141:2472.0 142:6531.0 143:1907.0 144:5109.0 146:2294.0 147:45917.0 148:5423.0 149:6528.0 150:2463.0 159:1934.0 160:1207.0 162:701.0…					1138	1307	1375	460	557	735	1883	2185	979	1056	847	2131	1031	1038	1452	76	101	125	273	185	1913	1988	170	123	107	248	169	181	79	201	298	86	408	1610	188	235	401	223	122	126	210
64548	725860	232	64548	85:7170.0 86:15866.0 87:22509.0 88:7010.0 89:8675.0 90:2656.0 91:5701.0 97:5838.0 98:2675.0 99:9050.0 100:165427.0 101:68915.0 102:26710.0 103:18322.0 104:1651.0 110:1594.0 111:459.0 113:292.0 114:16527.0 115:14014.0 116:44624.0 117:85031.0 118:36217.0 119:15506.0 120:3085.0 122:978.0 124:631.0 125:1813.0 127:7632.0 128:19162.0 129:62026.0 130:21909.0 131:34527.0 132:15180.0 133:36255.0 134:6277.…					11518	13921	4856	9929	4158	7654	7022	61319	3146	7215	5124	10899	8591	8076	15613	311	256	391	261	326	2193	1231	387	294	647	692	440	357	345	142	1976	454	582	361	677	926	4492	1111	664	231	187
62409	303304	170	62409	96:159.0 112:88.0 113:3085.0 124:857.0 141:2814.0 142:1001.0 156:64.0 170:7862.0 171:1188.0 200:96.0 257:1.0 274:3.0 288:7.0 308:8.0 333:1.0 346:1.0 375:9.0 425:2.0 448:14.0 462:2.0 487:1.0					3626	2481	867	3593	1950	1946	1591	2265	1680	2556	3978	2525	3184	2347	1608	1890	1559	1677	481	1066	9895	7716	1190	1353	1268	1593	1602	1947	2805	3435	4052	1341	2350	2404	1738	2514	3577	2125	44047	526	712
62263	753486	369	62263	86:9643.0 87:2400.0 88:647.0 89:2156.0 96:680.0 98:1303.0 99:1778.0 100:56410.0 101:5601.0 102:3058.0 105:680.0 107:32.0 110:1050.0 111:2227.0 114:2333.0 115:1581.0 116:2027.0 119:413.0 120:259.0 122:24.0 123:532.0 124:561.0 125:901.0 126:1163.0 127:3503.0 128:1443.0 130:2703.0 131:14329.0 132:4433.0 133:8151.0 134:1266.0 135:90.0 136:23.0 139:546.0 140:530.0 141:3882.0 142:1529.0 143:297.0 144:1…					782	633	138	388	636	736	652	93	507	894	1313	550	426	797	537	1203	1767	603	603	776	3570	3266	1359	907	684	1033	893	939	1333	2439	731	1076	1745	1164	1539	947	302	1300	626	289	345
51865	831272	241	51865	129:260.0 241:207.0 259:6.0 317:9.0 331:2.0 361:2.0 414:3.0 415:22.0 416:8.0 417:11.0					726	1387	683	1435	1045	941	1153	562	1192	692	1427	851	1933	877	955	199	196	653	195	299	2448	1964	298	424	206	382	247	169	226	252	300	337	944	332	475	520	77	911	436	597	493
50367	1030810	357	50367	85:1584.0 87:870.0 88:134.0 89:779.0 91:505.0 93:582.0 95:2178.0 97:1672.0 98:995.0 101:5636.0 102:477.0 103:2078.0 104:347.0 105:557.0 106:142.0 107:461.0 109:944.0 113:741.0 115:1640.0 116:1603.0 117:1416.0 118:157.0 119:436.0 121:674.0 122:97.0 123:483.0 129:18749.0 130:4002.0 131:3829.0 132:944.0 133:4641.0 134:544.0 135:1542.0 136:238.0 137:791.0 138:137.0 139:139.0 143:165.0 144:19.0 145:15…					2130	1975	1243	3234	1622	1526	598	935	927	710	2090	1238	1712	1628	1501	868	1235	2261	1131	1700	7370	6012	1547	1960	1832	3339	1425	1505	908	738	1375	441	884	1185	721	758	144	4402	766	1404	837
49400	561303	85	49400	85:20064.0 86:1253.0 94:12.0 95:96.0 96:179.0 97:456.0 98:978.0 99:6866.0 100:438.0 104:205.0 110:143.0 111:561.0 112:411.0 113:3569.0 114:374.0 121:35.0 124:78.0 125:597.0 126:452.0 127:1858.0 128:161.0 139:120.0 140:546.0 141:1265.0 142:137.0 143:29.0 150:30.0 153:18.0 154:14.0 155:165.0 156:12.0 157:55.0 168:178.0 169:602.0 170:77.0 172:27.0 179:4.0 182:4.0 183:387.0 192:4.0 196:14.0 197:91.0 …					4284	3474	4718	2409	2522	3078	1547	1208	3912	2207	4542	2163	2019	3553	3411	3089	2676	2330	1930	3175	53709	48755	3776	2926	3017	4496	4173	2603	2430	1328	3875	3541	3309	4987	4537	4855	1937	6838	7570	1643	2562
48608	418870	160	48608	86:76.0 94:5.0 100:514.0 101:75.0 103:32.0 116:1619.0 119:8.0 133:154.0 137:18.0 144:135.0 147:696.0 148:96.0 149:23.0 160:1163.0 161:104.0 162:43.0 165:105.0 190:208.0 192:32.0 204:22.0 233:3.0 234:41.0 261:2.0 262:180.0 263:23.0 291:6.0					2793	1605	673	1100	975	1038	255	982	579	1448	1803	1117	1896	2342	576	585	543	1440	1144	386	3035	2840	1224	844	872	1394	890	634	910	2315	810	574	2551	2892	328	1265	3623	1052	898	949	1033
47358	563794	279	47358	86:72.0 87:14.0 88:18.0 89:37.0 90:7.0 91:424.0 93:65.0 95:175.0 96:136.0 97:2.0 98:9.0 103:296.0 105:84.0 106:35.0 107:7.0 110:473.0 111:236.0 112:17.0 115:228.0 116:60.0 117:11.0 118:367.0 119:278.0 121:16.0 123:10.0 128:178.0 129:138.0 132:105.0 133:67.0 134:4.0 135:91.0 143:42.0 149:123.0 151:45.0 153:28.0 156:40.0 159:46.0 160:18.0 161:241.0 162:31.0 163:292.0 164:5.0 165:25.0 167:25.0 174:4…					1971	1455	1310	1172	1011	1191	664	712	982	1420	2149	788	1220	1206	1361	920	1050	1376	511	581	10456	12331	622	680	470	577	1087	1203	867	1390	1056	931	2186	1537	1622	1345	715	1659	1725	544	626
46349	727151	383	46349	86:45.0 98:23.0 100:47.0 101:38.0 116:99.0 138:54.0 139:2.0 156:534.0 157:254.0 158:75.0 167:4.0 172:30.0 183:16.0 185:36.0 221:21.0 228:34.0 293:1.0 294:4.0 295:58.0 308:3.0 309:61.0 310:25.0 323:2.0 324:71.0 326:4.0 382:27.0 383:264.0 384:133.0 385:37.0 386:3.0 397:10.0 398:135.0 399:48.0 400:21.0 401:45.0					61	9503	73	97	75	80	184	29	99	9922	66	142	54	125	88	68	107	71	67	6755	15174	1302	10974	89	12582	138	125	89	91	123	70	5648	322	73	11507	108	33	182	85	86	61
46346	699862	117	46346	100:48.0 117:1705.0 118:76.0 122:5.0 129:768.0 131:247.0 132:629.0 137:5.0 145:245.0 159:15.0 166:5.0 183:9.0 201:27.0 203:12.0 243:21.0 269:13.0 305:120.0 306:22.0 313:237.0 314:81.0 320:8.0 330:4.0 388:1.0					4228	3235	29139	5764	2425	2498	5794	4789	9354	2355	2458	2779	2487	3009	3951	3324	4144	4278	3498	8108	12496	11810	4095	3953	3407	4905	9052	2981	4461	4251	5981	4776	16617	9822	10778	11215	4217	7790	7088	4338	4921
46292	296272	211	46292	92:40.0 106:18.0 108:21.0 121:28.0 124:33.0 133:180.0 134:35.0 135:111.0 137:91.0 181:101.0 182:6.0 183:9.0 200:14.0 211:965.0 212:157.0 213:58.0 225:83.0 226:10.0 227:103.0 228:9.0 237:99.0 238:17.0 245:7.0 246:7.0 253:202.0 254:27.0 259:1.0 268:20.0 328:1.0 375:1.0 397:1.0 435:1.0 450:9.0 471:9.0 499:9.0					1675	1514	1270	1099	1497	1603	1220	669	1715	1337	2371	1134	1224	1470	574	2309	3783	5296	3364	4669	24406	20401	5908	4335	5118	8307	4762	3031	2063	2985	4100	3196	3475	3949	2865	3105	733	5854	2524	3475	3220
45378	281781	140	45378	85:3004.0 86:89.0 88:322.0 89:370.0 90:2591.0 91:700.0 92:96.0 94:7.0 97:771.0 101:31.0 103:258.0 104:302.0 105:49.0 106:178.0 107:909.0 108:1.0 109:126.0 110:2024.0 112:518.0 114:70.0 116:104.0 117:1305.0 118:704.0 119:607.0 120:135.0 121:7.0 122:3.0 126:6.0 127:468.0 129:179.0 132:108.0 133:19.0 134:3302.0 135:679.0 136:170.0 138:1.0 139:1.0 140:13024.0 141:584.0 143:142.0 144:175.0 145:578.0 1…					4445	1952	2881	3188	2670	2797	3375	1555	2932	3037	4729	2698	2716	3360	2040	1394	4048	4976	778	6542	43661	44897	4595	4831	4144	3795	3555	3793	3074	2278	2820	3661	3516	2521	3269	3331	1070	4189	5208	2937	2265
44509	470254	243	44509	85:2864.0 86:588.0 88:56.0 90:1.0 93:83.0 99:885.0 100:7259.0 101:451.0 107:122.0 108:136.0 109:148.0 110:134.0 111:325.0 113:587.0 114:129.0 119:32.0 120:1.0 124:36.0 127:648.0 128:689.0 129:190.0 130:1223.0 132:19.0 133:11.0 134:1499.0 136:185.0 139:63.0 142:83.0 143:106.0 144:79.0 145:947.0 146:44.0 147:30.0 148:77.0 149:8.0 153:11.0 154:100.0 155:223.0 156:110.0 157:453.0 158:233.0 161:72.0 1…					1140	1758	1305	2647	1562	2124	1083	1347	1596	2306	2615	2674	2991	3558	3548	708	765	2160	1680	1185	22519	10201	2342	1588	1337	2041	1503	764	554	1383	776	742	3609	1609	896	1327	565	1305	1660	1022	671
43100	414838	88	43100	85:149.0 86:1899.0 87:729.0 88:26309.0 89:988.0 90:1129.0 91:1033.0 92:209.0 94:1.0 95:79.0 96:1.0 98:7.0 99:1.0 100:377.0 103:1097.0 105:66.0 106:8.0 109:35.0 110:466.0 112:27.0 113:13.0 114:207.0 115:1.0 116:382.0 117:532.0 118:53.0 120:168.0 124:1.0 125:5.0 128:1.0 129:270.0 130:1405.0 132:38.0 140:2.0 141:6.0 143:128.0 144:981.0 145:919.0 146:299.0 151:36.0 153:3.0 154:2.0 158:45.0 159:1.0 16…					8401	4148	3014	2762	4154	4697	1578	2322	2384	7759	11929	7888	3561	19177	12016	32371	4433	5030	2951	5864	9053	5467	10157	3057	11464	12107	6816	8564	5590	6573	6616	6680	3110	4697	2351	6074	6862	3938	2831	12287	2768
42446	283709	216	42446	85:4045.0 86:770.0 87:1140.0 90:8.0 91:53.0 95:189.0 96:520.0 99:750.0 101:339.0 102:46.0 103:16.0 106:101.0 107:797.0 108:380.0 109:111.0 110:235.0 111:147.0 113:163.0 114:2957.0 115:230.0 116:391.0 117:2262.0 118:70.0 126:640.0 129:1179.0 131:758.0 132:488.0 133:1754.0 134:2164.0 136:126.0 142:87.0 143:1238.0 144:332.0 145:326.0 147:15160.0 148:1316.0 149:527.0 150:67.0 157:21.0 159:119.0 160:8…					523	408	359	522	681	558	306	190	363	531	748	347	425	480	487	520	1341	710	739	859	3035	3810	864	2508	794	423	803	1384	741	416	662	1205	1153	752	488	645	226	1030	1047	384	1484
42424	453012	252	42424	85:68.0 86:3403.0 87:563.0 88:95.0 89:586.0 90:172.0 91:252.0 92:23.0 98:1314.0 99:167.0 100:2870.0 101:360.0 102:470.0 103:598.0 104:124.0 105:327.0 106:162.0 107:348.0 109:120.0 114:388.0 115:600.0 116:304.0 117:139.0 119:500.0 120:36.0 121:1166.0 122:126.0 123:107.0 128:10.0 130:1009.0 131:412.0 132:436.0 133:3907.0 134:827.0 135:2578.0 136:251.0 137:1384.0 141:3.0 142:36.0 146:232.0 147:1479.…					929	929	772	1178	1443	1108	2195	341	504	737	776	1674	966	1947	836	1707	664	1943	1020	674	3800	2248	1138	1943	1076	728	720	1317	950	2580	837	471	1844	1418	1887	2555	623	2163	806	105	147
42161	244366	85	42161	85:24202.0 86:788.0 88:560.0 89:424.0 90:252.0 94:124.0 96:366.0 97:252.0 98:1770.0 99:2309.0 101:386.0 103:619.0 104:143.0 105:92.0 109:278.0 110:1166.0 111:276.0 112:1269.0 113:2669.0 125:49.0 126:563.0 127:2537.0 128:73.0 130:987.0 134:1234.0 136:122.0 137:24.0 138:72.0 139:33.0 141:143.0 143:25.0 145:87.0 149:242.0 151:93.0 152:49.0 154:34.0 155:929.0 156:142.0 157:110.0 160:16.0 162:7.0 164:…					28939	19382	21324	18894	16945	20074	12494	9519	7523	9260	28208	14011	30396	21891	24632	14137	15572	11656	12627	20191	284585	338823	27175	14334	15064	23354	13511	19421	12340	3198	21781	23318	21175	23832	25831	17175	22161	10565	26691	29425	25321
42074	319820	227	42074	85:553.0 86:850.0 88:626.0 89:112.0 90:111.0 91:633.0 92:19.0 93:86.0 94:232.0 95:147.0 96:304.0 97:3220.0 98:179.0 99:109.0 100:589.0 101:1241.0 103:604.0 104:80.0 105:250.0 106:5.0 107:2367.0 108:283.0 109:247.0 110:75.0 111:551.0 112:1761.0 113:279.0 114:47.0 115:307.0 118:4.0 119:148.0 120:7.0 121:69.0 122:46.0 123:116.0 125:38.0 127:33.0 128:19.0 129:918.0 130:857.0 131:349.0 132:72.0 133:70…					1262	544	319	709	465	630	190	697	521	675	710	1005	1258	1135	1048	275	460	128	561	537	6937	8165	642	800	384	851	694	325	317	521	420	321	1274	745	500	725	313	720	840	529	358
42007	783777	188	42007	85:117.0 86:2411.0 87:208.0 88:21.0 89:1.0 92:3.0 93:5.0 94:7.0 95:13.0 96:36.0 97:27.0 98:20.0 100:10948.0 101:3782.0 102:668.0 103:3118.0 104:152.0 105:3.0 108:2.0 109:6.0 110:68.0 111:10.0 112:4.0 113:168.0 114:3871.0 115:2182.0 116:1044.0 117:294.0 118:8.0 119:8.0 121:1.0 122:1.0 123:7.0 124:2.0 125:2.0 129:994.0 130:1010.0 131:833.0 132:32.0 133:1128.0 134:69.0 135:215.0 137:5.0 138:4.0 139:…					10651	7790	5027	2114	5202	4969	2816	1830	10073	7514	11408	3949	7793	8471	2721	1093	2454	6938	8711	4296	9640	6532	5305	5138	3315	9033	3465	1737	4327	6984	1922	3168	21293	6229	1403	7818	1706	4186	7774	2955	754
41992	194583	144	41992	85:2104.0 86:1102.0 87:1101.0 88:6897.0 89:1232.0 90:247.0 91:297.0 94:3.0 97:441.0 98:457.0 99:589.0 100:5794.0 101:823.0 103:23.0 106:76.0 107:2043.0 108:144.0 110:720.0 111:191.0 112:246.0 113:357.0 114:587.0 116:10823.0 117:1255.0 118:533.0 125:1123.0 126:788.0 127:554.0 129:297.0 130:3588.0 131:96.0 132:305.0 134:962.0 138:4.0 143:1355.0 144:8177.0 145:1203.0 146:1048.0 147:5562.0 148:545.0 …					4028	3402	1992	2273	3062	1982	2412	1257	2647	3338	4543	1988	2921	3720	2772	5207	4428	4987	2885	5094	16679	15289	6851	10695	3256	3154	5453	3878	3222	7099	2799	3877	4339	4688	3984	4022	2326	11665	3217	353	6008
41989	323785	248	41989	86:7975.0 88:717.0 89:17935.0 90:1269.0 91:848.0 93:64.0 96:195.0 98:392.0 100:20613.0 101:11239.0 102:2095.0 103:1178.0 104:116.0 107:1345.0 108:58.0 110:587.0 114:315.0 116:321.0 117:1109.0 118:271.0 127:430.0 128:286.0 129:2211.0 130:1434.0 131:1244.0 132:428.0 133:1036.0 134:1895.0 135:404.0 137:2.0 140:28.0 141:33.0 142:87.0 143:515.0 144:295.0 145:15.0 146:729.0 147:30682.0 148:4382.0 149:2…					676	426	639	356	427	369	431	135	720	509	505	384	401	466	280	376	391	1262	433	825	3876	2177	625	568	530	770	1414	384	629	615	972	674	2161	1535	820	2581	905	1664	808	382	374
41873	867613	375	41873	87:25.0 91:988.0 92:106.0 95:86.0 99:10.0 100:140.0 101:243.0 103:262.0 107:157.0 110:138.0 117:331.0 121:77.0 122:4.0 124:20.0 126:37.0 128:84.0 129:951.0 130:48.0 131:403.0 133:577.0 134:364.0 141:12.0 143:1132.0 144:107.0 147:1975.0 149:3.0 161:279.0 162:7.0 163:380.0 164:77.0 169:3230.0 170:349.0 171:211.0 175:56.0 176:91.0 177:38.0 178:58.0 184:338.0 185:66.0 186:2.0 189:293.0 190:23.0 191:1…					218	154	148	70	95	84	144	43	118	116	132	81	129	112	82	151	169	196	112	136	1556	2296	273	107	84	198	169	147	230	140	13022	7554	19045	18449	8550	25177	1382	21272	7044	6332	13054
41788	870370	290	41788	85:129.0 87:105.0 88:220.0 91:110.0 94:45.0 95:76.0 97:496.0 98:742.0 99:119.0 100:258.0 101:330.0 102:110.0 103:3690.0 104:207.0 107:83.0 111:23.0 112:118.0 113:39.0 115:245.0 116:1080.0 117:866.0 118:35.0 119:223.0 125:47.0 128:151.0 130:277.0 131:544.0 133:1406.0 134:287.0 135:182.0 142:53.0 144:962.0 145:77.0 147:4256.0 148:1323.0 149:1286.0 150:173.0 151:136.0 153:50.0 158:534.0 159:143.0 16…					1136	133	1345	785	953	944	1332	252	585	446	1384	1056	608	1703	796	1255	559	1415	1044	1099	3723	2651	1471	1502	469	1536	1402	854	982	1309	485	620	2133	1745	1853	1413	570	2070	1210	200	562
41691	600208	273	41691	85:220.0 86:854.0 87:453.0 88:257.0 89:631.0 90:194.0 91:40.0 92:77.0 96:228.0 98:157.0 99:461.0 100:352.0 101:293.0 102:262.0 103:811.0 106:41.0 110:71.0 112:134.0 113:171.0 115:415.0 117:1017.0 118:299.0 119:228.0 121:67.0 124:71.0 126:288.0 127:385.0 129:147.0 130:5777.0 131:998.0 132:258.0 133:377.0 134:252.0 137:40.0 138:66.0 141:278.0 142:164.0 146:443.0 147:5610.0 148:937.0 149:234.0 153:8…					1653	1195	993	1217	587	946	683	600	2601	1083	1597	802	1436	1509	405	1033	762	1225	1290	681	2984	1136	1203	2032	690	1913	1568	647	1925	1753	1599	455	4155	4387	1510	3469	2198	2288	940	771	116
34116	345696	171	34116	85:1196.0 86:2157.0 87:386.0 88:1074.0 89:442.0 90:506.0 91:526.0 92:43.0 94:79.0 95:110.0 96:98.0 98:4146.0 99:5659.0 100:12319.0 102:2600.0 103:1017.0 104:586.0 105:784.0 106:88.0 107:981.0 108:262.0 109:345.0 110:311.0 112:93.0 113:1567.0 114:1287.0 115:1820.0 116:2308.0 119:1008.0 120:61.0 121:906.0 122:174.0 123:476.0 124:2.0 125:71.0 127:497.0 128:380.0 129:34.0 130:1652.0 131:2060.0 134:19…					54026	44283	34579	43294	35841	39977	39267	18810	35930	40875	20096	51504	44133	61699	32423	31979	44947	5557	25255	54523	14384	12757	55606	49411	38991	67925	37619	40456	41682	37111	54667	35157	58987	80863	54624	69376	24800	38273	47024	34511	39594
34097	991529	174	34097	85:24.0 86:450.0 98:7.0 99:4.0 100:362.0 103:324.0 112:57.0 115:615.0 116:11.0 126:3.0 128:177.0 129:264.0 130:114.0 133:75.0 142:8.0 143:48.0 154:78.0 156:103.0 158:96.0 159:28.0 169:40.0 174:4347.0 175:702.0 176:262.0 186:12.0 194:12.0 200:122.0 204:117.0 207:214.0 217:226.0 218:51.0 219:345.0 220:33.0 221:65.0 243:11.0 244:21.0 249:29.0 251:21.0 258:91.0 267:45.0 271:26.0 272:109.0 281:200.0 3…					3635	1355	399	2152	857	840	251	1614	718	969	928	6471	4664	2711	10307	203	154	392	416	280	12037	15289	779	767	699	689	837	503	217	161	549	202	1952	552	796	1548	410	282	798	219	556
34089	604262	117	34089	85:518.0 86:806.0 87:265.0 88:275.0 89:577.0 94:12.0 95:394.0 96:322.0 98:151.0 99:379.0 100:3141.0 101:731.0 102:205.0 103:2824.0 104:129.0 105:148.0 106:8.0 107:107.0 109:402.0 110:64.0 111:88.0 112:109.0 113:199.0 114:1518.0 115:1271.0 116:1037.0 117:6779.0 118:751.0 119:343.0 120:6.0 122:32.0 123:38.0 124:174.0 125:48.0 126:948.0 127:81.0 128:318.0 129:1672.0 130:843.0 131:1012.0 132:318.0 13…					2923	1707	4545	1816	3120	1593	4605	950	3817	2083	1586	1349	1735	1475	2306	1938	1642	6012	2948	3764	49195	8852	1961	2127	2179	4617	1438	2235	1897	7434	3901	3820	4795	4583	2660	3519	1846	2859	3828	583	1417
34059	717756	174	34059	86:1027.0 87:668.0 88:29.0 89:200.0 90:16.0 93:13.0 100:919.0 101:32.0 102:172.0 103:369.0 106:32.0 107:1.0 111:10.0 112:34.0 114:60.0 115:422.0 116:187.0 118:8.0 128:369.0 129:649.0 130:203.0 131:174.0 132:52.0 133:222.0 134:32.0 136:36.0 143:64.0 144:78.0 146:32.0 147:2375.0 148:293.0 149:150.0 152:6.0 154:155.0 157:130.0 158:44.0 160:21.0 161:14.0 169:21.0 171:26.0 172:162.0 173:119.0 174:6595…					10330	12579	4640	13409	11998	6937	2931	6715	2331	10834	10728	9309	2914	8447	8260	8029	9154	12748	10785	11565	14205	7881	15384	7404	11310	12821	7864	7436	19955	15141	17421	8392	18924	17837	11514	6884	14466	13108	16588	611	410
33990	568490	159	33990	91:238.0 93:245.0 94:53.0 95:116.0 100:460.0 101:54.0 102:215.0 103:3586.0 104:134.0 108:11.0 110:342.0 112:76.0 113:301.0 116:90.0 122:112.0 123:17.0 127:89.0 128:343.0 129:51.0 131:2640.0 132:441.0 135:157.0 141:473.0 142:154.0 143:171.0 144:73.0 145:64.0 150:160.0 151:27.0 153:23.0 155:28.0 156:298.0 159:8570.0 160:935.0 161:231.0 167:48.0 169:55.0 172:30.0 173:121.0 181:120.0 183:169.0 184:23…					10745	11473	13206	4265	6115	7229	449	4022	437	9185	11949	306	3669	163	861	5092	4203	8311	111	271	3723	1846	215	178	211	195	9805	7208	5119	5456	7036	2580	7915	3455	5591	5192	1302	12258	9748	5258	2255
33988	559555	159	33988	85:127.0 88:67.0 89:869.0 90:193.0 91:113.0 92:3.0 93:32.0 95:18.0 98:18.0 99:138.0 101:291.0 102:1089.0 103:5435.0 104:254.0 105:255.0 106:50.0 107:341.0 108:324.0 109:299.0 110:55.0 111:46.0 112:10.0 113:489.0 115:4.0 117:6145.0 118:627.0 120:34.0 121:2.0 126:61.0 127:229.0 128:303.0 129:2011.0 130:261.0 131:1828.0 132:160.0 133:1107.0 134:595.0 135:96.0 136:345.0 137:6.0 140:172.0 141:373.0 14…					188	264	872	202	122	125	363	113	583	222	288	114	651	163	173	126	221	290	155	290	3392	3550	218	150	199	391	354	268	359	151	328	318	599	446	432	459	280	275	329	309	277
31962	286869	130	31962	85:321.0 86:403.0 87:420.0 90:91.0 93:44.0 95:14.0 98:101.0 99:1679.0 100:3360.0 101:252.0 102:250.0 105:611.0 106:167.0 108:40.0 110:5.0 113:11.0 114:132.0 116:35.0 117:9998.0 118:1020.0 119:241.0 120:21.0 126:60.0 127:216.0 129:165.0 130:2596.0 131:330.0 132:235.0 133:191.0 136:12.0 142:30.0 143:4.0 145:4.0 147:454.0 149:26.0 154:5.0 163:1.0 171:2.0 177:52.0 184:225.0 187:191.0 188:19.0 191:3.0…					15116	26962	12568	20244	20845	27363	19873	8030	16178	32463	25500	34674	15135	25456	32469	23229	28275	9178	25021	15419	31470	32803	39828	42764	26979	24621	30641	25124	20813	10320	63320	67182	4286	33906	43693	65373	3512	33655	41175	79079	44437
31563	856175	285	31563	95:46.0 97:232.0 99:1.0 101:56.0 103:622.0 109:28.0 110:30.0 111:15.0 116:239.0 117:322.0 118:10.0 119:5.0 123:20.0 129:358.0 131:704.0 132:120.0 133:123.0 134:4.0 136:30.0 143:307.0 144:396.0 145:56.0 147:406.0 149:121.0 152:22.0 169:27.0 182:27.0 186:762.0 187:507.0 188:94.0 196:2.0 197:27.0 198:5.0 204:10.0 205:43.0 209:13.0 217:64.0 218:7.0 221:58.0 225:81.0 232:7.0 238:1.0 245:8.0 251:2.0 25…					2774	2504	1232	2258	4610	2443	2603	1344	3091	4101	4032	2209	3044	5154	3157	3151	4665	5352	3475	5004	5509	3716	3957	3576	3257	2236	4668	4041	3410	6194	2394	4309	5354	4856	5392	5551	1722	5547	3391	3139	2299
31559	440141	172	31559	85:2.0 86:52.0 91:6.0 93:90.0 94:49.0 95:61.0 96:88.0 97:51.0 98:113.0 99:337.0 100:126.0 101:336.0 102:34.0 104:15.0 107:18.0 108:170.0 109:260.0 111:62.0 112:18.0 113:22.0 114:367.0 115:151.0 116:73.0 118:18.0 121:9.0 122:2.0 123:2.0 125:4.0 126:102.0 127:8.0 128:92.0 129:479.0 130:674.0 133:117.0 134:129.0 138:94.0 139:28.0 140:56.0 141:42.0 142:113.0 143:1.0 144:68.0 146:5.0 147:651.0 148:29.…					820	598	696	1376	1727	318	1000	527	463	1347	915	855	2951	4022	1318	780	824	1548	831	1123	3086	2438	2846	684	1240	1047	779	621	3810	509	1199	404	1116	1927	1036	1526	551	393	1370	362	146
31556	913814	246	31556	87:2.0 88:19.0 89:1300.0 90:56.0 91:7.0 93:21.0 94:23.0 95:42.0 96:295.0 98:116.0 99:213.0 100:234.0 101:531.0 102:111.0 103:2211.0 104:276.0 105:35.0 106:63.0 107:79.0 111:31.0 112:119.0 113:26.0 114:304.0 115:184.0 116:1308.0 117:1566.0 118:184.0 119:106.0 121:35.0 122:115.0 123:113.0 124:32.0 125:26.0 126:253.0 128:489.0 129:735.0 130:200.0 131:808.0 132:513.0 133:1833.0 134:323.0 135:253.0 13…					1328	712	458	893	810	399	716	872	881	708	831	991	977	1308	1160	235	409	756	422	436	3213	3810	809	1036	435	962	655	372	399	255	928	698	1307	1062	985	1042	822	359	650	376	231
31547	834477	258	31547	85:44.0 95:15.0 96:64.0 99:26.0 100:272.0 101:108.0 102:41.0 103:825.0 111:36.0 113:74.0 114:1379.0 115:131.0 116:326.0 117:575.0 127:29.0 128:216.0 129:127.0 130:79.0 131:178.0 132:17.0 133:325.0 136:6.0 141:84.0 142:263.0 143:670.0 144:163.0 145:26.0 147:1731.0 148:263.0 149:117.0 152:11.0 153:7.0 156:45.0 158:8.0 168:41.0 169:17.0 170:109.0 171:16.0 172:50.0 175:15.0 184:9.0 186:5.0 189:9.0 19…					3400	2015	4241	4331	1744	2190	730	2766	2186	1561	1621	3474	2931	2626	4228	1039	939	1336	1393	1477	3672	1373	1309	1086	1708	1061	2191	2579	1016	585	1485	537	1362	1280	1373	2913	991	2707	1913	744	726
31460	498973	85	31460	85:7344.0 86:438.0 90:24.0 92:46.0 97:293.0 99:1723.0 100:95.0 109:19.0 111:170.0 112:323.0 113:1173.0 114:57.0 115:66.0 116:71.0 121:29.0 124:25.0 125:120.0 126:407.0 127:795.0 128:69.0 130:129.0 140:78.0 141:125.0 144:18.0 149:80.0 152:13.0 155:114.0 156:88.0 159:164.0 160:39.0 168:33.0 169:186.0 193:63.0 197:26.0 242:22.0 255:28.0 275:13.0 300:14.0 301:14.0 307:13.0 322:20.0 340:12.0 352:15.0 …					4905	4069	4103	3048	4919	4274	2229	2790	4288	2600	8058	2832	2814	4263	3134	3086	4080	3296	3859	5086	67608	54624	4331	4037	2538	4716	5387	4196	3482	2049	4054	3925	5377	5972	7438	6237	2235	8416	8382	2130	3726
31359	457416	85	31359	85:11849.0 86:655.0 88:52.0 89:28.0 93:38.0 96:103.0 97:434.0 98:390.0 99:2360.0 100:142.0 102:35.0 106:25.0 107:26.0 111:111.0 112:136.0 113:1106.0 114:97.0 119:28.0 120:27.0 122:15.0 123:25.0 124:126.0 125:346.0 127:778.0 128:67.0 129:145.0 138:32.0 139:73.0 140:166.0 141:429.0 142:7.0 143:17.0 144:49.0 149:42.0 154:22.0 155:88.0 164:16.0 166:14.0 168:94.0 169:377.0 175:54.0 182:86.0 183:210.0 …					8578	7215	8390	4909	6702	5714	2267	2995	6101	7588	9915	4240	5326	6798	4818	4591	6361	4338	4286	6415	110070	108065	6716	5311	3900	8412	8870	4868	5512	3037	7575	6834	8240	9771	9200	9986	3378	12927	12299	3131	5601
31357	897533	91	31357	89:53.0 91:4441.0 92:881.0 93:1884.0 94:368.0 95:538.0 96:50.0 101:27.0 102:27.0 103:224.0 104:266.0 105:1572.0 106:1105.0 107:466.0 108:796.0 109:204.0 110:21.0 115:285.0 116:212.0 117:2227.0 118:370.0 119:1110.0 120:247.0 121:164.0 123:37.0 128:73.0 129:663.0 130:206.0 131:964.0 132:505.0 133:507.0 134:124.0 135:69.0 141:39.0 142:40.0 143:215.0 144:78.0 145:488.0 146:228.0 148:105.0 155:82.0 15…					5345	5855	1482	11098	4521	4298	3275	2209	2897	4923	5703	9489	12488	10218	5122	4867	3446	5011	6489	8294	28002	16686	3671	5514	3741	5212	7239	4712	3672	4712	4407	3447	3309	4017	6225	2535	955	5607	2707	1651	1336
31224	508782	299	31224	86:729.0 87:92.0 89:1249.0 90:182.0 91:121.0 97:67.0 98:105.0 100:7105.0 101:480.0 102:3768.0 103:711.0 104:146.0 105:176.0 107:77.0 109:62.0 114:481.0 115:7156.0 116:4509.0 117:863.0 118:169.0 119:249.0 120:19.0 121:216.0 123:73.0 131:88.0 133:2429.0 134:286.0 135:620.0 136:34.0 137:233.0 140:21.0 147:1426.0 149:154.0 151:84.0 153:64.0 163:66.0 167:422.0 177:45.0 181:352.0 182:61.0 189:68.0 190:…					317	819	344	409	1471	595	884	84	229	639	352	1000	179	401	1638	1092	1330	51250	1082	3108	1836	3526	2067	1371	958	1618	40582	1210	972	1088	717	1445	1496	920	2437	763	394	1507	1390	336	208
31223	525092	188	31223	86:1014.0 87:116.0 88:90.0 89:68.0 90:17.0 91:63.0 92:40.0 94:26.0 98:37.0 99:240.0 100:6173.0 101:708.0 102:301.0 103:213.0 104:146.0 105:183.0 106:48.0 110:49.0 113:142.0 114:1274.0 117:377.0 118:68.0 119:29.0 120:26.0 121:58.0 122:28.0 123:14.0 126:44.0 127:49.0 128:31.0 129:49.0 130:843.0 131:338.0 133:665.0 134:59.0 135:121.0 136:23.0 137:78.0 140:230.0 141:34.0 142:206.0 144:249.0 145:134.0…					3408	3663	1839	1989	1921	1588	1511	979	2549	3583	2355	2272	2199	2085	1574	2194	3114	2729	1061	1311	2066	4284	2661	2356	1683	1031	1471	3240	1757	2870	3995	7649	11157	5942	3159	7116	5286	2916	1640	1277	1730
26924	1029169	295	26924	86:2.0 87:4.0 89:11.0 93:1796.0 94:995.0 95:1469.0 96:704.0 97:19.0 98:818.0 99:13.0 101:32.0 102:4.0 104:6.0 105:4.0 107:143.0 108:291.0 109:880.0 110:504.0 111:190.0 112:5.0 113:169.0 115:9.0 117:34.0 118:3.0 119:65.0 120:292.0 121:383.0 122:336.0 123:386.0 124:251.0 125:182.0 127:1.0 129:1504.0 130:24.0 131:11.0 132:3.0 133:107.0 135:154.0 136:222.0 137:359.0 138:292.0 139:237.0 143:9.0 144:1.…					1057	321	657	749	462	333	290	472	1107	700	1136	400	960	1572	505	287	418	695	776	685	16271	15597	849	752	481	1654	1434	601	572	478	406	654	2526	1059	406	736	476	729	747	752	249
26918	993919	295	26918	90:24.0 100:14.0 131:211.0 144:49.0 147:8933.0 148:979.0 149:595.0 166:28.0 176:8.0 178:45.0 194:69.0 207:3318.0 208:831.0 209:248.0 213:26.0 217:201.0 218:299.0 221:12859.0 222:3195.0 223:1464.0 224:162.0 225:29.0 227:162.0 230:26.0 231:54.0 232:48.0 233:43.0 234:97.0 235:3.0 236:2.0 237:97.0 238:101.0 239:127.0 241:104.0 245:38.0 246:17.0 249:133.0 253:90.0 261:29.0 263:44.0 265:294.0 266:98.0 …					654	561	736	751	375	420	367	481	95	793	1282	446	1049	1208	376	232	463	667	676	498	14460	21395	873	884	403	1473	1269	526	574	557	377	529	400	938	595	776	416	580	669	622	432
26916	921074	295	26916	87:8.0 103:19.0 104:1.0 126:13.0 133:359.0 142:1.0 143:4.0 146:63.0 147:11249.0 148:1093.0 149:196.0 155:3.0 169:15.0 170:2.0 183:209.0 189:3.0 191:95.0 199:1.0 202:248.0 203:23.0 205:9.0 206:3.0 207:4881.0 208:932.0 209:654.0 213:58.0 218:88.0 219:1.0 221:16190.0 222:3913.0 223:2065.0 224:299.0 225:67.0 226:16.0 227:6.0 229:10.0 231:26.0 234:2.0 235:71.0 236:1.0 239:88.0 241:21.0 242:25.0 243:29…					393	568	500	476	305	355	360	220	942	392	1035	293	407	926	386	214	320	563	478	312	6401	8260	302	636	312	547	804	428	356	563	283	402	1043	893	477	736	241	413	491	657	435
26755	1024543	204	26755	85:283.0 89:220.0 93:345.0 94:605.0 95:130.0 96:71.0 98:268.0 99:176.0 101:583.0 103:2279.0 107:38.0 108:73.0 109:99.0 110:254.0 111:404.0 112:33.0 113:315.0 116:140.0 117:244.0 118:137.0 119:114.0 122:165.0 123:101.0 124:49.0 125:136.0 126:25.0 129:4158.0 130:282.0 131:684.0 133:301.0 135:280.0 138:98.0 139:8.0 142:189.0 143:348.0 146:133.0 147:2110.0 148:19.0 149:550.0 151:52.0 152:164.0 153:5.…					653	401	405	405	197	332	386	196	541	413	371	330	499	520	291	488	540	783	644	701	4744	5278	833	635	640	607	812	651	465	716	270	543	2257	1494	786	1460	339	868	749	538	626
26751	1007900	204	26751	87:58.0 101:12.0 103:1652.0 113:96.0 114:54.0 115:237.0 117:145.0 118:13.0 129:4526.0 130:367.0 131:1872.0 132:53.0 133:721.0 143:236.0 145:90.0 147:3342.0 148:199.0 149:49.0 153:80.0 155:178.0 159:123.0 163:11.0 166:43.0 169:291.0 175:490.0 176:103.0 181:17.0 183:159.0 186:1.0 187:22.0 188:34.0 189:366.0 191:1333.0 192:26.0 193:21.0 196:85.0 197:140.0 201:245.0 202:24.0 203:42.0 204:9542.0 205:2…					385	298	236	336	604	120	145	97	313	1204	179	333	276	502	1051	151	509	360	578	278	6835	9751	256	372	208	366	563	165	398	148	223	674	31465	7320	15839	27522	3995	704	7754	4297	10231
26713	459023	255	26713	89:322.0 94:275.0 98:523.0 110:134.0 111:753.0 112:424.0 121:2.0 123:552.0 133:1756.0 135:105.0 136:4.0 137:628.0 138:483.0 139:224.0 140:165.0 144:1122.0 151:35.0 152:122.0 154:817.0 155:27.0 165:119.0 168:20.0 169:5.0 172:376.0 179:396.0 180:992.0 181:4421.0 182:1469.0 183:572.0 189:134.0 193:9.0 194:2.0 195:6.0 196:47.0 197:148.0 204:245.0 207:8.0 209:1.0 211:2558.0 212:292.0 213:179.0 214:67.…					1081	763	704	990	1327	648	3990	370	496	839	502	879	1398	993	3094	484	1062	879	425	3279	17036	16189	1136	945	909	762	834	1158	844	735	1062	1244	1289	571	3331	890	370	1429	1657	529	528
23635	308124	85	23635	85:3194.0 86:147.0 88:2.0 97:99.0 98:466.0 99:477.0 100:98.0 107:107.0 110:315.0 112:230.0 113:259.0 116:49.0 126:250.0 127:493.0 130:213.0 131:55.0 134:177.0 140:29.0 141:28.0 146:11.0 170:104.0 184:40.0 228:35.0 450:8.0					5414	4677	6138	20021	4610	21498	3285	1770	5667	6035	6851	4615	23262	5160	3244	3735	33065	6762	2588	4771	109993	92847	6597	3739	3405	7225	7591	31594	34319	4853	25634	7497	9552	7434	22323	7134	1547	10250	31016	1265	35285
22885	770939	95	22885	85:1079.0 86:523.0 88:194.0 89:605.0 90:36.0 91:5394.0 92:1471.0 93:5385.0 94:4177.0 95:6187.0 96:1720.0 97:460.0 98:35.0 99:230.0 101:155.0 103:161.0 105:1917.0 106:939.0 107:2619.0 108:1553.0 109:4707.0 110:733.0 111:157.0 113:41.0 115:154.0 116:1225.0 117:10278.0 118:1383.0 119:2468.0 120:1417.0 121:2553.0 122:637.0 123:325.0 124:38.0 126:23.0 127:49.0 128:18.0 129:6897.0 130:1046.0 131:2093.0…					1215	992	484	951	909	778	617	771	441	746	810	722	1113	625	1036	634	1285	1350	500	662	11935	10106	815	460	584	450	530	725	401	676	630	454	1103	649	959	870	191	832	839	520	200
21733	449555	143	21733	85:856.0 86:24.0 92:5.0 95:30.0 97:42.0 99:87.0 101:170.0 102:646.0 103:245.0 107:53.0 109:17.0 110:208.0 114:34.0 115:102.0 116:37.0 117:33.0 119:58.0 121:15.0 124:1.0 127:185.0 129:183.0 130:28.0 131:129.0 133:181.0 134:31.0 136:97.0 139:11.0 141:13.0 143:3223.0 144:459.0 145:187.0 146:49.0 147:431.0 148:66.0 149:196.0 152:15.0 156:5.0 157:226.0 159:44.0 162:18.0 164:25.0 167:30.0 168:45.0 169:…					400	352	364	502	446	247	237	230	441	467	473	401	462	331	216	484	699	551	424	214	9104	13230	901	825	920	929	834	452	994	698	893	1577	16201	4874	10031	13785	2741	1305	4559	2044	5456
21709	986764	204	21709	85:21.0 87:38.0 89:470.0 90:32.0 91:8.0 97:100.0 99:68.0 101:826.0 102:68.0 103:4041.0 104:260.0 105:131.0 111:80.0 113:93.0 115:15.0 116:388.0 117:2770.0 118:164.0 119:107.0 127:56.0 129:2683.0 130:217.0 131:373.0 133:754.0 134:56.0 135:141.0 142:30.0 143:453.0 145:31.0 147:5462.0 148:645.0 149:567.0 151:47.0 155:177.0 157:723.0 159:53.0 161:256.0 163:18.0 169:884.0 170:45.0 171:30.0 175:125.0 1…					381	205	5107	1524	401	119	2754	291	1905	360	232	321	245	211	272	341	542	406	355	667	2958	5775	1007	445	428	387	560	431	335	466	541	1223	3065	1650	1507	3148	819	954	1054	502	1139
21683	524126	211	21683	87:11.0 89:26.0 95:4.0 96:8.0 97:20.0 101:12.0 103:211.0 105:40.0 106:5.0 107:257.0 108:132.0 109:14.0 113:145.0 115:42.0 121:59.0 123:54.0 126:8.0 129:434.0 131:20.0 133:310.0 134:44.0 135:114.0 137:199.0 139:11.0 147:74.0 148:27.0 171:5.0 181:104.0 182:53.0 183:28.0 184:25.0 197:20.0 211:1751.0 212:215.0 213:114.0 225:26.0 227:229.0 228:2.0 243:1.0 269:14.0 273:17.0 283:204.0 284:34.0 327:8.0 3…					7544	9652	5872	7282	8120	7950	9352	1764	8715	6638	15292	5642	5780	6729	4360	4642	5155	8724	3462	2651	5152	5941	5298	3566	3300	4583	4837	4329	4050	5171	4698	3762	6097	3456	2786	2114	665	6202	4500	745	1098
21665	681364	85	21665	85:2619.0 86:142.0 97:104.0 98:33.0 99:979.0 100:26.0 111:153.0 112:96.0 113:602.0 114:8.0 125:32.0 126:99.0 127:297.0 141:157.0 154:5.0 155:97.0 159:2.0 169:56.0 173:10.0 182:1.0 183:10.0 197:14.0 199:2.0 210:2.0 211:3.0 321:14.0 333:22.0 345:2.0 348:2.0 375:14.0 405:1.0 437:10.0 446:10.0 465:19.0 485:5.0					4641	5088	41945	4460	5614	4960	9118	2881	11026	5326	7417	3874	4308	5732	6217	5258	6228	6293	3843	10018	64522	106835	8768	4744	5652	9796	10031	5554	6517	4350	8768	8344	10970	5782	11826	13748	5976	13770	12905	4215	6268
21628	757884	156	21628	85:312.0 86:2625.0 87:100.0 90:15.0 94:2.0 99:120.0 100:1073.0 101:141.0 102:238.0 114:303.0 116:2670.0 117:215.0 128:244.0 129:42.0 130:315.0 140:3.0 142:112.0 143:705.0 144:106.0 146:101.0 149:114.0 156:2538.0 157:329.0 158:143.0 160:931.0 161:156.0 162:43.0 170:2.0 172:724.0 173:73.0 174:1777.0 175:295.0 176:50.0 177:16.0 184:96.0 186:180.0 188:30.0 200:1.0 201:123.0 202:6.0 215:24.0 216:16.0 …					16970	12587	2412	19501	10335	9254	2229	7565	3338	8619	8999	15625	13278	11763	16981	1640	2582	3695	2308	2123	3825	4449	2202	1781	2118	3798	1394	1663	2229	1937	2197	2081	4528	4985	2665	2808	3899	2061	4193	595	1230
18520	615620	174	18520	86:161.0 158:136.0 174:443.0					76393	59061	126493	83663	38988	32138	12836	42400	162918	38293	40712	57465	56752	47065	70677	25494	35380	38389	35075	38460	25656	14768	45375	22270	36289	35465	29631	32137	35598	35395	18304	16325	20266	27813	21044	13956	15268	22433	28294	356193	720
18488	456907	232	18488	86:22.0 100:1553.0 101:64.0 102:107.0 114:209.0 115:180.0 116:59.0 117:118.0 129:57.0 131:327.0 132:50.0 133:290.0 143:35.0 144:89.0 147:2258.0 148:448.0 149:339.0 150:28.0 163:133.0 172:18.0 174:243.0 188:40.0 189:23.0 190:37.0 232:1491.0 233:316.0 234:93.0 247:19.0 306:56.0 334:36.0 335:34.0					9287	8104	3125	10362	3203	7857	1636	9264	8836	10649	10948	6822	13049	11317	3474	3880	4017	6130	12326	2841	5228	7337	5079	9310	4719	9085	12437	3540	5555	5593	5385	2770	8009	16802	2948	9729	10383	4482	4880	6832	8657
18386	727163	174	18386	86:335.0 89:231.0 100:275.0 102:4.0 103:234.0 116:6.0 117:258.0 119:61.0 129:27.0 130:59.0 131:12.0 132:8.0 143:82.0 147:453.0 148:3.0 173:66.0 174:1718.0 175:288.0 176:62.0 179:67.0 189:10.0 191:5.0 204:124.0 205:276.0 206:19.0 217:117.0 288:212.0					9994	4243	1128	14045	4102	3526	959	7026	1562	4062	3725	11618	17979	10671	23663	758	1800	3008	1948	1761	13083	24425	2461	2282	1537	2699	1581	1333	1307	1260	1278	1115	2740	1381	1468	1281	1015	1309	1680	656	610
18361	950622	361	18361	85:557.0 86:226.0 88:82.0 89:3038.0 90:162.0 91:104.0 92:13.0 93:46.0 94:31.0 95:28.0 97:166.0 98:112.0 99:302.0 100:785.0 101:2284.0 102:697.0 103:7672.0 104:696.0 105:1492.0 106:56.0 107:53.0 108:7.0 109:272.0 111:257.0 113:435.0 114:464.0 115:451.0 116:1087.0 117:4820.0 118:454.0 119:427.0 122:1.0 126:38.0 127:126.0 128:173.0 129:7322.0 130:1261.0 131:1922.0 132:177.0 133:3101.0 134:535.0 135:…					468	84	3042	160	301	224	261	44	1929	255	202	168	52	147	138	480	744	676	535	877	2831	4426	662	710	664	1358	1184	612	572	502	1479	1580	46836	20098	53374	67080	4490	1671	6345	8432	9737
18266	426098	269	18266	85:126.0 86:374.0 89:37.0 92:26.0 97:100.0 98:458.0 99:78.0 100:691.0 101:14.0 102:44.0 111:54.0 112:204.0 113:184.0 114:137.0 115:32.0 120:809.0 122:11.0 124:45.0 125:1.0 126:109.0 127:41.0 131:81.0 134:72.0 138:2.0 140:54.0 141:16.0 142:70.0 143:39.0 147:268.0 148:13.0 153:84.0 154:489.0 155:209.0 156:54.0 157:16.0 158:74.0 163:6.0 167:24.0 168:13.0 170:75.0 171:12.0 174:26.0 179:8.0 180:16.0 1…					724	588	154	533	570	94	155	188	147	527	623	225	414	330	803	353	250	792	446	739	2703	2698	455	452	673	502	476	298	545	724	244	432	1322	236	299	984	90	850	373	325	314
18198	177772	126	18198	86:152.0 87:111.0 89:1487.0 90:219.0 91:3823.0 92:39.0 93:7089.0 94:513.0 95:319.0 96:137.0 97:362.0 98:58.0 105:467.0 106:583.0 107:344.0 113:359.0 120:276.0 123:86.0 126:6422.0 127:136.0 130:64.0 133:504.0 136:261.0 140:49.0 159:177.0 170:5.0 172:40.0 186:212.0 198:228.0 199:120.0 216:2191.0					765	25932	30818	11697	17847	8972	17024	5574	57949	15876	34154	21129	23475	17839	12394	23158	20639	22074	1358	5959	719584	477183	3507	1626	2559	3588	26218	23977	44899	56840	50366	15467	40892	67054	36868	60516	46909	54011	14811	1911	767
18192	1035050	204	18192	85:20.0 86:41.0 87:23.0 89:45.0 90:17.0 96:70.0 99:75.0 101:253.0 102:334.0 103:1223.0 104:99.0 105:162.0 109:27.0 111:48.0 113:39.0 114:11.0 115:91.0 116:60.0 117:332.0 118:75.0 121:61.0 122:19.0 124:21.0 127:186.0 128:26.0 129:970.0 130:118.0 131:447.0 133:708.0 134:16.0 135:194.0 141:98.0 142:5.0 143:635.0 144:74.0 145:142.0 147:4006.0 148:613.0 149:487.0 150:27.0 151:68.0 153:3.0 155:85.0 157…					337	166	489	150	296	210	101	135	223	217	415	236	180	255	173	220	455	187	126	364	4744	3621	283	256	412	297	366	275	306	379	283	423	579	329	731	277	163	341	801	318	147
18176	421354	148	18176	85:114.0 87:119.0 88:148.0 89:3659.0 90:441.0 91:1532.0 92:138.0 93:19.0 97:172.0 98:58.0 99:93.0 100:504.0 101:2549.0 102:979.0 104:145.0 105:502.0 106:158.0 107:27.0 110:41.0 111:27.0 112:24.0 114:60.0 115:86.0 116:2674.0 117:1318.0 118:447.0 119:357.0 120:70.0 121:6.0 122:10.0 123:81.0 124:46.0 128:203.0 131:331.0 132:1879.0 133:1270.0 134:290.0 135:94.0 136:3.0 137:10.0 138:13.0 139:18.0 140:…					4056	3550	6648	3618	3835	3512	4579	1919	4869	4413	3861	3302	2928	3027	2901	1291	2287	3089	2119	1652	4157	4142	2679	1291	2030	2313	2172	2048	586	1716	1927	2175	3153	2326	2438	2727	1451	2459	2716	1007	749
17830	802398	204	17830	86:26.0 88:120.0 95:75.0 99:2.0 103:1945.0 108:94.0 109:48.0 110:168.0 117:2196.0 123:16.0 129:880.0 143:303.0 145:177.0 147:1120.0 157:90.0 158:2.0 169:101.0 172:20.0 173:15.0 177:41.0 179:75.0 181:1.0 186:13.0 189:258.0 191:359.0 193:46.0 194:44.0 195:16.0 196:9.0 203:100.0 204:6500.0 205:1217.0 206:495.0 207:355.0 209:97.0 217:1010.0 218:358.0 219:88.0 220:24.0 221:464.0 222:83.0 223:95.0 224:…					10132	53774	7410	218242	30729	32825	5540	58991	4027	30635	33306	83768	78870	44587	137512	4789	7889	26325	18947	14251	14180	13632	13629	8617	13663	7068	9219	8223	11908	11705	6933	9904	12915	10118	6164	14711	8739	9409	12350	4157	5400
17664	227179	173	17664	85:240.0 86:247.0 88:292.0 90:108.0 91:68.0 92:65.0 93:256.0 94:24.0 96:1.0 97:109.0 98:110.0 99:222.0 100:6.0 107:655.0 108:5.0 110:421.0 111:48.0 113:553.0 114:55.0 116:283.0 117:3391.0 118:17.0 119:157.0 122:22.0 123:1.0 124:11.0 126:127.0 127:163.0 128:84.0 129:683.0 130:765.0 131:1193.0 132:706.0 135:9.0 136:217.0 140:70.0 145:243.0 146:58.0 150:21.0 153:2.0 161:21.0 173:3321.0 174:366.0 175…					13329	11346	10589	12982	8499	8215	2142	5687	1229	10115	10089	8759	9802	13143	10434	8822	9509	13240	10899	13223	197595	200747	14204	4631	9025	21595	11183	2247	10784	4083	7118	9321	25263	4724	10783	13322	2180	17670	13756	9821	1604
17651	535097	275	17651	85:176.0 86:1.0 87:422.0 88:31.0 94:38.0 96:264.0 98:19.0 99:27.0 100:40.0 102:802.0 103:342.0 106:7.0 107:3.0 109:173.0 110:175.0 111:13.0 114:2.0 115:99.0 119:322.0 123:97.0 124:37.0 126:1.0 127:172.0 129:797.0 130:342.0 133:480.0 134:191.0 144:9.0 145:27.0 152:1.0 157:32.0 159:29.0 161:82.0 162:33.0 163:62.0 171:1.0 175:124.0 176:27.0 177:181.0 178:14.0 179:153.0 182:4.0 183:26.0 184:27.0 189:…					2587	1893	2501	1632	1955	1737	592	798	664	1926	2766	459	1611	492	466	1316	2201	2662	393	576	6988	8000	665	507	367	945	2556	2319	1616	1616	2173	2197	2040	2298	2605	2352	1011	3270	3921	972	338
17537	437253	258	17537	85:288.0 87:433.0 94:56.0 99:160.0 100:149.0 101:1035.0 102:286.0 103:961.0 106:2.0 110:128.0 111:94.0 112:100.0 113:480.0 114:88.0 115:2572.0 116:463.0 117:74.0 122:1.0 124:90.0 127:97.0 129:83.0 130:636.0 131:442.0 133:198.0 134:310.0 140:607.0 143:25.0 147:2232.0 148:395.0 156:83.0 157:95.0 172:109.0 177:21.0 184:12.0 185:10.0 186:13.0 189:213.0 195:1.0 203:22.0 205:104.0 209:6.0 214:557.0 215…					1622	1390	536	3142	254	955	425	2294	2024	1649	4012	1045	3463	2235	455	1290	449	576	1176	359	1811	1917	670	437	320	737	1273	670	1512	2377	1271	598	1607	2777	310	826	4417	927	448	165	197
17297	840974	217	17297	85:125.0 86:18.0 88:16.0 89:1566.0 90:105.0 96:147.0 97:898.0 98:609.0 99:123.0 100:544.0 101:348.0 103:11605.0 104:984.0 105:456.0 110:11.0 114:404.0 116:64.0 117:2694.0 118:346.0 119:88.0 121:45.0 123:3.0 126:113.0 127:49.0 128:16.0 129:1198.0 130:260.0 131:344.0 133:3068.0 134:259.0 135:113.0 140:14.0 141:35.0 142:167.0 143:211.0 144:51.0 145:123.0 146:11.0 147:6812.0 148:793.0 149:95.0 154:54…					936	537	5327	499	822	524	3749	260	3688	692	689	493	441	502	757	979	1769	2106	1645	1925	2958	1870	1680	1065	1916	1552	995	868	847	1728	477	1762	1838	1556	1855	1530	921	2425	1949	1084	2471
17267	562200	243	17267	85:224.0 86:1265.0 87:466.0 89:2438.0 90:176.0 91:91.0 92:198.0 94:16.0 97:15.0 98:349.0 99:642.0 100:3096.0 101:3.0 102:166.0 111:9.0 112:512.0 113:286.0 114:91.0 119:365.0 125:23.0 126:396.0 127:430.0 128:1309.0 129:742.0 130:329.0 131:436.0 133:1409.0 134:198.0 135:175.0 139:190.0 140:195.0 142:2006.0 143:87.0 144:317.0 145:129.0 146:374.0 147:2210.0 148:248.0 149:557.0 153:10.0 154:104.0 155:…					978	856	465	1519	684	859	574	575	450	698	714	946	1057	758	939	468	415	489	508	534	2117	2627	429	421	568	307	553	364	384	355	843	477	723	542	745	508	656	673	418	1641	361
17252	450982	128	17252	85:149.0 86:228.0 88:126.0 95:40.0 96:24.0 97:26.0 98:232.0 99:160.0 100:2174.0 101:65.0 102:204.0 107:151.0 108:9.0 110:284.0 112:18.0 113:58.0 114:291.0 115:2315.0 116:372.0 117:1264.0 118:74.0 126:149.0 128:4043.0 129:730.0 130:178.0 131:382.0 132:540.0 140:14.0 141:1443.0 142:450.0 144:52.0 145:121.0 153:223.0 154:45.0 157:14.0 168:13.0 169:631.0 170:64.0 171:53.0 182:25.0 184:80.0 197:1.0 19…					502	508	1180	684	702	496	186	361	264	603	446	826	664	477	766	292	692	548	213	387	8110	3384	302	429	389	322	535	643	342	296	473	514	602	418	770	664	215	482	1241	718	566
17233	315594	170	17233	85:508.0 86:638.0 88:143.0 92:56.0 94:200.0 95:113.0 96:92.0 97:350.0 98:3230.0 99:3266.0 100:2039.0 101:334.0 102:238.0 103:127.0 104:34.0 106:161.0 107:493.0 110:854.0 111:22.0 113:3036.0 114:304.0 115:34.0 116:1389.0 118:34.0 124:436.0 126:1936.0 127:377.0 128:503.0 130:872.0 134:1119.0 136:2.0 138:25.0 139:115.0 140:160.0 141:183.0 142:699.0 143:120.0 144:307.0 154:13.0 155:1.0 156:1165.0 157…					4733	2569	2389	3635	2424	2552	1709	3417	4674	3161	5031	2630	4333	4807	1521	2569	2587	2638	4264	2049	24891	17159	2608	3817	2142	3716	4539	2630	4158	5350	4265	2452	6777	5617	2823	4759	7091	2784	3223	1536	1505
17069	991778	361	17069	85:562.0 87:449.0 89:935.0 90:54.0 91:303.0 92:6.0 95:452.0 99:433.0 101:583.0 102:749.0 103:11864.0 104:1012.0 106:99.0 107:99.0 109:588.0 111:164.0 113:885.0 114:82.0 115:984.0 116:1159.0 117:1802.0 118:26.0 119:67.0 120:22.0 121:63.0 122:114.0 125:343.0 129:7807.0 130:1181.0 131:2107.0 133:2490.0 134:105.0 135:786.0 136:25.0 137:282.0 139:341.0 140:91.0 141:250.0 142:416.0 143:1633.0 144:273.0…					103	108	436	105	119	87	426	49	459	121	147	161	162	65	98	82	223	136	106	158	2525	2319	740	222	141	192	196	137	122	135	262	253	4845	1266	2430	4902	799	289	1363	673	1583
16980	816451	223	16980	85:2637.0 86:3280.0 87:379.0 88:369.0 89:14342.0 90:1041.0 91:468.0 92:473.0 93:1330.0 94:1084.0 95:445.0 96:2404.0 97:2375.0 98:766.0 99:945.0 100:2210.0 101:2852.0 102:810.0 103:87223.0 104:8564.0 105:4134.0 106:586.0 107:2402.0 108:2437.0 109:28754.0 110:3610.0 111:602.0 112:1224.0 113:1466.0 115:407.0 116:596.0 117:13320.0 118:1278.0 119:1358.0 120:333.0 121:2675.0 122:795.0 123:631.0 124:832…					113	256	190	100	137	106	113	64	206	109	162	85	148	150	103	139	224	155	151	158	2474	2343	234	98	103	217	175	185	116	208	217	168	146	213	186	294	84	257	231	91	196
16972	611435	237	16972	85:258.0 86:1098.0 88:264.0 89:885.0 92:1140.0 93:160.0 95:627.0 97:287.0 98:271.0 99:120.0 100:5400.0 101:1044.0 102:705.0 103:1688.0 104:46.0 106:454.0 108:117.0 109:65.0 112:455.0 113:28.0 114:246.0 115:90.0 116:90.0 120:1659.0 121:141.0 123:429.0 124:62.0 128:346.0 129:849.0 130:381.0 132:24.0 133:1598.0 134:523.0 138:65.0 140:949.0 141:785.0 142:1158.0 143:520.0 144:418.0 145:348.0 147:9927.…					5446	4909	4847	5122	6249	2241	5172	2026	4402	1565	6013	2113	2554	3504	4242	3490	3352	8320	12013	7424	5636	7645	5026	5711	7782	6645	4756	4587	4169	5505	2842	4910	3445	6416	5680	5632	1563	4032	4581	3610	1364
16872	861938	204	16872	86:41.0 88:187.0 89:514.0 90:99.0 101:2760.0 102:228.0 103:3428.0 104:217.0 113:93.0 115:297.0 116:1747.0 117:5043.0 118:452.0 121:118.0 129:3532.0 130:323.0 131:489.0 132:32.0 133:1329.0 135:86.0 141:53.0 142:22.0 143:768.0 144:45.0 145:8.0 147:7839.0 148:1100.0 149:726.0 150:5.0 153:24.0 155:226.0 157:411.0 161:180.0 162:14.0 163:63.0 169:540.0 170:17.0 174:13.0 175:50.0 179:22.0 181:2.0 183:22…					271	235	396	309	122	166	430	105	349	347	245	338	236	379	191	417	387	275	453	311	2805	3574	808	572	391	457	434	193	331	351	806	713	1708	405	1554	887	285	3532	1068	193	380
16809	679092	333	16809	85:441.0 86:184.0 88:176.0 89:3402.0 90:373.0 91:320.0 96:27.0 97:538.0 98:176.0 99:435.0 100:444.0 101:1082.0 102:1676.0 103:11224.0 104:1046.0 105:534.0 107:124.0 108:28.0 109:259.0 111:397.0 112:177.0 113:485.0 114:338.0 115:26.0 116:763.0 117:5343.0 118:620.0 119:281.0 124:43.0 125:148.0 127:27.0 128:143.0 129:7097.0 130:1907.0 131:2181.0 132:526.0 133:4442.0 134:501.0 138:114.0 139:154.0 140…					3620	2707	20954	4038	3071	3045	3478	1758	2562	3830	3069	5110	3654	3846	6026	4283	5759	6419	5436	14302	8365	5325	7794	5116	7743	6009	10879	6950	5877	8145	7012	7866	10532	12219	7072	13660	8428	12333	5574	5078	7329
16747	742150	319	16747	89:1131.0 90:36.0 100:226.0 101:230.0 103:6902.0 104:367.0 110:93.0 113:101.0 114:124.0 117:2265.0 118:7.0 127:16.0 129:2616.0 130:358.0 131:443.0 133:961.0 143:163.0 144:13.0 147:4944.0 148:730.0 149:198.0 157:2547.0 158:291.0 159:94.0 160:22.0 161:34.0 169:19.0 172:769.0 173:333.0 174:29.0 177:80.0 184:5.0 187:17.0 188:83.0 189:646.0 190:167.0 191:216.0 192:35.0 201:128.0 202:49.0 203:104.0 204…					1064	2159	17137	669	1576	695	26455	225	25057	3223	646	1133	733	761	1294	1083	728	2149	1848	1568	4106	4331	649	1084	822	544	1253	1913	754	2131	1924	1081	2050	3250	542	4147	5034	2882	5595	9629	2456
16705	672310	232	16705	85:32.0 86:210.0 87:3510.0 88:192.0 91:75.0 95:93.0 96:64.0 98:953.0 99:290.0 100:2091.0 101:429.0 102:138.0 103:56.0 105:43.0 110:48.0 112:47.0 113:94.0 114:698.0 115:549.0 116:548.0 117:454.0 119:63.0 120:30.0 121:20.0 122:4.0 125:50.0 128:123.0 129:420.0 130:165.0 131:1579.0 132:319.0 133:663.0 134:187.0 135:17.0 140:8.0 141:75.0 142:192.0 143:372.0 144:19.0 145:12.0 146:1.0 147:15071.0 148:21…					171	103	6937	167	120	89	2440	359	3804	200	150	104	267	168	154	587	649	864	553	1981	2372	2343	548	662	640	1162	1458	670	533	552	1242	973	2949	2216	3268	3641	1707	1516	1521	780	1489
16561	245883	155	16561	88:9344.0 89:1820.0 90:325.0 91:1578.0 93:1.0 94:37.0 95:378.0 96:782.0 98:255.0 99:135.0 100:399.0 103:4405.0 104:228.0 105:5275.0 106:1100.0 107:327.0 110:4371.0 111:630.0 114:61.0 115:1240.0 117:1418.0 118:418.0 119:1281.0 120:75.0 121:463.0 124:62.0 127:343.0 130:2047.0 131:1273.0 132:189.0 133:4193.0 134:2628.0 135:786.0 137:520.0 138:431.0 141:220.0 142:72.0 143:86.0 145:193.0 146:189.0 148…					11366	6029	7595	11082	6926	9540	5164	1369	8769	9041	9983	10830	15089	9760	18248	4125	6399	5886	6184	6584	87678	102788	11839	1547	5577	13833	11916	4604	6780	5335	6072	6981	9394	9881	8907	9642	1238	9745	10127	5025	3768
16550	186837	103	16550	85:6072.0 86:263.0 87:10773.0 88:2812.0 89:1831.0 90:358.0 91:171.0 95:146.0 98:124.0 99:3743.0 100:781.0 101:7697.0 102:3170.0 103:312425.0 104:25375.0 105:17741.0 106:1355.0 107:590.0 108:42.0 109:97.0 111:2.0 113:23.0 115:10250.0 116:1224.0 117:3148.0 118:346.0 119:611.0 123:143.0 125:175.0 126:272.0 127:21.0 129:791.0 130:1652.0 131:2946.0 132:195.0 133:5064.0 134:874.0 135:148.0 136:2232.0 1…					21274	20557	24857	12940	20753	13403	13203	10084	30501	24665	27000	19080	12668	30860	9459	18343	22336	36137	15247	19997	620277	562007	27228	22188	17097	29631	29823	19985	25967	32953	17261	23564	55507	34735	31970	33747	10002	42409	32674	12534	9009
14796	558622	159	14796	85:68.0 86:266.0 87:23.0 88:30.0 89:127.0 90:20.0 91:4.0 92:10.0 93:36.0 94:2.0 95:4.0 96:11.0 98:38.0 99:30.0 100:761.0 101:108.0 102:91.0 105:21.0 107:44.0 109:46.0 110:13.0 111:6.0 112:154.0 113:56.0 115:26.0 116:76.0 117:96.0 118:5.0 119:29.0 120:4.0 122:5.0 123:9.0 125:1.0 127:12.0 128:84.0 129:107.0 130:52.0 131:182.0 132:42.0 133:238.0 134:41.0 135:25.0 137:6.0 138:3.0 139:5.0 141:42.0 142…					188	264	872	202	115	125	363	113	583	222	288	107	171	164	173	126	221	290	155	290	3392	3550	218	251	187	391	354	268	359	127	328	318	599	446	432	459	280	275	329	309	277
13146	761091	357	13146	85:395.0 87:316.0 88:67.0 89:573.0 90:39.0 95:114.0 99:265.0 101:5820.0 102:707.0 103:9703.0 104:1076.0 105:383.0 106:76.0 107:199.0 110:25.0 111:135.0 113:760.0 114:141.0 115:983.0 116:1082.0 117:1299.0 118:200.0 119:309.0 121:149.0 122:80.0 123:297.0 124:42.0 125:59.0 127:19.0 128:131.0 129:4712.0 130:546.0 131:2802.0 132:321.0 133:2584.0 134:358.0 135:518.0 136:48.0 137:200.0 139:76.0 140:68.0…					290	258	310	200	228	262	205	64	399	238	325	316	238	323	236	303	404	318	359	435	1658	3361	526	345	310	371	437	306	393	399	315	319	499	401	432	476	214	527	372	126	174
11831	932616	192	11831	86:80.0 87:8.0 89:120.0 91:739.0 92:48.0 100:211.0 101:137.0 102:35.0 103:255.0 104:53.0 107:31.0 112:4.0 114:18.0 116:4.0 117:136.0 118:67.0 120:255.0 121:21.0 122:5.0 125:18.0 128:16.0 130:39.0 131:151.0 132:12.0 140:5.0 141:12.0 142:5.0 143:80.0 144:35.0 147:42.0 157:62.0 160:46.0 161:34.0 162:20.0 163:30.0 168:1.0 169:85.0 172:36.0 173:16.0 174:31.0 176:20.0 177:46.0 180:1.0 189:12.0 190:16.0…					8145	2660	1062	11833	1536	1113	244	14319	548	1275	1528	6356	4982	2025	4668	378	360	612	315	311	3366	2911	411	423	400	649	348	581	362	286	416	389	423	371	254	397	196	607	306	292	206
11481	295661	211	11481	85:361.0 88:271.0 96:221.0 97:50.0 98:1126.0 99:136.0 100:454.0 101:102.0 103:3405.0 104:195.0 105:278.0 106:184.0 107:452.0 108:1.0 109:54.0 110:260.0 113:57.0 114:89.0 118:29.0 119:24.0 120:14.0 121:77.0 123:32.0 126:1385.0 127:985.0 128:85.0 130:90.0 133:243.0 134:828.0 135:193.0 136:107.0 137:150.0 139:979.0 140:395.0 144:492.0 147:203.0 148:183.0 149:1.0 158:52.0 170:105.0 171:186.0 172:1182…					1675	1514	1660	1099	1239	1347	1220	669	1715	1309	2371	1029	1093	1292	1129	2309	3864	7080	3381	4927	19025	23502	4538	5352	5524	8529	4997	3124	2126	2863	3974	4408	3591	3758	3176	2991	733	8334	1811	3318	3318
11353	911271	259	11353	85:106.0 86:3.0 89:161.0 97:44.0 98:45.0 99:12.0 100:29.0 101:111.0 103:966.0 106:36.0 116:231.0 117:438.0 121:1.0 128:48.0 129:523.0 130:140.0 131:15.0 132:34.0 133:25.0 143:46.0 144:98.0 145:12.0 147:813.0 148:305.0 154:9.0 157:165.0 158:23.0 160:552.0 161:230.0 162:47.0 163:160.0 165:25.0 168:62.0 169:66.0 171:6.0 174:100.0 177:2.0 178:1.0 180:21.0 183:30.0 186:43.0 187:1.0 188:12.0 189:97.0 1…					800	538	648	814	626	431	552	380	893	616	621	1050	789	1054	659	487	877	1232	936	1111	2780	2035	842	860	851	929	1408	1027	553	969	914	881	1297	1930	959	409	468	2311	816	608	500
10465	583125	192	10465	85:1311.0 86:2079.0 88:408.0 89:241.0 90:511.0 91:10108.0 92:544.0 93:918.0 94:347.0 95:741.0 96:1930.0 97:444.0 98:2045.0 99:3899.0 100:8919.0 101:1920.0 102:1038.0 103:983.0 104:1026.0 105:464.0 106:101.0 107:163.0 108:172.0 109:399.0 110:4592.0 111:496.0 112:945.0 113:3152.0 114:7208.0 115:2713.0 116:1016.0 117:1925.0 118:2998.0 119:24143.0 120:1413.0 121:809.0 122:981.0 123:1445.0 124:681.0 1…					6056	3094	1478	3401	4506	4391	3131	1542	1591	3462	4336	4965	2903	6719	5546	2051	4751	7453	2986	4577	8645	7313	5159	5481	912	4553	1020	3773	3225	356	4046	4114	5123	4210	7564	5529	1449	2052	3704	2338	3084
9489	688397	156	9489	85:196.0 86:171.0 89:166.0 94:15.0 96:127.0 97:116.0 99:143.0 100:117.0 110:27.0 112:72.0 113:59.0 114:9.0 116:168.0 117:116.0 124:22.0 125:21.0 126:15.0 130:25.0 139:28.0 140:281.0 142:31.0 149:35.0 150:14.0 152:52.0 154:15.0 156:5114.0 157:778.0 158:778.0 159:48.0 160:40.0 164:1.0 169:59.0 173:9.0 178:9.0 191:49.0 197:13.0 205:83.0 216:54.0 217:458.0 218:61.0 219:49.0 222:39.0 230:33.0 231:60.0…					2687	4007	2371	10607	3064	2665	1582	2617	2688	2998	2240	7222	1720	8673	13264	847	1299	2615	1965	2174	25350	17206	3487	3068	2090	4260	1497	576	883	596	1051	871	1793	1191	854	1800	1577	1013	1701	1439	1858
8621	402956	194	8621	86:172.0 87:75.0 88:33.0 89:690.0 90:11.0 91:78.0 92:407.0 93:420.0 96:6.0 99:3.0 100:658.0 101:2159.0 102:57.0 103:1364.0 106:130.0 107:923.0 108:75.0 109:214.0 110:684.0 111:3.0 113:10.0 117:1811.0 118:41.0 119:2.0 120:276.0 122:128.0 123:1034.0 124:450.0 125:109.0 126:24.0 129:6.0 134:425.0 136:227.0 139:76.0 143:993.0 145:11.0 148:4.0 150:331.0 151:25.0 152:1.0 153:1.0 155:232.0 158:354.0 160…					589	335	420	285	311	494	356	218	441	374	381	520	290	591	490	528	733	1275	1518	1430	4616	3763	1811	1735	1362	4284	1003	624	499	839	597	999	1816	1002	935	1376	242	1168	1183	1093	850
8270	811465	246	8270	85:109.0 86:278.0 88:75.0 89:1388.0 90:138.0 93:50.0 99:89.0 100:416.0 101:442.0 102:279.0 103:5330.0 104:417.0 105:254.0 107:22.0 112:16.0 113:145.0 114:1163.0 115:85.0 116:384.0 117:2621.0 118:415.0 119:44.0 122:45.0 124:10.0 128:821.0 129:1089.0 130:505.0 131:472.0 133:771.0 134:291.0 140:91.0 141:19.0 142:371.0 143:193.0 144:1336.0 145:27.0 146:122.0 147:6477.0 148:846.0 149:483.0 150:20.0 15…					516	270	861	197	244	143	486	269	1044	236	263	181	129	224	130	756	1030	726	886	1507	3723	3290	589	577	964	1152	520	762	724	329	2333	1363	1158	2368	3127	3355	1784	1498	2420	1313	5571
8240	623699	353	8240	85:728.0 86:748.0 87:88.0 88:48.0 89:449.0 90:237.0 91:1092.0 92:17.0 93:54.0 94:40.0 95:708.0 96:1054.0 97:566.0 98:321.0 99:3391.0 100:1990.0 101:557.0 102:321.0 103:1448.0 104:616.0 107:44.0 110:888.0 111:86.0 112:104.0 113:905.0 114:1471.0 115:402.0 116:271.0 117:706.0 118:395.0 119:651.0 120:165.0 121:271.0 122:130.0 123:72.0 124:150.0 125:106.0 127:144.0 128:129.0 129:1182.0 130:634.0 131:2…					11165	8769	9578	5792	9473	8370	12006	3442	7862	8427	4491	9482	5174	16122	2196	5395	10570	20138	6857	11979	2907	2130	12986	10201	9451	10377	6489	7529	10285	12245	7409	13110	17682	10664	21495	15840	5620	6881	17619	10562	7583
7490	466348	160	7490	85:108.0 86:158.0 87:54.0 92:35.0 100:64.0 103:43.0 106:11.0 107:62.0 109:16.0 114:15.0 117:92.0 118:40.0 129:2.0 130:39.0 133:17.0 134:153.0 136:8.0 142:188.0 147:484.0 149:47.0 158:8.0 160:2407.0 161:274.0 162:243.0 167:51.0 174:93.0 179:54.0 183:48.0 184:23.0 188:13.0 189:15.0 199:59.0 205:34.0 212:21.0 217:102.0 218:28.0 230:60.0 231:25.0 254:26.0 260:3.0 271:9.0 277:2.0 292:5.0 303:6.0 308:2…					4311	2939	2597	685	5567	5269	1376	1832	2135	5673	7701	8968	3935	9652	19611	4577	9450	3629	6113	14641	8569	7361	6991	5627	9300	10123	6781	16946	9060	1336	7770	8783	793	2977	8527	6493	1450	3613	4754	21961	4577
7444	305566	143	7444	86:90.0 87:85.0 88:144.0 90:59.0 91:30.0 92:1.0 97:57.0 98:115.0 99:312.0 100:1731.0 101:452.0 102:187.0 104:592.0 107:158.0 109:181.0 110:576.0 116:1665.0 117:152.0 120:2562.0 121:243.0 122:35.0 127:149.0 128:2.0 129:132.0 130:203.0 132:66.0 134:820.0 141:134.0 142:151.0 143:7730.0 144:778.0 145:240.0 146:101.0 147:863.0 148:449.0 155:39.0 157:336.0 165:41.0 169:55.0 170:570.0 174:23.0 188:2.0 1…					10674	6388	9659	5114	6523	5661	4654	2981	7702	7481	9961	5685	5964	8659	3765	3589	4097	8661	15627	4382	158244	154146	10652	7974	7457	10918	11103	9305	10787	3913	6040	7697	10487	12470	6075	15789	3906	11861	4145	2661	2807
7409	540397	180	7409	100:51.0 101:68.0 103:20.0 120:28.0 126:123.0 127:98.0 130:21.0 140:25.0 152:43.0 180:2126.0 181:144.0 184:4.0 197:373.0 198:19.0 217:133.0 218:5.0 228:10.0 271:5.0 277:4.0 280:3.0 307:7.0 313:8.0 316:24.0 336:7.0 381:4.0 394:12.0 418:2.0 438:9.0 439:7.0 442:8.0 444:9.0 469:7.0 496:20.0 499:11.0					25203	21634	2972	10380	19104	20143	11894	17610	6577	19360	15192	22644	17965	24893	22156	23963	22347	31194	18283	24409	15225	10674	29444	26256	26699	25910	20803	20075	20876	30285	22456	27488	36873	22601	27269	18287	19985	21428	32663	22111	18627
6767	392768	231	6767	85:172.0 86:68.0 87:6.0 88:36.0 89:14.0 91:105.0 99:452.0 101:282.0 102:89.0 106:9.0 107:111.0 110:964.0 111:75.0 112:12.0 113:151.0 114:57.0 115:45.0 116:35.0 118:118.0 125:276.0 126:113.0 127:60.0 130:311.0 131:168.0 132:87.0 133:193.0 134:1624.0 135:231.0 136:31.0 140:12.0 141:2040.0 142:320.0 143:1453.0 144:303.0 147:1666.0 148:215.0 149:263.0 150:41.0 151:37.0 152:51.0 156:50.0 157:323.0 158…					777	570	735	353	490	430	482	206	592	570	675	428	381	627	400	330	505	347	293	711	13542	10082	666	500	532	797	818	545	555	643	616	477	1294	742	805	802	262	1127	1066	487	312
6646	584590	205	6646	85:237.0 86:18.0 89:620.0 90:132.0 92:138.0 93:371.0 94:23.0 95:86.0 97:26.0 99:10.0 100:277.0 101:143.0 102:54.0 103:454.0 104:12.0 105:26.0 106:26.0 107:127.0 110:127.0 111:57.0 112:23.0 113:38.0 114:215.0 115:494.0 116:29.0 117:2092.0 118:131.0 119:26.0 120:197.0 125:6.0 126:171.0 127:211.0 129:376.0 130:329.0 131:198.0 132:29.0 133:499.0 134:185.0 136:9.0 139:24.0 140:21.0 142:87.0 143:115.0 …					447	1210	6915	548	415	247	3508	207	3522	1147	487	308	481	485	439	1000	1132	1148	961	2817	4590	4047	1156	826	935	1652	1574	1011	743	878	1928	1704	4568	3807	4742	2989	1526	2641	2264	2029	2712
6580	732418	391	6580	85:151.0 86:78.0 87:160.0 88:83.0 89:71.0 92:22.0 95:15.0 97:91.0 98:35.0 99:222.0 100:479.0 101:128.0 102:336.0 103:423.0 104:12.0 105:60.0 107:30.0 108:12.0 109:215.0 110:28.0 111:160.0 112:8.0 114:32.0 115:250.0 116:85.0 117:573.0 118:57.0 119:262.0 123:21.0 124:26.0 125:22.0 126:27.0 127:145.0 128:20.0 129:6.0 130:30.0 131:843.0 132:209.0 133:2418.0 134:411.0 135:230.0 136:1.0 139:182.0 140:5…					1047	804	311	896	264	489	283	262	1296	374	810	546	968	853	125	698	615	873	984	394	2346	1964	1167	1104	564	1229	1203	688	922	1003	925	656	2060	2340	758	1759	951	1286	479	187	135
6574	401304	213	6574	85:432.0 86:231.0 87:17.0 88:18.0 89:15.0 91:7.0 93:7.0 95:12.0 97:30.0 98:140.0 99:45.0 101:68.0 102:35.0 105:4.0 106:10.0 108:8.0 110:61.0 111:10.0 116:8.0 118:8.0 121:3.0 123:2.0 127:18.0 128:569.0 129:1160.0 130:61.0 133:5.0 136:2.0 140:46.0 141:166.0 142:31.0 143:29.0 154:99.0 156:11.0 157:1.0 158:1058.0 159:195.0 160:52.0 171:1.0 172:17.0 186:11.0 201:2.0 213:1654.0 214:300.0 215:31.0 217:8…					1253	1145	682	1314	710	866	405	506	1251	1096	1671	1003	483	1510	596	744	791	1214	1145	443	1811	1704	1319	1244	715	1162	1108	633	1191	954	954	771	2466	2094	737	1665	979	1857	548	251	169
6408	1162351	204	6408	85:108.0 89:44.0 91:717.0 92:82.0 93:306.0 94:83.0 95:170.0 96:90.0 97:100.0 99:134.0 101:371.0 102:22.0 103:1514.0 104:94.0 105:287.0 107:60.0 108:167.0 109:33.0 111:243.0 112:61.0 113:142.0 115:99.0 116:108.0 117:336.0 118:49.0 119:27.0 121:301.0 125:42.0 129:3745.0 130:394.0 131:569.0 133:489.0 134:128.0 135:351.0 136:13.0 139:22.0 142:9.0 143:316.0 144:2.0 145:59.0 147:1629.0 148:172.0 149:17…					387	139	182	301	283	147	122	115	362	471	308	272	207	192	214	339	230	389	267	373	9462	5136	341	374	314	406	331	186	299	222	389	406	1136	391	4269	748	134	573	703	321	985
6331	531904	329	6331	85:105.0 86:246.0 89:176.0 90:15.0 94:60.0 96:54.0 97:5.0 98:12.0 99:196.0 100:404.0 101:125.0 102:125.0 103:90.0 106:83.0 110:53.0 111:67.0 113:162.0 114:130.0 115:260.0 116:204.0 117:321.0 118:30.0 124:38.0 126:217.0 127:292.0 128:150.0 129:37.0 130:318.0 131:309.0 132:80.0 133:77.0 134:63.0 142:41.0 143:117.0 144:145.0 146:141.0 147:2274.0 148:337.0 149:60.0 151:15.0 152:54.0 153:54.0 154:70.0…					908	678	782	669	500	588	494	455	985	630	1211	493	736	1028	524	591	679	888	832	217	1581	2485	745	1057	385	1069	1203	612	862	996	792	528	1569	1604	702	1089	799	952	339	385	358
6324	470813	184	6324	85:1025.0 86:39.0 87:22.0 88:69.0 91:157.0 92:63.0 94:37.0 95:12.0 96:253.0 97:175.0 99:470.0 100:184.0 101:50.0 102:80.0 106:17.0 107:22.0 108:51.0 110:903.0 111:169.0 112:212.0 113:246.0 114:56.0 118:244.0 124:16.0 125:29.0 126:103.0 127:237.0 128:316.0 129:508.0 130:125.0 131:7.0 133:18.0 134:1517.0 135:47.0 136:125.0 140:115.0 141:89.0 142:3.0 143:212.0 144:25.0 147:370.0 148:99.0 149:89.0 15…					2190	1936	1693	1167	2059	4399	486	1204	1756	2256	1951	1324	1467	2878	780	2809	3115	7842	8216	4059	5075	4662	8579	7983	7411	13525	6875	4003	4294	3540	2717	3649	12990	9776	3392	8568	880	9761	7039	9038	9425
6292	383744	228	6292	88:158.0 89:217.0 90:152.0 91:173.0 94:27.0 95:106.0 96:85.0 97:318.0 99:85.0 103:405.0 107:47.0 108:67.0 110:4994.0 111:161.0 114:48.0 115:234.0 116:266.0 117:206.0 118:94.0 120:166.0 123:9.0 130:489.0 132:19.0 133:224.0 136:991.0 137:12.0 140:529.0 146:145.0 147:816.0 148:255.0 149:136.0 152:78.0 154:1062.0 155:91.0 156:553.0 157:7.0 158:275.0 159:3.0 163:9.0 164:6.0 166:13.0 174:411.0 175:69.0…					1178	809	1218	518	761	714	823	353	1094	939	1174	772	695	1290	725	668	821	1338	619	1228	17648	18697	1166	1020	826	1482	1289	906	724	1058	799	895	2128	1108	1544	1214	463	1457	1543	553	545
6104	241903	244	6104	86:145.0 88:174.0 89:301.0 90:119.0 93:25.0 97:188.0 98:40.0 99:14.0 100:224.0 101:33.0 103:200.0 104:33.0 106:45.0 107:192.0 108:47.0 109:78.0 110:94.0 112:8.0 113:5.0 115:674.0 117:107.0 118:11.0 119:157.0 120:188.0 121:292.0 122:6.0 123:119.0 124:474.0 125:93.0 126:572.0 131:25.0 132:158.0 133:1564.0 134:581.0 135:539.0 136:94.0 137:564.0 138:26.0 139:40.0 140:12.0 141:74.0 143:163.0 144:13.0 …					398	3535	141	2963	132	5027	157	1004	5126	3306	6467	3365	3505	2476	4253	2974	2110	2508	794	1740	42539	2887	1944	1141	2165	3493	2518	1571	1948	2070	5262	2382	3256	2808	4484	3185	2482	5740	740	543	765
5995	824877	445	5995	85:24.0 86:117.0 89:285.0 90:61.0 92:144.0 93:161.0 94:197.0 95:285.0 96:94.0 97:181.0 98:191.0 99:73.0 100:362.0 101:116.0 102:167.0 103:212.0 105:38.0 106:74.0 107:54.0 108:83.0 109:33.0 110:40.0 111:211.0 112:335.0 113:175.0 114:122.0 115:6.0 116:265.0 117:431.0 119:96.0 121:161.0 122:24.0 123:56.0 124:82.0 126:125.0 128:114.0 132:15.0 133:193.0 134:22.0 137:169.0 138:41.0 139:129.0 140:85.0 1…					1890	1736	1905	1259	1557	1630	1071	486	133	1493	1823	2423	1365	1823	1513	2524	2083	1365	1704	2063	6554	2390	2829	2108	1509	1836	2656	1661	2785	1978	2288	1628	2904	3466	3012	5364	996	2732	1129	99	112
5935	833671	313	5935	85:187.0 86:180.0 87:32.0 88:17.0 91:240.0 92:71.0 93:162.0 94:316.0 95:224.0 96:454.0 97:131.0 98:181.0 99:158.0 100:136.0 101:154.0 103:449.0 105:52.0 106:91.0 107:101.0 108:98.0 109:73.0 110:225.0 111:105.0 112:138.0 113:74.0 114:127.0 115:86.0 116:124.0 117:489.0 118:66.0 119:146.0 120:65.0 121:195.0 122:85.0 123:140.0 124:1226.0 125:93.0 126:133.0 127:18.0 128:107.0 129:196.0 130:151.0 131:8…					3523	2695	1050	1935	835	2693	1392	849	4056	2890	3016	4072	2548	2919	2272	3485	2630	1778	1004	2469	9028	5017	4714	2803	2883	3872	4732	2772	3947	2484	3458	2132	4077	5754	6036	8285	1767	6675	1823	108	119
[truncated: 104 more rows]
[truncated: 12 more columns]

## Sheet: S1B
Supplemental Table S1B: Compounds related to the heatmap (Figure 1c).
[truncated: 512 more rows]

## Sheet: S1C
Supplemental Table S1C: Univariate statistics of significant blood compounds comparing healthy control versus CLD and comparing CLD versus HCC.
Fold change (FC) ,Raw P value and qFDR are provided.
		P value	qFDR	FC	p value	qFDR	FC	P value	qFDR	FC
[truncated: 195 more rows]

## Sheet: S1D
	Supplemental Table S1D: Detailed blood metabolite view on Hierarchical Cluster Analysis clusters that separate HCC, CLD, and healthy control subjects

[truncated: 2 more sheets: S1E, S1F]
