# Supplementary material for: Sugar Alcohols Have a Key Role in Pathogenesis of Chronic Liver Disease and Hepatocellular Carcinoma in Whole Blood and Liver Tissues
Source: Cancers (Basel). 2020 Feb 19;12(2):484. doi: 10.3390/cancers12020484 (PMC7072169; doi:10.3390/cancers12020484)
Supplement: Supplementary file 1 [file cancers-12-00484-s001.zip › cancers-669257 supplementary proof/Supplement 2_Israa Taher Ismail et al_Cancers_HCC_02-2020.xlsx]

## Sheet: S2A
Supplemental Table S2A: Whole data set and compounds detected in tissues using GCTOFMS.
								Group	Non-tumor hepatic tissues																							HCC tumor tissue
								label	31 NT	32 NT	33 NT	34 NT	35 NT	36 NT	37 NT	38 NT	39 NT	40 NT	41 NT	42 NT	43 NT	44 NT	45 NT	46 NT	47 NT	48 NT	49 NT	50 NT	51 NT	52 NT	53 NT	31 T	32 T	33 T	34 T	35 T	36 T	37 T	38 T	39 T	40 T	41 T	42 T	43 T	44 T	45 T	46 T	47 T	48 T
BinBase name	ret.index	quant mz	BB id	mass spec	PubChem	KEGG	InChI Key
xylose	544100	103	114791	85:81.0 86:434.0 87:369.0 88:168.0 89:3297.0 90:153.0 91:198.0 96:30.0 100:1260.0 101:908.0 103:31913.0 104:3384.0 105:2776.0 112:105.0 113:240.0 114:586.0 115:370.0 116:178.0 117:2041.0 118:237.0 119:482.0 121:19.0 123:18.0 124:32.0 126:98.0 127:127.0 129:2166.0 130:428.0 131:1088.0 132:170.0 133:3096.0 134:379.0 137:20.0 142:128.0 143:380.0 145:269.0 146:60.0 147:7545.0 148:915.0 149:765.0 150:…	135191	C00181	SRBFZHDQGSBBOR-IOVATXLUSA-N		34592	43147	21660	8890	43393	14707	20883	33086	26933	13232	3658	22665	17823	10118	20355	42376	27971	27879	28190	13532	26205	20074	22490	39658	41465	30026	26518	18353	10432	14744	23413	15491	14840	89411	19927	26792	17576	22486	21928	10412	38792
xylonic acid	590775	189	17400	87:564.0 88:73.0 89:616.0 90:65.0 95:13.0 96:2.0 97:6.0 101:667.0 102:1905.0 103:13800.0 104:1125.0 105:419.0 106:2.0 107:48.0 108:15.0 109:19.0 111:17.0 115:299.0 116:152.0 117:3134.0 118:129.0 119:150.0 124:13.0 126:7.0 129:1533.0 130:1170.0 131:2059.0 132:266.0 133:2726.0 134:507.0 139:7.0 141:287.0 142:32.0 143:1791.0 144:294.0 145:198.0 147:14316.0 148:1620.0 149:1099.0 150:198.0 151:73.0 15…	10264	C02341	QXKAIJAYHKCRRA-UHFFFAOYSA-N		5327	33553	4123	6802	8228	5888	6533	15539	6956	7782	8776	10691	6969	6009	6283	10744	5833	4217	9305	7265	6466	12037	3993	12416	87492	9516	25268	17874	23432	9779	16652	15412	2023	9678	3491	11433	4361	13908	9923	26928	16902
xylitol	567437	217	5857	85:22.0 87:53.0 88:95.0 89:312.0 94:15.0 99:38.0 101:376.0 103:3875.0 104:345.0 105:78.0 107:25.0 108:24.0 110:68.0 113:18.0 115:63.0 116:117.0 117:1418.0 118:103.0 119:73.0 129:1604.0 130:163.0 131:367.0 132:26.0 133:712.0 135:29.0 142:33.0 143:88.0 147:3295.0 148:560.0 149:319.0 155:12.0 157:214.0 159:20.0 163:58.0 169:22.0 171:40.0 175:99.0 182:58.0 189:476.0 190:74.0 191:333.0 192:19.0 193:15…	6912	C00379	HEBKCHPVOIAQTA-NGQZWQHPSA-N		14421	20905	16356	10850	23635	11580	16303	31761	23563	12443	7534	12730	12027	4377	7675	20207	27512	9342	37019	14815	19124	15557	14211	28765	148321	491	108668	9925	7608	8275	22345	33643	5785	51844	7432	30039	10281	18275	17455	32492	17310
xanthosine	926133	325	104466	85:67.0 86:155.0 87:150.0 88:146.0 89:671.0 93:64.0 95:58.0 97:44.0 98:90.0 99:197.0 100:550.0 101:133.0 103:3879.0 105:225.0 110:78.0 111:54.0 112:11.0 113:368.0 115:260.0 116:324.0 117:679.0 119:186.0 122:27.0 123:48.0 125:93.0 127:190.0 129:1315.0 131:290.0 133:738.0 134:188.0 135:75.0 141:43.0 142:136.0 143:165.0 144:243.0 145:138.0 146:15.0 147:4210.0 148:264.0 149:485.0 153:108.0 154:74.0 1…	64959	C01762	UBORTCNDUKBEOP-UUOKFMHZSA-N		1647	2903	394	935	9014	2953	354	14977	5313	306	469	191	1148	904	406	490	8007	769	1495	482	395	266	1236	672	5356	1092	25088	45415	3252	3310	3807	2878	3911	3552	4304	2329	295	5201	2394	3428	2742
xanthine	701688	353	1669	85:2517.0 86:3710.0 87:2079.0 88:382.0 89:398.0 90:80.0 91:121.0 92:294.0 93:389.0 94:217.0 95:887.0 96:502.0 97:447.0 98:2556.0 99:3280.0 100:20394.0 101:2912.0 102:1806.0 103:2337.0 104:350.0 105:1446.0 106:113.0 107:15.0 108:151.0 109:225.0 110:796.0 111:2460.0 112:928.0 113:1375.0 114:1007.0 115:2460.0 116:1524.0 117:4430.0 118:716.0 119:955.0 120:203.0 121:149.0 122:214.0 123:385.0 124:753.0…	1188	C00385	LRFVTYWOQMYALW-UHFFFAOYSA-N		53042	41430	842	138531	243121	63351	11430	24333	136254	198	98611	1686	23930	114144	455	578	227235	15303	78093	38008	46269	1415	19365	206801	20453	292427	192476	438424	365542	4363	7721	372254	137265	2479	186374	131585	14277	119041	250413	277869	63499
valine	313502	144	3	85:2124.0 86:7630.0 87:1944.0 88:1239.0 89:198.0 90:140.0 92:81.0 94:103.0 95:66.0 96:941.0 97:782.0 98:2720.0 99:1558.0 100:41058.0 101:6555.0 102:3952.0 103:6374.0 104:899.0 105:633.0 110:1390.0 111:263.0 112:2218.0 113:1055.0 114:6510.0 115:2943.0 116:1153.0 117:4102.0 118:1273.0 119:1387.0 120:34.0 121:95.0 122:89.0 123:66.0 124:112.0 125:82.0 126:230.0 128:5308.0 129:3668.0 130:4722.0 131:52…	6287	C00183	KZSNJWFQEVHDMF-BYPYZUCNSA-N		2745889	1152931	8727667	6949175	5451981	6456431	6957273	441278	5455554	6806311	8854108	4110755	7713215	3692809	7167218	5632806	7379795	1952211	5064707	7153688	4519721	5128328	4128592	5570403	683720	2246520	1283818	3167908	6351703	1508472	572119	5687520	1016788	7552839	5180945	4505542	5264900	4650887	2374031	2106652	7122245
uridine	861508	217	14815	85:38.0 86:16.0 87:11.0 88:11.0 89:85.0 91:9.0 92:3.0 93:5.0 94:11.0 95:26.0 97:5.0 99:146.0 100:46.0 101:72.0 103:551.0 104:39.0 105:323.0 107:5.0 109:17.0 110:8.0 111:3.0 112:3.0 113:55.0 114:1.0 115:80.0 116:27.0 117:70.0 118:2.0 119:12.0 121:6.0 122:6.0 125:1.0 127:42.0 129:189.0 130:39.0 131:87.0 132:7.0 133:129.0 134:30.0 135:16.0 136:2.0 137:1.0 138:2.0 140:13.0 141:13.0 142:8.0 143:122.0 …	6029	C00299	DRTQHJPVMGBUCF-XVFCMESISA-N		3701	118232	17998	17505	14878	2907	2966	66613	131035	3765	69848	4005	2237	7538	3361	22901	22059	10429	17799	10250	2563	5567	4784	7599	277691	171293	317339	446986	11663	18543	39282	210584	9834	184304	15757	10400	4401	20820	3183	27255	9812
uric acid	730691	441	23	85:3006.0 86:5154.0 87:3017.0 88:706.0 89:685.0 91:208.0 92:147.0 93:161.0 94:85.0 95:336.0 96:306.0 97:450.0 98:2631.0 99:3540.0 100:32370.0 101:4842.0 102:2564.0 103:7632.0 104:909.0 105:1432.0 106:210.0 107:202.0 108:137.0 109:288.0 110:648.0 111:2136.0 112:611.0 113:1768.0 114:1646.0 115:2846.0 116:1906.0 117:4732.0 118:851.0 119:1234.0 120:212.0 121:150.0 122:111.0 123:193.0 124:531.0 125:10…	1175	C00366	LEHOTFFKMJEONL-UHFFFAOYSA-N		579698	18708	537765	277591	291790	168791	426482	7268	1414896	558057	20025	426006	477495	16845	211556	881154	1119	215314	354544	363461	398062	340483	52346	381263	9976	71654	7311	82039	291058	6582	8860	283957	490398	17281	21011	181456	235902	192212	11295	6605	538495
urea	326574	189	3256	85:859.0 86:1343.0 87:2349.0 88:432.0 90:43.0 91:99.0 92:36.0 98:133.0 99:5452.0 100:6216.0 101:1289.0 102:803.0 103:149.0 107:195.0 110:309.0 111:554.0 113:326.0 114:765.0 115:629.0 116:182.0 117:375.0 118:388.0 126:44.0 127:542.0 129:155.0 130:2178.0 131:1631.0 132:1249.0 133:328.0 134:319.0 136:55.0 137:40.0 138:7.0 139:106.0 140:86.0 141:220.0 143:208.0 144:172.0 146:1945.0 147:24448.0 148:42…	1176	C00086	XSQUKJJJFZCRTK-UHFFFAOYSA-N		1759483	388779	927790	2269936	5123712	1460039	17160	275247	1192438	1108823	1999482	1941895	33105	753637	1769465	3885024	1378756	1856352	1620502	1452680	430690	854317	389555	6663	878510	49364	786713	3245116	1691542	302101	769028	1710760	39827	5244940	196033	2053788	1196719	1695619	13098	1478750	1131595
uracil	385735	241	1664	85:23877.0 86:6864.0 87:3486.0 88:1560.0 89:1505.0 91:506.0 92:1505.0 94:764.0 95:4144.0 96:5848.0 97:5576.0 98:15495.0 99:393975.0 100:73814.0 101:20186.0 102:4727.0 103:6833.0 104:172.0 105:13750.0 106:1345.0 107:925.0 108:1437.0 109:10645.0 110:283.0 111:5609.0 112:2648.0 113:93747.0 114:5531.0 115:7598.0 116:2368.0 117:12999.0 118:2279.0 119:775.0 120:2223.0 122:686.0 123:297.0 124:2309.0 125…	1174	C00106	ISAKRJDGNUQOIC-UHFFFAOYSA-N		835745	154663	502502	1246157	1412224	541971	481125	17587	1635781	598426	285165	753427	519024	865795	390703	2294165	735705	648492	870337	741698	664511	476846	142364	881282	142494	1038654	277467	1103700	1508487	23846	13343	2411168	3603232	329611	480438	737431	411941	870877	689703	944684	1129637
tyrosine	671252	218	16	85:101.0 86:1059.0 87:458.0 89:659.0 90:823.0 91:1849.0 92:215.0 93:210.0 94:46.0 95:258.0 97:226.0 100:19804.0 101:2641.0 102:1366.0 103:1633.0 104:401.0 105:1066.0 107:424.0 113:79.0 115:546.0 116:116.0 117:900.0 118:715.0 119:703.0 120:181.0 121:365.0 123:63.0 124:32.0 125:60.0 128:317.0 129:136.0 130:2787.0 131:1381.0 132:2378.0 133:2406.0 135:1073.0 136:172.0 137:139.0 138:33.0 143:94.0 144:…	6057	C00082	OUYCCCASQSFEME-QMMMGPOBSA-N		2287940	349646	1243411	1239663	1333343	4817511	2588470	80185	1877595	2433428	2567764	2396723	5959880	4871989	3500373	360563	2408325	2862552	2065305	4169093	2361785	1978236	1523836	3078906	179781	2388021	310444	726833	3504736	290140	137239	1993067	2710019	1165820	1928783	2703622	2101284	5630732	3118704	1034656	1134632
tryptophan	774603	130	85110	85:49.0 86:443.0 87:157.0 89:77.0 90:48.0 100:6749.0 101:1168.0 102:1281.0 103:1571.0 104:185.0 114:134.0 115:456.0 116:150.0 117:572.0 118:409.0 128:552.0 129:610.0 130:16651.0 131:2695.0 132:2856.0 133:682.0 134:131.0 144:165.0 145:59.0 146:62.0 147:3029.0 148:466.0 149:190.0 154:18.0 158:363.0 159:112.0 160:257.0 161:57.0 163:201.0 174:125.0 176:91.0 177:24.0 179:22.0 184:93.0 186:97.0 188:55.…	6305	C00078	QIVBCDIJIAJPQS-VIFPVBQESA-N		2207825	798640	1735104	1115065	629140	2807867	1539452	603415	103777	1457793	772189	1776463	2488834	917500	1141460	557320	1012392	1092338	1618885	1815281	2081845	1720466	2380367	1998592	281722	1646452	1251930	274184	870935	962870	2861376	774809	1633477	312473	2220832	2474529	1916928	2467191	3600092	2050914	970863
trehalose	948197	191	111823	85:94.0 98:34.0 99:34.0 103:3530.0 104:205.0 109:159.0 111:125.0 113:165.0 116:172.0 117:768.0 118:42.0 119:60.0 120:25.0 129:2648.0 130:212.0 131:480.0 132:80.0 133:615.0 135:78.0 139:73.0 140:35.0 147:3851.0 148:529.0 149:300.0 150:65.0 151:32.0 154:24.0 155:298.0 157:181.0 169:1745.0 170:122.0 171:166.0 173:76.0 174:14.0 177:56.0 181:35.0 189:344.0 190:84.0 191:3330.0 192:394.0 193:183.0 199:3…	7427	C01083	HDTRYLNUVZCQOY-LIZSDCNHSA-N		191722	29059	165192	4385	24592	5766	142391	23971	44520	67610	51550	69975	44170	1044	1294	379065	100771	388944	125265	1741	194989	106125	12868	35857	22130	39551	36984	73276	874	30804	35795	88533	1800	43692	11554	53165	55397	4299	169690	1091	76466
trans-4-hydroxy-L-proline	459475	158	169618	85:869.0 86:857.0 87:958.0 88:707.0 89:807.0 90:155.0 91:288.0 93:108.0 94:144.0 95:54.0 96:337.0 97:235.0 98:502.0 99:1496.0 100:2830.0 101:2711.0 102:874.0 103:9684.0 104:836.0 105:545.0 106:159.0 108:106.0 109:83.0 110:444.0 111:336.0 112:737.0 113:529.0 114:609.0 115:1904.0 116:6643.0 117:1831.0 118:390.0 119:311.0 120:38.0 121:56.0 122:40.0 123:118.0 124:596.0 125:141.0 126:644.0 127:348.0 1…	5810	C01157	PMMYEEVYMWASQN-DMTCNVIQSA-N		15563	81018	45392	117627	562680	14275	16446	26702	175776	124036	18577	136060	94957	17278	111433	42669	134445	14034	100090	122829	117842	90264	24116	19927	38669	346323	90958	340946	16740	81129	93366	140256	480790	26268	126014	124916	9267	99374	29790	23345	44488
thymine	420133	255	1692	85:666.0 86:403.0 87:19.0 88:154.0 89:59.0 93:39.0 95:146.0 96:167.0 97:1054.0 98:449.0 99:544.0 100:1474.0 101:116.0 102:23.0 105:17.0 106:562.0 107:491.0 108:82.0 109:39.0 110:831.0 111:563.0 112:311.0 113:8547.0 114:897.0 115:368.0 117:358.0 118:32.0 119:29.0 120:1384.0 121:49.0 123:97.0 124:39.0 125:126.0 126:53.0 127:157.0 129:12.0 130:638.0 131:1043.0 132:150.0 133:491.0 134:105.0 136:32.0 …	1135	C00178	RWQNBRDOKXIBIV-UHFFFAOYSA-N		34949	12169	3853	13569	43545	5218	21138	5059	24655	42460	3121	23743	34491	26556	14897	9970	28761	8113	20792	14314	26332	27197	16908	47266	5974	16593	4849	5376	7105	5303	3345	15039	21755	13730	7017	43128	23420	6083	19938	37013	32335
threonine	409568	218	26	85:1692.0 86:5629.0 87:4799.0 88:907.0 89:613.0 90:123.0 91:125.0 93:55.0 94:68.0 96:272.0 97:242.0 98:1238.0 99:967.0 100:21870.0 101:36969.0 102:6991.0 103:4765.0 104:575.0 105:736.0 106:101.0 111:100.0 112:872.0 113:501.0 114:4912.0 115:4479.0 116:1288.0 117:46070.0 118:5398.0 119:3251.0 120:305.0 121:156.0 126:135.0 128:12161.0 129:12490.0 130:8064.0 131:8458.0 132:8775.0 133:10819.0 134:1884…	6288	C00188	AYFVYJQAPQTCCC-GBXIJSLDSA-N		1469436	195715	2053227	1540093	845450	905343	1742770	52761	842079	1746890	2179503	2112607	2086819	2192150	1826734	946859	1833366	2403208	1786014	1848635	1584053	1751009	511751	766050	126103	1897514	147300	543111	1604159	73720	47075	941009	2004092	1036412	2102682	1986022	1818910	781540	844318	1012508	1534407
threonic acid	497572	292	172	86:78.0 87:500.0 88:136.0 89:1131.0 90:139.0 91:82.0 95:22.0 98:80.0 99:146.0 101:890.0 102:4177.0 103:5003.0 104:619.0 105:374.0 111:46.0 112:15.0 113:201.0 115:359.0 116:115.0 117:5872.0 118:496.0 119:430.0 121:39.0 128:64.0 129:1372.0 130:3055.0 131:1659.0 132:232.0 133:2893.0 134:460.0 135:237.0 136:30.0 141:29.0 143:619.0 144:80.0 145:104.0 147:16627.0 148:2848.0 149:2024.0 152:34.0 157:244.…	5460407	C01620	JPIJQSOTBSSVTP-STHAYSLISA-N		925	8357	2211	3105	13511	1605	694	15941	26547	758	1863	1286	1329	1258	1083	7469	1690	4342	1335	1052	664	1191	1196	1348	9888	1877	32125	168727	3414	10230	8575	8279	1895	13611	1514	1141	775	6407	762	1538	5583
threitol	467595	217	770	85:123.0 86:39.0 87:235.0 88:92.0 89:794.0 91:41.0 92:65.0 93:48.0 94:22.0 97:38.0 101:1040.0 102:87.0 103:5119.0 104:409.0 105:302.0 106:38.0 112:26.0 113:47.0 114:17.0 115:225.0 116:875.0 117:3651.0 118:353.0 119:290.0 129:736.0 131:620.0 132:62.0 133:1389.0 134:137.0 135:41.0 143:141.0 145:31.0 147:6122.0 148:886.0 149:553.0 151:42.0 165:22.0 175:40.0 189:971.0 190:191.0 191:521.0 192:94.0 193…	169019	C16884	UNXHWFMMPAWVPI-QWWZWVQMSA-N		597	14593	2469	6849	2041	864	1417	112709	73591	849	349	1195	489	175	559	17003	203045	4488	616	437	1007	688	1456	927	147439	3583	25827	48180	887	17264	12881	7572	1694	9582	489	435	1021	718	1337	79021	5797
taurine	558857	326	52024	85:2200.0 86:489.0 88:22.0 92:9.0 96:30.0 97:14.0 98:123.0 99:686.0 100:873.0 101:49.0 102:24.0 105:91.0 106:415.0 109:86.0 113:365.0 114:216.0 115:39.0 117:123.0 130:500.0 131:150.0 133:773.0 135:3.0 140:8.0 146:5.0 147:1357.0 148:227.0 149:49.0 151:3.0 152:28.0 160:93.0 172:167.0 174:512.0 175:74.0 182:22.0 184:6.0 186:28.0 188:360.0 225:206.0 226:5.0 227:7.0 238:89.0 248:41.0 254:2.0 325:29.0 …	1123	C00245	XOAAWQZATWQOTB-UHFFFAOYSA-N		9658	1641	1676	132	18107	645	4899	2369	22112	11060	3539	9435	10360	6492	1967	39882	5446	10349	31	93	5734	21846	2397	15586	2207	3847	881	3841	1316	4513	3629	10253	1912	1645	55	1961	3345	2321	22166	1754	9255
tagatose	636627	307	3356	85:235.0 87:47.0 88:246.0 89:1335.0 90:112.0 93:31.0 94:11.0 95:70.0 96:26.0 97:18.0 98:112.0 100:262.0 101:168.0 102:158.0 103:8765.0 104:663.0 105:447.0 106:23.0 107:10.0 110:274.0 111:123.0 112:64.0 113:259.0 114:1217.0 115:16.0 116:207.0 117:872.0 118:160.0 119:96.0 121:52.0 122:71.0 123:57.0 124:16.0 125:19.0 126:175.0 127:192.0 128:1.0 129:815.0 130:1.0 131:286.0 132:74.0 133:991.0 137:9.0 …	439312	C00795	LKDRXBCSQODPBY-OEXCPVAWSA-N		37580	23278	25794	12671	48742	27121	925	24814	6554	22020	11507	28211	4141	82333	23760	45443	2874	31937	26654	22573	1215	24335	12152	32810	25338	91768	30856	12742	32438	20461	16332	74587	44634	54776	20263	24854	13373	34487	991	20668	26237
sucrose	915139	271	173	85:319.0 87:314.0 88:197.0 89:406.0 91:85.0 92:24.0 94:41.0 97:89.0 99:203.0 100:65.0 101:688.0 102:331.0 103:8357.0 104:731.0 105:421.0 108:21.0 109:428.0 110:53.0 111:276.0 112:52.0 113:277.0 114:83.0 115:331.0 116:305.0 117:1934.0 118:199.0 119:119.0 122:42.0 124:17.0 125:110.0 127:383.0 128:152.0 129:5742.0 130:735.0 131:1008.0 132:97.0 133:1861.0 134:253.0 135:207.0 136:48.0 138:21.0 139:138…	5988	C00089	CZMRCDWAGMRECN-UGDNZRGBSA-N		1198	22015	4005	1316	6135	719	1793	25658	4443	903	550	1259	998	77	1217	4955	1695	1668	1073	637	2144	1105	1556	824	141111	1156	11952	4994	627	56493	36614	504	1493	181324	850	775	457	3149	938	486	3891
succinic acid	370608	247	161	85:303.0 87:764.0 88:359.0 89:340.0 91:55.0 92:42.0 95:84.0 98:86.0 99:324.0 101:577.0 102:330.0 103:701.0 104:172.0 105:342.0 106:78.0 107:93.0 111:30.0 113:629.0 114:213.0 115:891.0 116:1231.0 117:1124.0 118:170.0 119:320.0 120:104.0 124:22.0 126:77.0 128:196.0 129:6064.0 130:1045.0 131:1466.0 132:345.0 133:2204.0 135:234.0 136:65.0 137:16.0 138:15.0 142:39.0 143:223.0 145:378.0 147:57887.0 148…	1110	C00042	KDYFGRWQOYBRFD-UHFFFAOYSA-N		24231	35851	7163	58556	12554	33004	66452	115078	48865	35644	56003	36102	20141	36500	36411	55427	133230	46289	22829	37818	39372	50575	23413	61711	158710	49083	290129	9059	37935	22304	54120	175838	15827	126715	78712	31514	41369	12926	179928	40883	11186
succinate semialdehyde	297024	113	2226	85:2046.0 86:2010.0 87:22.0 88:95.0 89:5734.0 90:577.0 91:1301.0 92:70.0 93:34.0 94:24.0 98:185.0 101:46.0 102:183.0 106:28.0 107:138.0 108:6.0 110:60.0 111:43.0 112:4.0 113:6334.0 114:548.0 115:18.0 116:75.0 117:16.0 118:87.0 119:38.0 120:7.0 127:42.0 128:91.0 129:228.0 130:177.0 131:240.0 132:11.0 135:1.0 137:5.0 139:8.0 142:46.0 143:20.0 145:269.0 147:30.0 149:101.0 152:8.0 154:42.0 155:2.0 15…	1112	C00232	UIUJIQZEACWQSV-UHFFFAOYSA-N		17835	13103	2246	5796	4530	8701	6154	18992	6261	3030	12434	12375	1790	3292	11316	7583	7082	1806	1792	7286	7937	1735	2610	5929	19040	43084	5048	1990	6887	10644	15300	6380	53162	15041	12272	20113	3869	1417	5239	7550	4824
stearic acid	787622	117	13	85:4191.0 86:1569.0 87:1271.0 88:840.0 89:3341.0 90:339.0 91:1247.0 92:198.0 93:2558.0 94:311.0 95:7043.0 96:882.0 97:6832.0 98:5171.0 99:2925.0 100:405.0 101:1507.0 102:583.0 103:508.0 104:58.0 105:3188.0 106:306.0 107:1125.0 108:164.0 109:2130.0 110:377.0 111:3168.0 112:1361.0 113:512.0 114:158.0 115:1020.0 116:7267.0 117:126653.0 118:11937.0 119:4908.0 120:246.0 121:958.0 122:149.0 123:575.0 1…	5281	C01530	QIQXTHQIDYTFRH-UHFFFAOYSA-N		1359473	20902756	1194039	1641743	2334442	2096998	615632	26669380	909814	2006711	801572	855988	1028069	771571	2176794	1329058	542967	577587	909077	1474721	789523	673571	18184628	1474701	14267692	2095671	7550599	1803317	3182751	27279697	28063135	1076623	5859949	8075503	1081647	1481482	3626704	1802952	2473741	2075075	1449094
spermidine	792924	144	1714	86:2249.0 87:97.0 88:90.0 98:50.0 99:209.0 100:1315.0 101:269.0 102:322.0 103:48.0 112:85.0 114:376.0 115:652.0 116:3899.0 117:324.0 118:176.0 123:24.0 126:189.0 128:490.0 129:447.0 130:615.0 131:43.0 132:12.0 140:80.0 142:727.0 144:4737.0 145:505.0 146:609.0 154:339.0 155:8.0 156:1970.0 157:646.0 158:219.0 159:4.0 160:1566.0 161:106.0 162:47.0 168:3.0 170:695.0 171:46.0 172:1272.0 173:230.0 174:…	1102	C00315	ATHGHQPFGPMSJY-UHFFFAOYSA-N		14128	6261	6279	3126	1578	5534	7967	8432	375	6258	1164	11620	5539	1298	7383	12849	7602	9007	9540	4055	9761	5564	871	17026	3796	5987	1373	2439	1772	5040	4768	4838	2082	3099	7040	8368	4303	7882	11022	7356	7504
sorbitol	667922	217	162	85:588.0 86:704.0 88:1768.0 89:8743.0 90:652.0 91:1094.0 92:168.0 93:127.0 94:89.0 97:2807.0 98:1048.0 99:1610.0 100:506.0 101:5089.0 102:848.0 103:48732.0 104:4923.0 105:2703.0 106:215.0 109:509.0 110:185.0 111:1108.0 112:146.0 113:1262.0 114:181.0 115:2342.0 116:957.0 117:28648.0 118:2694.0 119:2266.0 120:260.0 121:427.0 123:238.0 124:184.0 125:365.0 126:341.0 127:1107.0 129:20376.0 130:3176.0 …	5780	C00794	FBPFZTCFMRRESA-JGWLITMVSA-N		79035	33907	22812	3870	31717	18243	16175	39550	12897	25423	7560	24637	8863	3545	26510	14703	84972	30139	100571	14424	42786	36771	15462	62750	72601	15277	153484	24322	2430	53672	48854	49894	16597	75395	9882	134207	11976	72772	125861	115037	5068
sophorose	965726	307	62354	85:151.0 86:519.0 87:288.0 88:271.0 89:4723.0 90:522.0 97:108.0 98:103.0 99:405.0 100:1535.0 101:1642.0 102:691.0 103:27499.0 104:2545.0 105:1508.0 106:130.0 108:1.0 109:574.0 110:112.0 111:141.0 112:249.0 113:203.0 114:318.0 115:670.0 116:1151.0 117:9467.0 118:1055.0 119:812.0 124:39.0 126:395.0 127:497.0 128:415.0 129:10332.0 130:1317.0 131:2651.0 132:350.0 133:5084.0 134:685.0 135:521.0 137:21…	441432	C08250	HIWPGCMGAMJNRG-BTLHAWITSA-N		72600	13305	71758	2363	11477	1719	77053	6746	18132	18246	290	38689	25035	443	15408	95169	54006	184535	102818	709	91232	35904	18887	14187	11183	18191	17777	19127	320	7635	8611	30717	715	9320	8987	25858	21598	1910	54653	562	21741
serine	395020	218	25	85:536.0 86:1604.0 87:945.0 88:1874.0 89:1384.0 90:199.0 91:148.0 95:84.0 97:103.0 98:189.0 99:283.0 100:23226.0 101:3557.0 102:1780.0 103:3612.0 104:267.0 105:217.0 109:46.0 110:192.0 112:43.0 113:186.0 114:2146.0 115:2068.0 116:7090.0 117:3142.0 118:630.0 119:872.0 120:104.0 122:24.0 125:17.0 128:249.0 129:255.0 130:1752.0 131:2506.0 132:2800.0 133:5975.0 134:1177.0 135:499.0 141:90.0 142:206.0…	5951	C00065	MTCFGRXMJLQNBG-REOHCLBHSA-N		4306711	210586	3738829	4178375	5236404	4547428	31514	202370	4079814	3338394	4970704	5594570	264614	4958458	3961237	2948229	4071954	4910286	4400905	4162740	43026	3141837	2225103	3082140	533427	9619404	1051612	2673044	4094587	622217	138911	2688898	10768186	2291262	5070994	6019350	5757168	4165275	39171	3782375	3821921
ribose	553078	217	125857	86:256.0 88:77.0 89:2341.0 90:204.0 100:1244.0 102:397.0 103:25101.0 104:1858.0 105:1542.0 106:124.0 108:202.0 114:250.0 115:266.0 116:1750.0 117:824.0 118:141.0 119:131.0 125:92.0 128:189.0 130:320.0 131:658.0 132:835.0 133:1894.0 134:477.0 136:515.0 137:128.0 139:82.0 140:98.0 141:460.0 145:269.0 146:79.0 147:4568.0 148:451.0 153:48.0 158:165.0 159:162.0 160:1561.0 161:254.0 162:96.0 163:46.0 1…	5779	C00121	HMFHBZSHGGEWLO-SOOFDHNKSA-N		15760	533091	10947	6375	107297	25687	17282	565872	5774	24826	6282	23662	7163	22383	29699	24370	39213	20496	26011	8711	20026	32909	15917	19711	1426710	8654	1104744	7643	2649	26366	74828	25076	19241	242608	17239	26870	18716	21487	32620	31912	13124
ribonic acid	597646	292	84543	86:34.0 87:189.0 88:350.0 89:1206.0 93:89.0 97:163.0 99:271.0 101:1055.0 102:1149.0 103:14449.0 104:1343.0 105:510.0 111:142.0 113:391.0 114:65.0 115:244.0 116:292.0 117:4183.0 118:357.0 119:78.0 125:85.0 129:1808.0 130:1437.0 131:1358.0 132:316.0 133:4108.0 134:646.0 135:379.0 141:281.0 142:49.0 143:1809.0 144:219.0 145:92.0 147:15767.0 148:2552.0 149:1820.0 150:145.0 151:61.0 157:484.0 159:32.0…	5460677	C01685	QXKAIJAYHKCRRA-BXXZVTAOSA-N		19918	32442	8980	15667	17031	11506	15004	36378	21721	19303	17872	24000	15219	12770	13307	23297	16144	9921	19936	12236	12798	24418	6478	26462	132577	16766	37069	43263	48070	4137	11635	28173	41461	18688	8575	18550	8192	25785	5029	5451	32252
ribitol	575497	217	7362	85:248.0 86:43.0 87:65.0 88:62.0 89:897.0 90:98.0 92:20.0 95:22.0 99:113.0 100:224.0 101:774.0 102:28.0 103:6316.0 104:624.0 105:415.0 107:35.0 109:433.0 110:374.0 111:71.0 112:1.0 113:273.0 114:80.0 115:19.0 116:274.0 117:7478.0 118:701.0 119:297.0 126:2.0 128:44.0 129:3713.0 130:874.0 131:1633.0 132:149.0 133:1838.0 134:180.0 135:129.0 136:1.0 140:1.0 142:152.0 143:478.0 145:98.0 146:11.0 147:7…	827	C00474	HEBKCHPVOIAQTA-ZXFHETKHSA-N		16591	15779	10777	4244	13841	6381	16625	15378	9523	13248	4947	10804	9842	4072	6639	3184	17141	11615	19328	11722	12243	14544	12550	16479	30371	6314	48311	12422	7663	6996	12098	9991	8326	20833	5274	12014	7309	16895	19161	10404	12447
raffinose	1120886	361	3190	85:33.0 86:57.0 89:118.0 97:9.0 99:119.0 101:141.0 103:2918.0 104:200.0 109:167.0 113:29.0 115:39.0 116:161.0 117:590.0 119:118.0 127:20.0 129:3784.0 130:442.0 131:389.0 132:40.0 133:755.0 139:34.0 141:95.0 142:74.0 143:448.0 144:16.0 145:42.0 147:2732.0 148:202.0 149:232.0 150:2.0 153:60.0 155:407.0 156:35.0 157:463.0 158:48.0 159:18.0 161:17.0 162:10.0 163:129.0 169:2550.0 170:335.0 171:169.0 1…	439242	C00492	MUPFEKGTMRGPLJ-ZQSKZDJDSA-N		118	1439	3180	215	819	69	11481	4818	566	427	113	105	129	67	105	8905	351	2072	874	105	1889	970	478	94	4944	155	805	5931	77	9516	5124	1087	234	6078	79	116	118	194	566	46	832
pyruvic acid	213805	174	5864	86:84.0 89:7609.0 90:671.0 91:90.0 98:6.0 99:2390.0 100:1953.0 101:104.0 110:81.0 114:306.0 115:3591.0 116:333.0 117:2148.0 118:94.0 130:355.0 136:66.0 143:134.0 144:3.0 148:23.0 158:709.0 159:180.0 160:5.0 173:5.0 174:9542.0 175:1130.0 176:403.0 184:60.0 189:139.0 191:166.0 199:33.0 208:6.0 209:2.0 210:1.0 228:22.0 247:1.0 251:9.0 296:2.0 297:1.0 318:6.0 322:9.0 425:10.0	1060	C00022	LCTONWCANYUPML-UHFFFAOYSA-N		7345	4822	10570	11673	23905	1652	3696	10881	2473	572	884	11680	8467	1223	1007	44538	1006	4842	4894	1184	2957	5173	2079	2524	9476	342	8893	72726	7750	8801	16652	39313	240	11322	10302	5580	1336	12907	7703	1484	16555
pyrrole-2-carboxylic acid	394886	240	483	85:197.0 86:123.0 87:373.0 88:254.0 92:277.0 93:53.0 94:332.0 96:322.0 98:159.0 99:30.0 101:198.0 102:209.0 105:114.0 106:250.0 107:47.0 108:1034.0 109:208.0 110:50.0 111:112.0 113:272.0 114:245.0 117:297.0 118:440.0 119:305.0 120:140.0 121:17.0 122:88.0 123:107.0 124:325.0 125:87.0 126:128.0 128:224.0 131:462.0 132:437.0 134:339.0 135:95.0 136:231.0 137:168.0 142:216.0 143:18.0 144:112.0 145:145…	12473	C05942	WRHZVMBBRYBTKZ-UHFFFAOYSA-N		15203	11740	9478	11929	16106	12128	3820	8874	5563	4441	9077	16498	2018	5431	15153	12251	5734	6036	4041	5867	2941	6076	3465	12369	6533	4445	11602	11369	11675	6657	8255	13563	2079	15160	6695	8937	11300	3494	7041	14261	22530
pyrophosphate	327517	110	88181	85:59.0 86:424.0 88:3996.0 89:1099.0 90:521.0 91:2992.0 92:542.0 93:556.0 94:176.0 95:7.0 98:486.0 99:22.0 100:644.0 101:127.0 102:321.0 103:699.0 104:316.0 105:878.0 106:720.0 107:2656.0 108:521.0 109:1698.0 110:90323.0 111:3584.0 113:74.0 114:44.0 115:1098.0 116:32.0 117:291.0 118:249.0 119:1334.0 120:399.0 121:1855.0 122:318.0 123:1116.0 124:21.0 125:322.0 131:709.0 132:202.0 133:5324.0 134:26…	1023	C00013	XPPKVPWEQAFLFU-UHFFFAOYSA-N		3237	56654	2947	5422	13135	2383	3517	91388	4038	2119	2567	3369	2904	2006	3304	13350	3254	2517	1911	1552	2824	2171	7221	3007	66833	1400	27229	77509	3379	110091	189615	13772	3183	43597	2054	3901	2852	3978	5824	2701	5463
putrescine	588119	174	21703	85:624.0 86:17614.0 87:1954.0 88:701.0 95:37.0 96:1.0 97:93.0 98:646.0 99:2310.0 100:8640.0 101:1171.0 102:973.0 103:9.0 110:382.0 111:26.0 112:811.0 113:463.0 114:1772.0 115:664.0 116:1599.0 117:894.0 118:197.0 124:16.0 125:39.0 126:2092.0 127:226.0 128:1088.0 129:243.0 130:4521.0 131:1582.0 132:862.0 140:655.0 141:77.0 142:1872.0 143:265.0 144:500.0 145:66.0 146:2422.0 153:32.0 156:175.0 158:65…	1045	C00138	KIDHWZJUCRJVML-UHFFFAOYSA-N		8512	3913	3568	1919	9754	9079	11274	4336	10521	2018	3394	8782	615	7207	10556	13603	18060	6722	11684	4870	38225	140846	9320	14719	3002	242915	1544	15435	14241	5266	3523	3588	280479	5077	11359	22491	10115	6966	7882	38254	11899
pseudo uridine	813899	217	1688	86:237.0 88:11.0 89:59.0 98:89.0 99:253.0 100:1259.0 101:467.0 102:246.0 103:1528.0 104:31.0 105:44.0 106:207.0 107:166.0 109:7.0 110:112.0 111:375.0 113:146.0 114:80.0 115:64.0 116:328.0 117:474.0 118:55.0 122:3.0 124:1.0 125:164.0 127:342.0 128:214.0 129:1201.0 130:286.0 131:481.0 132:107.0 133:1244.0 134:252.0 136:17.0 137:5.0 140:118.0 141:89.0 142:644.0 143:887.0 144:172.0 145:62.0 147:4539.…	15047	C02067	PTJWIQPHWPFNBW-GBNDHIKLSA-N		34495	15577	34623	60949	133375	33938	21223	5461	133793	24039	36602	34257	29103	33939	26934	120337	34247	25848	38430	42863	25505	26302	15750	55628	11095	82934	58719	139479	72349	4513	5835	189217	129244	29033	25627	33711	21380	83478	56754	56524	46176
proline	366784	142	68068	85:53632.0 86:136242.0 87:33923.0 88:15381.0 89:6744.0 94:12355.0 95:8123.0 96:30346.0 97:35580.0 98:73348.0 99:122023.0 100:291383.0 101:136665.0 102:30665.0 103:61059.0 104:14637.0 105:27835.0 107:36212.0 108:6330.0 109:1538.0 110:17320.0 111:10710.0 112:26014.0 113:91578.0 114:33846.0 115:77689.0 118:11755.0 119:34791.0 120:5043.0 122:8296.0 123:1219.0 124:26198.0 126:36379.0 127:43734.0 128:4…	145742	C00148	ONIBWKKTOPOVIA-BYPYZUCNSA-N		6004104	483759	5231229	4727703	4284113	6005483	7802397	209677	3397169	6796643	7737416	3298859	8084966	5575757	6984706	4424873	6903398	7629586	7479062	6700894	6560912	7851118	1672653	3678575	222423	1450141	512296	2253852	5575618	93654	124109	3333579	999428	4567649	4128177	3891857	3367031	1822309	2612059	6096369	5112738
pipecolinic acid	404121	156	2448	85:187.0 88:116.0 99:41.0 100:66.0 101:16.0 103:96.0 109:24.0 110:3.0 113:34.0 114:48.0 116:62.0 117:22.0 126:6.0 127:56.0 128:38.0 130:33.0 134:136.0 147:48.0 151:152.0 152:36.0 156:4170.0 157:475.0 158:163.0 168:30.0 171:57.0 181:23.0 184:125.0 186:10.0 193:50.0 216:8.0 227:24.0 230:88.0 231:22.0 299:135.0 300:78.0 304:20.0 318:8.0 363:26.0 391:1.0 400:3.0 407:6.0 410:5.0 435:5.0 467:3.0 487:21…	6931662		HXEACLLIILLPRG-RXMQYKEDSA-N		1401	4242	2183	948	858	718	683	5862	1919	700	893	881	504	741	547	3850	459	709	1197	1503	332	960	345	1162	4767	403	1515	1693	622	4476	5124	599	381	14588	817	251	318	362	867	979	825
pimelic acid	523205	155	33429	85:401.0 86:767.0 87:6.0 88:84.0 93:6.0 95:185.0 96:65.0 97:1110.0 98:147.0 99:197.0 100:40.0 101:333.0 102:57.0 103:160.0 104:5.0 105:28.0 107:362.0 108:52.0 110:38.0 111:119.0 112:3.0 113:401.0 115:115.0 116:422.0 117:2566.0 118:134.0 119:71.0 122:1.0 124:204.0 125:2198.0 127:220.0 128:25.0 129:1610.0 130:615.0 131:483.0 133:564.0 134:57.0 135:84.0 137:56.0 138:18.0 139:8.0 140:14.0 141:43.0 14…	385	C02656	WLJVNTCWHIRURA-UHFFFAOYSA-N		737	7498	943	827	4180	1388	574	12086	3281	558	676	840	668	671	2005	3047	1374	1375	1516	776	845	777	605	773	8623	2305	8230	2798	529	10607	6725	2537	2853	4529	863	963	1333	1566	1375	1391	978
phosphogluconic acid	847013	299	103827	85:61.0 88:86.0 89:226.0 91:16.0 92:32.0 97:29.0 98:38.0 99:84.0 101:1723.0 102:712.0 103:861.0 104:36.0 105:137.0 111:65.0 113:119.0 114:23.0 115:257.0 116:953.0 117:669.0 119:99.0 120:13.0 121:84.0 123:70.0 125:26.0 129:2231.0 130:390.0 131:1021.0 132:137.0 133:2149.0 134:305.0 135:431.0 136:60.0 139:35.0 141:68.0 142:12.0 143:766.0 144:105.0 145:162.0 146:82.0 147:7630.0 148:1224.0 149:886.0 1…	91493	C00345	BIRSGZKFKXLSJQ-SQOUGZDYSA-N		13210	71878	8476	18307	12613	1257	10358	452922	175507	708	522	1799	755	718	695	69825	23393	5626	9179	2754	6107	3757	12925	3055	112889	1941	115108	85660	3057	48294	175240	22562	633	28342	24804	1784	2184	12623	18926	55169	2171
phosphoethanolamine	604335	299	41988	85:4482.0 86:63617.0 87:12014.0 88:3644.0 89:3383.0 90:821.0 91:1349.0 92:430.0 93:340.0 94:5.0 95:45.0 96:789.0 97:261.0 98:2892.0 99:2491.0 100:203982.0 101:23440.0 102:10502.0 103:8600.0 104:1871.0 105:4659.0 106:990.0 107:3114.0 108:204.0 109:543.0 111:145.0 112:388.0 113:3848.0 114:98861.0 115:59768.0 116:15091.0 117:9619.0 118:1800.0 119:8190.0 120:1538.0 121:5493.0 122:606.0 123:1961.0 124…	1015	C00346	SUHOOTKUPISOBE-UHFFFAOYSA-N		13951	6160	7131	30166	2305	1451	1134	12206	95523	617	675	1663	860	1071	612	96778	34380	2517	3825	2007	4731	3419	10631	23287	14244	1879	70776	275920	41833	3460	8362	286622	1184	4886	15894	13781	11031	1940	74047	70957	37264
phosphoenolpyruvate	518184	211	1685	85:722.0 87:475.0 88:135.0 89:540.0 91:470.0 92:190.0 93:453.0 94:75.0 95:114.0 98:478.0 99:505.0 100:235.0 101:256.0 102:52.0 103:1316.0 104:188.0 105:852.0 106:273.0 107:249.0 108:154.0 109:372.0 111:44.0 112:32.0 113:98.0 114:132.0 115:2290.0 116:478.0 117:879.0 118:282.0 119:1600.0 120:274.0 121:1440.0 122:140.0 123:412.0 124:34.0 126:75.0 128:64.0 129:1559.0 130:357.0 131:2281.0 132:277.0 13…	58114173	C00074	DTBNBXWJWCWCIK-UHFFFAOYSA-N		1004	2929	736	1401	1790	2980	939	4698	2867	1670	486	2546	2028	2179	2537	13504	2590	952	337	443	1446	2739	728	6369	2913	12302	1799	5180	1109	2031	4163	6014	4766	2837	473	1612	1798	1556	6003	3183	921
phosphate	345365	314	4	85:2157.0 86:4845.0 87:5305.0 88:1544.0 89:6178.0 90:913.0 91:5486.0 92:639.0 93:1090.0 94:256.0 95:178.0 96:901.0 97:221.0 98:1216.0 99:626.0 100:3524.0 103:17906.0 104:4250.0 105:12326.0 106:1911.0 107:7514.0 108:751.0 109:2429.0 110:239.0 112:225.0 113:1044.0 114:607.0 115:23611.0 116:3246.0 117:2166.0 118:1082.0 119:15220.0 120:2183.0 121:11456.0 122:1330.0 123:5152.0 124:478.0 125:397.0 126:…	1004	C00009	NBIIXXVUZAFLBC-UHFFFAOYSA-N		467068	4806279	797157	972228	2431912	438614	514270	3476179	2905582	515272	441917	517736	515277	510815	504897	2527477	242537	398607	578595	556947	214912	260956	1257037	413870	10632317	1168408	6624561	3528833	633402	1801320	2266912	1933411	1361891	456040	567314	625831	537771	1112854	352604	475401	858448
phenylpyruvate	517753	91	107909	85:160.0 86:79.0 87:307.0 89:9069.0 90:3468.0 91:10324.0 92:589.0 95:162.0 101:183.0 102:107.0 104:284.0 105:458.0 116:12276.0 117:4183.0 118:365.0 121:205.0 122:290.0 125:97.0 129:333.0 130:177.0 131:159.0 132:169.0 133:393.0 134:28.0 140:13.0 142:62.0 143:238.0 144:258.0 147:3274.0 148:850.0 149:280.0 150:56.0 151:255.0 152:42.0 153:28.0 155:163.0 158:376.0 159:332.0 160:96.0 174:358.0 175:463.…	997	C00166	BTNMPGBKDVTSJY-UHFFFAOYSA-N		5353	29135	21121	14688	43181	2084	3998	26621	2169	1468	2894	15941	8021	11844	2328	20683	2479	8391	7861	1423	3603	3895	2710	1139	21130	23794	3627	4405	5127	15571	11244	62242	18034	8963	5883	1787	2288	6509	19819	2163	16813
phenylalanine	537804	218	33	85:116.0 86:960.0 87:386.0 88:130.0 89:524.0 90:333.0 91:7394.0 92:957.0 93:245.0 95:80.0 97:48.0 98:130.0 99:52.0 100:9746.0 101:1177.0 102:805.0 103:1034.0 104:243.0 105:388.0 107:71.0 113:39.0 114:39.0 115:219.0 116:165.0 117:780.0 118:464.0 119:424.0 120:416.0 121:430.0 122:59.0 123:39.0 129:97.0 130:1679.0 131:1133.0 132:1341.0 133:1146.0 134:336.0 135:293.0 136:49.0 138:34.0 139:49.0 140:25…	6140	C00079	COLNVLDHVKWLRT-QMMMGPOBSA-N		4523706	201143	3705740	2919486	939849	4326813	4590345	51235	2340119	3693414	3945421	3565712	5162833	3904582	4792941	1585628	2981310	4923948	3856527	4599171	1595278	4465550	1397017	3857878	126485	2470415	284684	821040	3140820	296308	106318	1851985	1700241	1368836	3365695	3670850	4726819	4592153	3381784	4509955	2977147
pentadecanoic acid	674647	117	1680	85:1079.0 86:936.0 87:668.0 88:311.0 89:1235.0 90:252.0 91:363.0 92:121.0 93:924.0 94:23.0 95:2663.0 96:207.0 97:1950.0 98:1682.0 99:1097.0 100:375.0 101:739.0 102:111.0 103:398.0 105:1755.0 106:21.0 107:560.0 109:714.0 110:435.0 111:832.0 112:533.0 113:210.0 114:84.0 115:386.0 116:3014.0 117:51588.0 118:5064.0 119:2265.0 120:57.0 121:350.0 122:9.0 123:205.0 124:23.0 125:265.0 126:192.0 127:184.0…	13849	C16537	WQEPLUUGTLDZJY-UHFFFAOYSA-N		51466	129745	18445	50279	58429	35593	25727	440475	38032	47266	9297	91697	24910	5840	41022	75890	66421	6478	50591	24985	37203	136060	349924	30848	117627	18184	135736	52351	22033	153157	256615	51357	8149	67100	120120	60428	13563	63177	31167	20553	16568
pelargonic acid	399229	117	50	85:95.0 86:236.0 88:109.0 89:242.0 90:68.0 94:18.0 95:61.0 96:43.0 98:137.0 99:208.0 101:214.0 102:71.0 105:367.0 116:364.0 117:7457.0 118:623.0 119:191.0 123:20.0 128:63.0 129:2753.0 130:235.0 131:2172.0 132:1576.0 133:343.0 143:171.0 144:20.0 145:577.0 146:129.0 149:75.0 150:22.0 157:39.0 159:78.0 171:92.0 172:28.0 187:106.0 201:79.0 215:2429.0 216:383.0 217:112.0 221:143.0 222:38.0 252:13.0 25…	8158	C01601	FBUKVWPVBMHYJY-UHFFFAOYSA-N		16184	277541	19574	13836	76504	4742	5498	492473	60046	3962	13398	10644	7233	10933	23566	49219	9087	14051	17656	12022	7753	17077	45215	6282	509502	173450	154071	74286	9259	630266	637482	85328	5933	815328	13164	15410	16103	22992	10661	7647	9636
parabanic acid	464991	100	4944	86:184.0 100:2598.0 101:191.0 102:43.0 107:53.0 110:113.0 132:10.0 180:10.0 184:81.0 185:1.0 215:53.0 216:3.0 243:231.0 258:5.0 312:3.0 349:7.0 360:7.0 402:7.0 409:10.0 429:9.0 433:1.0 447:3.0 480:21.0 483:7.0 496:10.0	67126	C00802	ZFLIKDUSUDBGCD-UHFFFAOYSA-N		6480	14795	1814	6279	52347	6228	3576	15258	22084	3289	4706	5868	10577	3048	12581	56045	10718	55859	2054	2799	4036	2687	25683	3463	9918	8423	20656	14201	7256	6018	12703	11798	34332	14373	5045	3556	5237	88746	6032	10004	3604
pantothenic acid	690887	291	31356	86:142.0 87:115.0 88:61.0 89:123.0 91:147.0 93:29.0 97:25.0 98:459.0 100:211.0 101:202.0 102:407.0 103:6738.0 104:460.0 105:272.0 106:32.0 114:19.0 115:305.0 116:236.0 117:4122.0 118:351.0 119:205.0 120:33.0 121:29.0 122:19.0 124:194.0 128:128.0 129:1113.0 130:360.0 131:394.0 132:39.0 133:428.0 134:46.0 135:88.0 143:489.0 144:621.0 145:402.0 146:236.0 147:1702.0 148:191.0 149:222.0 156:34.0 157:2…	6613	C12276	GHOKWGTUZJEAQD-ZETCQYMHSA-N		74497	45647	2092	6042	4933	497	2572	16944	7069	2929	1211	4383	2501	824	1677	12353	3203	2943	6522	2579	32620	2928	2337	9060	50882	3886	19264	6405	3866	4024	3060	6377	11002	4624	19312	6542	5574	3235	4116	8254	2127
palmitoleic acid	704511	311	31379	85:95.0 86:95.0 89:132.0 91:227.0 92:75.0 93:348.0 94:171.0 95:893.0 96:1339.0 97:784.0 98:663.0 99:107.0 101:129.0 103:146.0 105:89.0 107:131.0 109:362.0 110:406.0 111:217.0 112:50.0 115:92.0 116:450.0 117:7088.0 118:479.0 119:360.0 120:51.0 121:116.0 122:41.0 123:218.0 124:151.0 126:42.0 129:2986.0 130:332.0 131:398.0 132:473.0 133:198.0 134:90.0 137:123.0 138:51.0 143:53.0 145:807.0 146:119.0 …	445638	C08362	SECPZKHBENQXJG-FPLPWBNLSA-N		24548	37820	44594	12228	4015	55728	13531	269344	1163	65984	3715	40858	83683	1672	38560	37265	41901	7954	33834	15957	14954	549374	152414	26116	7651	28511	84906	15535	31275	432916	459467	7084	85868	25338	528581	78595	183981	64106	75516	19292	35729
palmitic acid	713809	313	11	85:5547.0 86:2174.0 87:1945.0 88:1374.0 89:4967.0 90:773.0 91:1518.0 92:318.0 93:3798.0 94:511.0 95:10592.0 96:1486.0 97:8747.0 98:6953.0 99:4528.0 100:714.0 101:2700.0 102:872.0 103:543.0 105:5528.0 106:406.0 107:1555.0 108:180.0 109:2908.0 110:516.0 111:3724.0 112:1696.0 113:834.0 114:115.0 115:1629.0 116:11477.0 117:187825.0 118:18078.0 119:7322.0 120:225.0 121:1203.0 122:69.0 123:876.0 124:28…	985	C00249	IPCSVZSSVZVIGE-UHFFFAOYSA-N		347667	5809091	1236102	1036028	323666	743446	257933	13649226	156879	757278	188803	1038252	957945	156217	681816	365165	365004	229840	946545	762369	490866	1002960	5141410	260848	2618108	949763	5633552	354448	524414	11847255	14002088	195179	1330987	1357967	1532439	1109080	398623	1541828	842979	673508	1151396
palatinitol	996670	204	114235	85:1438.0 86:273.0 87:1813.0 88:733.0 89:6635.0 90:399.0 91:388.0 93:109.0 94:150.0 95:115.0 96:113.0 97:842.0 98:166.0 99:1256.0 100:130.0 101:11391.0 102:1556.0 103:55817.0 104:5311.0 105:2423.0 106:169.0 107:87.0 108:33.0 109:860.0 110:75.0 111:921.0 112:147.0 113:1878.0 114:285.0 115:2015.0 116:5670.0 117:33819.0 118:3257.0 119:2166.0 120:33.0 121:50.0 123:26.0 125:156.0 127:969.0 128:223.0 1…	88735		SERLAGPUMNYUCK-DCUALPFSSA-N		4231	3812	3412	809	4253	615	3713	7468	2497	2576	369	2617	1626	396	2398	7250	2791	4360	3475	716	4700	2873	1296	4019	6268	1908	4499	3922	485	6206	5978	3866	2165	5745	1196	2572	2297	2914	2126	892	1946
oxoproline	485935	156	10	85:3305.0 86:3646.0 88:224.0 89:349.0 92:90.0 93:31.0 94:268.0 97:300.0 98:1005.0 99:1224.0 100:2213.0 101:88.0 102:773.0 103:769.0 104:198.0 105:507.0 106:72.0 108:279.0 109:95.0 110:674.0 111:220.0 112:3321.0 113:1081.0 114:1752.0 115:792.0 116:101.0 117:1281.0 118:207.0 119:332.0 122:383.0 123:65.0 124:48.0 126:536.0 127:49.0 128:356.0 129:115.0 130:114.0 131:2158.0 132:618.0 133:4526.0 134:75…	7405	C01879	ODHCTXKNWHHXJC-VKHMYHEASA-N		4546391	871301	1456614	4227200	3230489	2405914	2653102	564667	3749109	4652838	3027655	3332197	3531903	4683402	2002161	3498900	5053966	2274371	3706846	1850843	4429926	3316845	823265	3814471	1047019	8653925	2799331	11380763	3858030	444124	583576	4112801	10181606	597057	4426916	4632705	2930638	2445647	5479044	5931730	2499415
oxalic acid	260513	190	4923	85:642.0 86:564.0 88:852.0 89:2725.0 90:394.0 91:354.0 92:72.0 93:452.0 95:374.0 99:782.0 100:169.0 101:3135.0 102:7162.0 103:10813.0 104:1629.0 105:3087.0 106:416.0 107:839.0 108:169.0 109:471.0 110:173.0 111:137.0 113:787.0 114:94.0 115:3681.0 116:1325.0 117:6042.0 118:1002.0 119:1067.0 120:91.0 121:33.0 122:65.0 123:314.0 124:97.0 125:300.0 129:68.0 130:184.0 131:11895.0 132:2017.0 133:14362.0…	971	C00209	MUBZPKHOEPUJKR-UHFFFAOYSA-N		677	4469	176	1794	7158	225	2213	7629	6164	771	1149	1592	975	1239	613	9389	537	1376	521	483	518	1102	756	687	6710	35221	7719	13321	4466	7184	10461	6796	21393	23360	322	915	649	1994	600	483	2696
orotic acid	586317	254	18492	86:145.0 93:50.0 97:74.0 99:33.0 100:658.0 101:27.0 117:39.0 124:23.0 131:210.0 132:36.0 133:51.0 140:16.0 147:494.0 153:16.0 158:39.0 167:49.0 174:219.0 214:30.0 225:13.0 226:22.0 239:84.0 246:15.0 253:160.0 254:1313.0 255:366.0 256:147.0 257:19.0 269:169.0 270:80.0 271:22.0 282:29.0 298:15.0 313:14.0 328:15.0 336:13.0 356:52.0 357:395.0 358:187.0 359:82.0 360:19.0 371:27.0 372:28.0 397:15.0 400…	967	C00295	PXQPEWDEAKTCGB-UHFFFAOYSA-N		2847	5251	547	2054	3751	2543	1439	3453	3062	2677	2047	1441	1377	4827	1918	1353	342	2817	515	331	2372	458	1016	11376	10330	1682	1061	2105	7890	7673	3985	2423	9736	1168	332	1168	2391	496	2595	1095	2614
ornithine	527113	142	1821	85:252.0 86:569.0 87:548.0 88:467.0 89:1118.0 90:393.0 94:104.0 95:111.0 96:181.0 97:341.0 98:542.0 99:225.0 100:4351.0 101:232.0 102:4646.0 103:662.0 104:345.0 105:178.0 106:63.0 107:181.0 108:4.0 109:6.0 110:358.0 111:16.0 112:222.0 113:200.0 114:874.0 115:3565.0 116:287.0 117:1730.0 118:380.0 119:233.0 124:193.0 125:16.0 126:683.0 128:2450.0 129:1396.0 130:1712.0 131:801.0 132:778.0 133:1042.0…	6262	C00077	AHLPHDHHMVZTML-BYPYZUCNSA-N		2483522	47035	2918957	1657922	2179004	4354079	3270751	26742	1860516	4683227	2706282	3530698	4922529	2923670	4147988	2310678	1852345	4106620	4515390	3018065	4322694	4972930	2490926	2750256	37345	1821150	53188	795939	4561337	34641	34230	1501023	704370	1080414	1741003	2770813	4368013	5582100	2766736	2691507	3363450
oleic acid	781527	339	1677	85:2028.0 86:501.0 87:461.0 88:450.0 89:1770.0 90:92.0 91:1724.0 92:699.0 93:3684.0 94:1752.0 95:9636.0 96:12465.0 97:7980.0 98:8467.0 99:2044.0 100:150.0 101:659.0 103:66.0 104:2.0 105:1947.0 106:375.0 107:2215.0 108:1397.0 109:5311.0 110:4593.0 111:3398.0 112:1687.0 113:484.0 115:472.0 116:3914.0 117:40886.0 118:4347.0 119:3142.0 120:338.0 121:1983.0 122:672.0 123:2961.0 124:1887.0 125:1309.0 1…	445639	C00712	ZQPPMHVWECSIRJ-KTKRTIGZSA-N		280854	92833	506453	139710	5778	118308	174433	80506	2060	463465	5782	250662	384241	3062	561043	14179	430804	68098	551767	352519	314910	482385	1352985	77759	31047	516059	38793	4300	247216	174107	107599	5929	604863	34658	166588	688431	210930	822840	209709	231116	532964
nicotinic acid	366992	180	285	85:402.0 86:47.0 87:81.0 90:191.0 91:76.0 94:43.0 99:36.0 100:31.0 103:50.0 105:288.0 106:4046.0 107:327.0 109:67.0 110:145.0 118:33.0 122:66.0 123:45.0 126:72.0 129:143.0 134:280.0 135:48.0 136:4959.0 137:603.0 138:162.0 139:22.0 153:17.0 156:104.0 158:16.0 160:19.0 165:17.0 166:29.0 167:25.0 171:18.0 175:13.0 179:34.0 180:4823.0 181:551.0 182:132.0 184:156.0 195:164.0 196:32.0 198:40.0 200:20.0…	938	C00253	PVNIIMVLHYAWGP-UHFFFAOYSA-N		156435	11210	4321	4525	9252	3263	172420	6665	5809	10290	6139	3531	91132	3759	3321	9916	2787	3358	2855	2944	154573	30511	2024	4072	11036	5797	7596	8471	4025	5303	6725	70803	10015	7771	3029	30157	3332	2841	76362	3214	4933
nicotinamide	471602	179	84542	86:209.0 89:162.0 90:198.0 92:127.0 93:263.0 94:195.0 100:836.0 102:136.0 103:220.0 104:2595.0 105:4174.0 106:810.0 108:61.0 119:174.0 120:170.0 122:157.0 123:39.0 135:126.0 136:6136.0 137:808.0 138:240.0 139:45.0 148:164.0 150:54.0 151:55.0 161:87.0 163:218.0 164:32.0 165:80.0 166:33.0 175:86.0 178:33.0 179:15388.0 180:2109.0 181:675.0 182:48.0 193:1190.0 194:529.0 195:117.0	936	C00153	DFPAKSUCGFBDDF-UHFFFAOYSA-N		970	17117	26058	40184	19190	19202	1134	17747	104593	19818	3889	24740	711	1926	13486	117435	43090	41147	56444	22506	358	6432	7098	27328	16304	23121	77452	145233	29630	2407	3202	39732	33797	17210	17183	11771	14499	28580	1727	31797	35860
n-epsilon-trimethyllysine	512366	118	87794	85:1548.0 86:420.0 87:492.0 88:116.0 94:98.0 95:74.0 97:352.0 98:518.0 99:301.0 100:2119.0 101:350.0 102:421.0 103:188.0 104:27.0 110:309.0 111:95.0 112:313.0 114:281.0 116:235.0 117:156.0 118:4846.0 119:507.0 120:179.0 124:51.0 128:401.0 129:55.0 130:85.0 131:174.0 132:114.0 133:219.0 134:41.0 136:33.0 137:46.0 138:59.0 139:101.0 140:94.0 141:44.0 142:96.0 147:1129.0 148:202.0 149:142.0 150:30.0…	440121		MXNRLFUSFKVQSK-QMMMGPOBSA-O		1608	7145	1000	2132	2192	1182	1472	6103	3987	1278	3093	2062	1857	5795	1823	2956	1724	2508	1162	900	2132	1422	1173	2363	5003	6248	2273	1951	1435	4927	6547	3915	16396	4553	1636	1972	1660	731	1817	2095	1679
N-acetylputrescine	595523	174	87301	85:3862.0 86:56152.0 87:6678.0 88:3311.0 89:518.0 90:72.0 93:1.0 94:49.0 95:146.0 96:2586.0 97:481.0 98:2104.0 99:2411.0 100:32618.0 101:5452.0 102:5394.0 103:1640.0 104:582.0 105:212.0 109:26.0 110:423.0 111:415.0 112:6397.0 113:2161.0 114:2504.0 115:2578.0 116:5494.0 117:3889.0 118:1034.0 119:497.0 120:23.0 122:1872.0 123:114.0 124:123.0 125:23.0 126:826.0 127:360.0 128:3154.0 129:1963.0 130:96…	122356	C02714	KLZGKIDSEJWEDW-UHFFFAOYSA-N		67424	4166	26055	32050	44859	55870	58036	4979	49755	66760	12989	66520	50674	17071	56915	77596	53739	36400	59237	50917	70520	85859	20876	99540	3737	65170	2803	16583	69193	4551	4981	32733	38115	404220	19641	102188	74431	79190	74475	86225	68838
N-acetylornithine	697086	174	4931	85:53.0 86:1195.0 87:33.0 89:479.0 90:19.0 100:875.0 101:89.0 103:402.0 104:45.0 113:18.0 114:86.0 116:326.0 117:134.0 118:19.0 128:7.0 129:239.0 130:144.0 131:78.0 133:165.0 139:11.0 143:12.0 144:137.0 147:173.0 157:36.0 158:37.0 160:95.0 161:4.0 170:9.0 172:32.0 173:19.0 174:3568.0 175:705.0 176:279.0 177:32.0 184:26.0 185:34.0 186:25.0 188:359.0 189:117.0 190:45.0 192:7.0 195:3.0 201:10.0 217:…	439232	C00437	JRLGPAXAGHMNOL-LURJTMIESA-N		1999	2651	1088	1222	7000	878	1066	3895	4034	764	1704	921	1260	1021	1290	2794	2035	875	450	1085	769	1019	2199	1658	3237	5707	1534	1665	999	3084	3096	2039	2869	3575	771	1033	1008	2015	1152	1449	1096
N-acetylmannosamine	735323	319	3244	85:1141.0 86:451.0 87:885.0 88:794.0 89:7966.0 90:778.0 91:624.0 93:87.0 94:49.0 95:261.0 96:255.0 97:763.0 98:285.0 99:645.0 100:1414.0 101:2282.0 102:588.0 103:22851.0 104:2059.0 105:1722.0 106:141.0 108:12.0 109:340.0 110:235.0 111:311.0 113:842.0 114:5548.0 115:953.0 116:1164.0 117:12085.0 118:1540.0 119:1530.0 120:118.0 123:92.0 125:29.0 126:101.0 127:736.0 128:479.0 129:16363.0 130:2769.0 1…	439281	C00645	OVRNDRQMDRJTHS-ZTVVOAFPSA-N		1870	4999	1537	31929	2793	1066	1116	2168	1295	987	568	1390	2480	1035	1970	1640	1006	949	2593	917	1079	2632	1349	2259	14008	5539	6033	1205	917	2821	3487	1296	1473	4434	468	1363	555	2236	1762	76255	791
n-acetyl-d-hexosamine	746341	319	1674	85:448.0 86:230.0 88:655.0 89:9641.0 90:778.0 99:345.0 100:2544.0 101:2131.0 102:964.0 103:45456.0 104:4561.0 105:1970.0 106:10.0 113:655.0 114:2492.0 115:766.0 116:104.0 117:11596.0 118:1129.0 119:1434.0 126:279.0 127:100.0 128:346.0 129:15183.0 130:2624.0 131:3200.0 133:18066.0 134:1988.0 135:689.0 140:72.0 141:221.0 142:588.0 143:1887.0 144:357.0 146:152.0 147:49213.0 148:7660.0 149:5097.0 150…	24139	C03878	OVRNDRQMDRJTHS-FMDGEEDCSA-N		43240	5100	47291	24045	132760	44444	44903	54367	33776	56695	22404	79975	44227	70938	54587	256874	9398	117643	21243	23751	21744	56880	24149	56098	50882	65815	211720	4893	57614	9892	13343	269795	146681	98636	22422	17520	15935	43805	32302	9151	69434
myristic acid	634414	285	127	85:1672.0 86:922.0 87:259.0 88:617.0 89:2301.0 90:194.0 91:565.0 93:1089.0 94:262.0 95:2947.0 96:479.0 97:1977.0 98:1752.0 99:1650.0 100:382.0 101:1406.0 104:452.0 105:1305.0 106:321.0 107:394.0 108:204.0 109:725.0 110:354.0 111:699.0 112:710.0 116:3547.0 117:55137.0 118:5160.0 119:1775.0 120:155.0 121:314.0 122:68.0 123:74.0 124:132.0 125:204.0 128:186.0 129:23236.0 130:2963.0 131:10163.0 132:11…	11005	C06424	TUNFSRHWOTWDNC-UHFFFAOYSA-N		16124	36356	59526	13919	11444	38242	10090	287975	4697	46692	3127	62028	37744	2071	40812	17974	22007	12649	26946	12094	12279	492728	276817	9049	28575	28461	111320	10040	8673	323201	297961	5896	10825	48221	466173	35341	319083	31665	23300	7878	27490
myo-inositol	730022	305	1741	85:113.0 86:491.0 87:31.0 88:19.0 89:298.0 90:43.0 95:6.0 99:170.0 100:411.0 101:320.0 102:164.0 103:3399.0 104:366.0 105:2.0 107:22.0 108:49.0 109:262.0 111:243.0 112:149.0 113:176.0 114:90.0 115:187.0 116:296.0 117:1042.0 118:228.0 119:212.0 121:1.0 123:6.0 124:38.0 125:22.0 126:73.0 127:67.0 128:163.0 129:4240.0 130:611.0 131:1566.0 132:262.0 133:3203.0 134:572.0 135:421.0 136:43.0 138:92.0 13…	892	C00137	CDAISMWEOUEBRE-UHFFFAOYSA-N		559770	9139933	546788	129335	1988620	881437	661218	1264930	579499	1080556	231687	1066848	912477	1251836	945192	501093	241191	257437	244551	723650	923827	972119	198473	935744	10589586	1821254	9725698	1334889	1134903	134275	601438	687517	2320919	915203	148227	270064	222425	1215286	762052	321138	1115722
monomyristin	838305	343	97325	85:2267.0 86:155.0 87:266.0 88:191.0 89:1079.0 90:93.0 93:174.0 94:140.0 95:2721.0 96:151.0 97:1617.0 98:472.0 99:467.0 100:29.0 101:4826.0 102:358.0 103:3998.0 104:229.0 105:244.0 107:108.0 109:1496.0 111:983.0 112:118.0 113:245.0 115:330.0 116:2438.0 117:3520.0 118:294.0 119:216.0 121:96.0 123:657.0 125:76.0 128:28.0 129:4386.0 130:725.0 131:2022.0 132:732.0 133:2276.0 134:181.0 135:134.0 137:2…	79050		DCBSHORRWZKAKO-UHFFFAOYSA-N		238	4696	806	148	971	834	457	33889	1521	650	164	1043	267	128	1522	1156	1411	656	753	110	262	6978	2987	123	5680	356	16385	794	117	17001	13414	671	229	3456	9046	335	559	5125	340	469	1147
methionine sulfoxide	637588	128	1678	85:111.0 86:364.0 88:603.0 89:480.0 90:1509.0 91:197.0 92:84.0 93:154.0 95:15.0 97:671.0 98:290.0 99:172.0 100:3967.0 101:724.0 102:1925.0 103:992.0 104:302.0 105:398.0 108:181.0 110:1218.0 111:125.0 112:950.0 113:82.0 114:1237.0 115:308.0 116:243.0 117:622.0 118:349.0 119:370.0 120:31.0 126:441.0 127:60.0 128:36136.0 129:5558.0 130:2232.0 131:472.0 132:667.0 133:2030.0 134:1330.0 136:77.0 138:1.…	158980	C02989	QEFRNWWLZKMPFJ-YGVKFDHGSA-N		263617	55897	72323	85208	287663	368171	237988	26501	259963	95541	123739	321650	241501	328241	402062	300312	234664	219204	84874	73042	187796	332566	185818	240700	53207	142820	42325	50557	121401	38063	34799	74623	109274	90174	369234	263855	322270	321404	219191	243289	132789
methionine	483560	176	45	86:209.0 87:157.0 88:89.0 92:28.0 96:49.0 98:179.0 100:943.0 101:113.0 102:175.0 103:199.0 104:109.0 105:441.0 107:31.0 114:409.0 115:107.0 117:136.0 118:21.0 122:14.0 128:6524.0 129:603.0 130:496.0 131:1184.0 132:354.0 134:118.0 144:59.0 145:49.0 146:97.0 147:486.0 148:243.0 149:200.0 151:51.0 159:53.0 160:202.0 161:47.0 162:43.0 163:30.0 164:16.0 172:30.0 174:90.0 175:14.0 176:5168.0 177:722.0 …	6137	C00073	FFEARJCKVFRZRR-BYPYZUCNSA-N		2487988	63193	755298	860487	560329	1997283	1891899	34250	561133	1881419	1494981	2200381	2136055	1117588	1250848	428267	2795027	1404737	2442575	1935183	1982147	1577981	526778	2975870	45821	1332824	62214	343404	1254407	34152	37468	813818	1588721	662179	1893800	1806190	1069620	849649	2962522	3201422	806813
methanolphosphate	289520	241	5393	91:189.0 98:118.0 99:213.0 109:13.0 110:42.0 115:116.0 117:125.0 118:94.0 119:81.0 121:107.0 122:6.0 123:105.0 130:13.0 133:646.0 134:53.0 135:408.0 136:125.0 137:176.0 143:34.0 144:4.0 151:78.0 158:18.0 160:2.0 163:856.0 164:67.0 165:58.0 167:92.0 168:16.0 181:147.0 184:128.0 195:233.0 198:4.0 210:1.0 211:438.0 212:72.0 213:19.0 225:3.0 228:46.0 239:1.0 241:2338.0 242:433.0 243:249.0 244:9.0 256…	13130		CAAULPUQFIIOTL-UHFFFAOYSA-N		1161	38476	834	7785	4246	963	387	39109	4334	462	594	808	367	251	1271	7763	3178	1019	614	1036	1319	684	21011	726	25633	2849	16148	17913	1169	84665	76180	15403	119	5292	1392	2707	1283	1536	2694	3290	2613
mannose	645856	205	70	85:142.0 89:1499.0 90:197.0 97:127.0 100:159.0 101:419.0 103:3780.0 104:287.0 105:648.0 112:23.0 113:305.0 114:520.0 115:388.0 116:86.0 117:2228.0 118:207.0 119:568.0 124:18.0 125:22.0 129:3108.0 131:511.0 133:1928.0 134:567.0 135:210.0 141:65.0 143:275.0 144:234.0 147:7354.0 150:205.0 152:14.0 157:1447.0 158:309.0 159:104.0 160:3213.0 161:172.0 162:117.0 163:130.0 164:22.0 167:7.0 169:89.0 170:1…	18950	C00159	WQZGKKKJIJFFOK-QTVWNMPRSA-N		309026	214777	210276	125960	623203	105203	68717	135676	93787	233342	82766	145149	86559	183590	82528	647304	80055	675028	130958	97370	229435	162606	86738	168839	279574	1587531	360573	124929	225105	28773	83937	161683	683358	322651	176132	128060	68354	174131	177309	116662	258179
mannitol	663215	319	17883	85:280.0 86:2716.0 87:721.0 88:266.0 89:1849.0 91:31.0 95:7.0 97:242.0 98:55.0 99:127.0 100:1461.0 101:1171.0 102:291.0 103:12462.0 104:1201.0 105:191.0 107:139.0 110:19.0 111:65.0 113:144.0 117:8049.0 118:875.0 119:270.0 126:61.0 129:5251.0 130:900.0 131:1576.0 132:222.0 133:2932.0 134:10.0 135:38.0 139:22.0 141:117.0 143:628.0 144:294.0 145:408.0 147:17101.0 148:2774.0 149:1503.0 150:187.0 151:…	6251	C00392	FBPFZTCFMRRESA-KVTDHHQDSA-N		140713	4797	66181	146131	69160	128525	112077	10400	53024	83106	84516	153129	132495	131149	94406	69287	106034	80275	77157	95066	82918	83818	112065	138454	9005	56337	13685	3731	117466	7710	8718	35401	28081	20809	81112	79233	87799	175682	67134	150634	94660
maltotriose	1176044	361	84521	85:2289.0 86:1107.0 87:1856.0 88:1048.0 89:11031.0 90:1060.0 91:652.0 92:201.0 93:121.0 94:240.0 95:525.0 96:664.0 97:2907.0 98:443.0 99:1934.0 100:3182.0 101:6896.0 102:3193.0 103:45196.0 104:4117.0 105:5028.0 106:356.0 107:488.0 108:225.0 109:2412.0 110:402.0 111:1693.0 112:454.0 113:1828.0 114:1470.0 115:2305.0 116:3828.0 117:26968.0 118:2734.0 119:2261.0 120:199.0 121:186.0 122:101.0 123:327.…	439586	C01835	FYGDTMLNYKFZSV-DZOUCCHMSA-N		2292	5782	88202	777	3850	248	43075	13090	1986	3733	310	590	712	137	913	173779	2254	37433	6130	300	86856	6663	1026	405	45762	1339	7198	179422	172	17226	7828	44797	642	13897	520	643	1235	509	15897	158	34677
maltose	946601	204	1979	85:18.0 86:40.0 87:38.0 89:640.0 90:50.0 94:3.0 95:51.0 96:226.0 97:52.0 98:60.0 99:10.0 100:262.0 101:31.0 102:157.0 103:2571.0 104:171.0 105:231.0 108:7.0 109:86.0 111:17.0 112:13.0 113:130.0 114:62.0 116:82.0 117:1560.0 118:98.0 119:98.0 125:5.0 127:10.0 128:39.0 129:1849.0 130:331.0 131:223.0 132:24.0 133:813.0 134:81.0 140:25.0 141:77.0 142:107.0 143:428.0 145:58.0 147:3256.0 148:427.0 149:3…	439186	C00208	GUBGYTABKSRVRQ-PICCSMPSSA-N		486864	71929	3216039	25004	33547	3354	1662831	123389	174614	423243	19908	56375	26502	1244	21009	7600643	793167	2847504	1308166	5233	1809611	1521555	50560	22133	86550	79250	276179	3282616	1562	230525	259284	1442065	3849	2651884	83969	83657	269991	19603	1015329	3279	956034
malic acid	463180	233	1391	85:66.0 87:316.0 88:106.0 89:148.0 90:42.0 95:37.0 99:129.0 101:4462.0 102:488.0 103:641.0 104:93.0 105:294.0 115:533.0 116:432.0 117:2305.0 118:259.0 119:501.0 120:70.0 121:62.0 124:21.0 129:385.0 131:1945.0 132:129.0 133:6850.0 134:1075.0 135:667.0 136:51.0 137:33.0 139:20.0 142:41.0 143:745.0 144:107.0 145:145.0 147:21089.0 148:2969.0 149:2528.0 150:99.0 151:286.0 153:24.0 158:12.0 159:29.0 16…	525	C00711	BJEPYKJPYRNKOW-UHFFFAOYSA-N		33407	63623	85766	135134	222841	71512	121123	158643	275391	97584	29798	149765	86319	19290	63753	236049	12601	99619	79246	90446	146462	134342	78657	165733	158445	67055	337607	97072	51284	26441	33198	156821	76771	57637	19537	93261	112156	86595	62844	38462	130914
lyxitol	573587	217	233	85:649.0 86:59.0 87:142.0 88:75.0 89:607.0 95:25.0 97:25.0 99:247.0 100:57.0 101:550.0 102:92.0 103:6136.0 104:480.0 105:198.0 106:44.0 111:98.0 112:73.0 113:193.0 114:48.0 115:140.0 116:225.0 117:3144.0 118:289.0 119:258.0 120:15.0 127:102.0 129:2235.0 130:260.0 131:777.0 133:1341.0 134:87.0 135:42.0 141:89.0 143:195.0 144:16.0 145:61.0 147:6082.0 148:964.0 149:538.0 150:39.0 151:43.0 157:231.0 …	439255	C00532	HEBKCHPVOIAQTA-IMJSIDKUSA-N		6874	14542	5013	5480	11497	1699	6525	28910	12187	2617	2723	3705	7246	3334	3199	17189	5681	1199	6507	1674	5654	7985	2492	11828	26721	6142	21148	25652	3367	6770	15478	12748	10196	28079	5051	4031	4126	6759	5001	6053	5608
lysine	663483	156	12	85:2755.0 86:29130.0 87:3786.0 88:12077.0 89:1291.0 90:709.0 92:136.0 93:103.0 94:668.0 95:313.0 96:506.0 97:609.0 98:2819.0 99:1955.0 100:31497.0 101:4429.0 102:7671.0 103:3645.0 104:565.0 105:379.0 106:83.0 107:97.0 108:128.0 109:134.0 110:753.0 111:416.0 112:6522.0 113:2018.0 114:7116.0 115:10574.0 116:3465.0 117:4929.0 118:1028.0 119:900.0 120:191.0 121:127.0 123:145.0 124:606.0 125:212.0 126…	5962	C00047	KDXKERNSBIXSRK-YFKPBYRVSA-N		3072691	58548	563245	4130658	2064582	3070893	2259630	12849	1418844	549363	2319697	2349698	3400943	2441257	1589213	1563607	2191850	1390206	1607989	2426442	1149985	1417604	3471732	2814129	30783	1559971	53737	378856	2170290	13089	15976	959885	760490	439140	671880	286785	616918	4179313	377152	2420336	2346962
linoleic acid	777414	150	165	85:1534.0 86:470.0 87:386.0 88:244.0 89:1256.0 90:176.0 91:6885.0 92:1525.0 93:8654.0 94:6153.0 95:14372.0 96:7918.0 97:3896.0 98:518.0 99:829.0 100:115.0 101:441.0 102:166.0 103:421.0 104:436.0 105:2615.0 106:995.0 107:4482.0 108:3591.0 109:5935.0 110:3865.0 111:1556.0 112:178.0 113:194.0 115:385.0 116:1903.0 117:9875.0 118:1041.0 119:1844.0 120:836.0 121:4850.0 122:2280.0 123:2389.0 124:1664.0 …	5280450	C01595	OYHQOLUKZRVURQ-HZJYTTRNSA-N		158097	1556000	141747	112995	24691	38214	119541	959408	13556	243546	42037	316090	247915	1986	26851	71377	179214	32912	157364	249334	172309	521190	1076068	55653	537165	235739	329755	20008	155400	1651435	596670	8786	472385	126453	497035	422801	90846	281455	47842	162222	303467
lignoceric acid	978597	132	104210	85:2380.0 86:760.0 89:854.0 91:551.0 92:193.0 93:904.0 94:146.0 95:3048.0 96:974.0 97:3155.0 98:2298.0 99:1510.0 102:139.0 105:433.0 107:88.0 109:1019.0 111:1448.0 112:385.0 113:495.0 116:1737.0 117:37070.0 118:3596.0 119:1601.0 120:87.0 121:738.0 123:159.0 125:482.0 129:17441.0 130:2113.0 131:3037.0 132:17484.0 133:6436.0 134:1239.0 135:1008.0 143:1648.0 145:11762.0 146:1599.0 153:158.0 154:47.0…	11197	C08320	QZZGJDVWLFXDLK-UHFFFAOYSA-N		1131	15956	1681	1736	13379	993	838	8593	3008	568	640	590	831	456	646	2913	452	750	638	506	1150	1143	8134	811	24809	1635	6781	2961	1167	28736	27967	3477	1409	10965	449	1129	815	862	2525	628	1814
levoglucosan	569637	204	3169	85:775.0 87:165.0 88:163.0 89:177.0 90:42.0 91:21.0 92:2.0 95:13.0 97:132.0 98:53.0 99:731.0 100:180.0 101:2830.0 102:212.0 103:5456.0 104:270.0 105:366.0 109:317.0 111:424.0 112:33.0 113:818.0 114:131.0 115:724.0 116:1575.0 117:3643.0 118:337.0 119:568.0 120:38.0 125:69.0 126:44.0 127:263.0 129:5991.0 130:703.0 131:1830.0 132:221.0 133:3867.0 134:297.0 135:293.0 136:48.0 139:2.0 140:20.0 141:67.…	2724705		TWNIBLMWSKIRAT-VFUOTHLCSA-N		632	7170	1352	446	2602	285	820	10600	5200	1357	419	427	460	420	316	2102	693	398	747	601	787	695	1203	446	7563	965	4499	5223	412	6131	10781	2413	1416	6269	939	721	399	1381	575	1100	1881
leucine	346357	158	88421	85:2040.0 86:2126.0 87:2775.0 88:1401.0 89:3462.0 90:591.0 91:2381.0 92:1447.0 93:1888.0 94:327.0 95:755.0 96:903.0 97:576.0 98:1040.0 99:807.0 100:5071.0 101:1356.0 102:10051.0 103:9823.0 104:2138.0 105:4531.0 106:897.0 107:2995.0 108:268.0 109:811.0 110:613.0 111:134.0 112:235.0 113:439.0 114:344.0 115:8086.0 116:2810.0 117:3163.0 118:756.0 119:3916.0 120:691.0 121:3306.0 122:397.0 123:1227.0 1…	6106	C00123	ROHFNLRQFUQHCH-YFKPBYRVSA-N		11815254	1557667	12325295	11638178	11344151	11778363	9180816	702471	15630892	8207793	11126072	12271999	7238581	10191557	8006730	11075249	11882070	13412335	11446217	8589752	9277827	11926545	11152784	10477823	980863	3932760	2839582	5589067	7423440	3533584	1033400	12805284	1471026	10462110	11274287	10530234	14260980	15319473	11940938	10907076	11894915
lauric acid	547906	117	49	85:168.0 86:141.0 87:101.0 89:291.0 93:60.0 95:377.0 96:145.0 97:251.0 98:244.0 101:191.0 104:48.0 105:176.0 109:155.0 111:88.0 115:37.0 116:428.0 117:7512.0 118:665.0 119:226.0 120:42.0 122:42.0 129:2879.0 130:369.0 131:1222.0 132:1823.0 133:146.0 134:55.0 139:64.0 143:180.0 145:762.0 146:42.0 147:217.0 153:16.0 154:30.0 157:84.0 160:63.0 169:49.0 171:95.0 176:32.0 179:30.0 185:98.0 186:22.0 187…	3893	C02679	POULHZVOKOAJMA-UHFFFAOYSA-N		6371	51655	29958	11857	19904	25317	52351	108372	6421	5411	2120	10658	6686	11212	21941	20002	15961	1589	2909	5125	20343	57924	32743	3574	48381	8432	50839	36394	5750	266143	34479	10544	12188	343699	34122	9675	63873	16587	3247	26919	7248
lactulose	929908	204	6432	85:15.0 86:83.0 89:320.0 93:71.0 96:35.0 99:179.0 100:35.0 101:517.0 103:2907.0 104:50.0 105:154.0 109:103.0 113:221.0 114:90.0 115:12.0 116:235.0 117:787.0 118:124.0 124:47.0 126:14.0 129:3378.0 130:406.0 131:445.0 133:426.0 134:88.0 136:23.0 137:31.0 139:22.0 141:191.0 143:655.0 144:48.0 145:261.0 147:4074.0 148:387.0 149:168.0 150:56.0 153:61.0 155:144.0 156:88.0 157:219.0 158:34.0 159:34.0 16…	11333	C07064	JCQLYHFGKNRPGE-FCVZTGTOSA-N		1892	16108	257913	1029	3269	891	22305	24212	4923	10696	745	1747	3609	353	1545	49361	10581	1203	27061	785	4108	3174	1544	2460	87139	1842	12662	6725	670	17038	41880	3405	1550	41499	844	1993	881	1621	9524	1104	59652
lactose	935640	191	4771	86:21.0 101:156.0 103:696.0 104:4.0 112:36.0 113:18.0 117:389.0 120:17.0 127:171.0 129:837.0 130:24.0 131:125.0 133:236.0 134:94.0 136:11.0 139:3.0 142:30.0 143:176.0 145:62.0 147:1082.0 149:89.0 155:83.0 156:15.0 157:174.0 161:41.0 163:79.0 164:25.0 165:133.0 169:298.0 170:49.0 175:41.0 177:87.0 178:2.0 179:60.0 187:10.0 189:327.0 190:4.0 191:1441.0 192:295.0 193:304.0 194:86.0 197:56.0 201:17.0…	440995	C00243	GUBGYTABKSRVRQ-QKKXKWKRSA-N		7252	10099	132078	1652	2424	607	42326	20076	4775	14637	305	3342	2137	158	2126	66331	7033	16306	45723	697	10017	66722	2580	2053	12125	3390	5190	11656	513	22003	26259	2668	727	11775	1926	3280	6808	983	6508	709	30655
lactitol	959541	361	62247	85:15165.0 86:3999.0 87:9771.0 88:6313.0 89:90957.0 90:7984.0 91:5304.0 92:614.0 93:862.0 94:1584.0 95:2674.0 96:1615.0 97:15793.0 98:2935.0 99:12184.0 100:25041.0 101:32274.0 102:16565.0 103:350649.0 104:34478.0 105:29796.0 106:4794.0 107:1805.0 108:900.0 109:11519.0 110:2403.0 111:9672.0 112:2642.0 113:15560.0 114:7078.0 115:12952.0 116:16047.0 117:175394.0 118:18910.0 119:17415.0 120:1844.0 12…	157355	C13542	VQHSOMBJVWLPSR-JVCRWLNRSA-N		87974	10099	85997	1406	9120	1607	95695	5822	16837	17603	244	43495	20621	342	13006	101135	59183	230125	117861	444	108026	49374	17156	13719	5591	16776	17237	16511	143	3611	6547	21839	310	21644	9104	25166	23364	1513	62736	278	18400
lactic acid	215238	191	14705	85:55.0 86:49.0 87:370.0 88:626.0 89:198.0 90:20.0 91:45.0 92:10.0 93:35.0 94:17.0 95:9.0 96:21.0 98:19.0 99:5.0 100:4.0 101:323.0 102:244.0 103:143.0 104:29.0 105:26.0 106:91.0 107:57.0 108:26.0 109:8.0 113:16.0 114:3.0 115:133.0 116:84.0 117:5872.0 118:596.0 119:296.0 120:13.0 121:8.0 122:13.0 124:8.0 127:65.0 128:3.0 129:93.0 130:160.0 131:304.0 132:69.0 133:700.0 134:8.0 135:23.0 137:1.0 142:…	612	C01432	JVTAAEKCZFNVCJ-UHFFFAOYSA-N		103422	40850	122054	27309	724781	119204	1620063	349328	108634	48449	249817	80856	355660	200377	127130	150781	187711	133939	193518	74076	736295	136498	55116	995344	316919	18236	755782	1140362	157450	49573	216622	525346	3967	3760926	106911	237276	122947	339124	197077	407259	134396
ketohexose	627414	307	16813	86:98.0 89:2433.0 90:52.0 100:571.0 103:21582.0 104:1949.0 105:850.0 110:64.0 113:20.0 114:86.0 117:1212.0 142:44.0 163:412.0 164:32.0 172:447.0 173:138.0 174:51.0 184:57.0 189:815.0 190:116.0 197:21.0 200:10.0 201:114.0 202:65.0 205:222.0 214:112.0 216:35.0 217:8093.0 218:1576.0 219:397.0 220:34.0 221:96.0 225:24.0 244:27.0 256:36.0 261:19.0 262:14.0 263:50.0 275:42.0 277:708.0 278:223.0 279:88.…	439312	C00795	BJHIKXHVCXFQLS-PUFIMZNGSA-N		543	1767	882	354	1156	713	354	3212	714	706	305	810	805	235	1069	1313	477	810	1084	317	995	492	385	806	3208	970	1856	689	329	3310	2277	746	299	9558	972	883	826	773	719	246	403
isothreonic acid	489385	292	1679	85:304.0 86:391.0 88:631.0 89:4158.0 90:414.0 91:179.0 92:233.0 93:215.0 94:45.0 96:145.0 97:116.0 98:15.0 99:816.0 100:110.0 101:2762.0 102:21122.0 103:20966.0 104:2634.0 105:1408.0 106:64.0 107:560.0 108:290.0 109:71.0 110:395.0 111:105.0 113:1032.0 114:253.0 115:1508.0 116:877.0 117:33848.0 118:3267.0 119:2907.0 120:140.0 121:96.0 122:8.0 124:18.0 125:13.0 127:531.0 128:50.0 129:6995.0 130:178…	151152	C00639	JPIJQSOTBSSVTP-GBXIJSLDSA-N		6981	5125	6330	4732	12230	8078	6430	8633	15757	4224	5052	8677	7499	6373	7885	10721	2640	4106	5531	5063	4275	5247	2002	4557	9388	3700	12710	46640	12424	4664	6013	11009	3036	11012	3329	4163	3645	4233	7914	2068	4911
isoribose	558730	217	3252	86:74.0 88:53.0 89:761.0 90:49.0 91:78.0 100:426.0 101:99.0 102:35.0 103:5979.0 104:531.0 105:61.0 107:214.0 110:94.0 112:54.0 114:269.0 117:635.0 120:4.0 128:67.0 129:439.0 131:214.0 133:253.0 140:14.0 142:67.0 143:208.0 144:147.0 145:66.0 146:137.0 147:1373.0 148:298.0 152:1.0 156:3.0 157:93.0 166:2.0 167:13.0 170:66.0 174:316.0 175:65.0 182:39.0 184:244.0 185:68.0 186:10.0 189:281.0 190:66.0 1…	10975657		SRBFZHDQGSBBOR-SOOFDHNKSA-N		1789	3535	1510	925	3421	672	1938	8432	1798	1097	1364	1011	1015	1449	766	4608	2528	1134	3189	1248	2006	1303	886	1272	5474	5879	805	1564	867	4702	3736	5971	3676	3289	1590	4283	853	1332	2556	2351	2082
isomaltose	983199	160	127715	87:1211.0 88:604.0 89:4249.0 90:267.0 91:161.0 92:118.0 93:181.0 94:152.0 95:320.0 96:360.0 97:526.0 98:240.0 100:1628.0 101:6670.0 102:1545.0 103:10592.0 104:885.0 105:2387.0 107:114.0 108:114.0 109:551.0 110:107.0 111:1453.0 112:323.0 113:908.0 115:449.0 116:1006.0 117:8267.0 118:577.0 119:1599.0 124:48.0 125:234.0 126:350.0 127:713.0 128:652.0 129:7394.0 130:2008.0 131:1916.0 132:620.0 133:609…	439193	C00252	DLRVVLDZNNYCBX-RTPHMHGBSA-N		50757	11184	37007	6895	14753	3859	47933	14575	12008	29302	1232	15585	16117	885	14388	50088	30920	57358	32630	1464	69501	42982	13981	14364	18776	9081	52753	11939	508	13691	12418	24120	2358	14421	33406	26148	35649	13993	42763	1970	14602
isoleucine	359251	158	15	85:1549.0 86:3001.0 87:645.0 88:285.0 89:271.0 90:580.0 91:64.0 92:52.0 95:58.0 96:323.0 97:189.0 98:829.0 99:977.0 100:9875.0 101:1414.0 102:3456.0 103:1535.0 104:311.0 105:134.0 111:127.0 112:440.0 113:373.0 114:1505.0 115:765.0 116:651.0 118:274.0 119:292.0 121:53.0 123:27.0 126:183.0 128:1693.0 129:920.0 130:964.0 131:1559.0 132:2068.0 133:2024.0 135:106.0 142:989.0 143:511.0 144:398.0 145:30…	6306	C00407	AGPKZVBTJJNPAG-WHFBIAKZSA-N		6795174	1039774	2657932	4404589	4080377	2413295	6537830	242843	5990416	5534320	7453808	4897509	7484026	6870067	6170873	2759622	7255122	5135422	8182567	7812797	7362017	8349712	3522259	6218975	486164	12889922	833329	1572410	5725677	1460479	362436	4422718	15417061	3654448	9332931	11290043	5959039	5318809	8292199	8060765	5053519
isoheptadecanoic acid	737927	117	46259	106:2.0 109:94.0 110:4.0 116:147.0 117:3332.0 118:314.0 119:40.0 123:26.0 129:1169.0 130:186.0 132:1191.0 145:553.0 146:26.0 153:14.0 157:54.0 159:6.0 185:96.0 199:5.0 202:14.0 215:4.0 216:2.0 228:16.0 231:24.0 241:9.0 244:76.0 254:4.0 257:12.0 283:12.0 286:2.0 290:3.0 293:18.0 296:8.0 298:5.0 299:4.0 300:5.0 304:3.0 306:17.0 310:4.0 319:20.0 326:11.0 327:92.0 328:163.0 335:10.0 336:2.0 342:22.0 …	164860		IIUXHTGBZYEGHI-UHFFFAOYSA-N		1385	48651	4753	5296	2741	4487	5948	66935	2692	5664	2942	4261	1559	944	2826	3175	2078	1154	3755	3454	1859	7887	70420	1858	25721	7918	36520	5175	2158	92112	57607	1987	11063	27007	6017	6892	8407	4601	8840	7125	6011
isocitric acid	616323	245	12267	89:522.0 90:180.0 95:584.0 97:191.0 98:207.0 99:600.0 101:378.0 102:3.0 103:489.0 106:964.0 109:156.0 112:78.0 113:859.0 114:122.0 116:611.0 118:39.0 119:171.0 121:116.0 125:52.0 127:331.0 128:413.0 129:390.0 133:1883.0 136:574.0 140:130.0 143:846.0 144:381.0 145:464.0 147:7317.0 148:543.0 149:1044.0 150:416.0 151:31.0 155:15.0 156:300.0 157:980.0 158:167.0 159:58.0 161:79.0 163:99.0 167:4.0 169:…	5318532	C00451	ODBLHEXUDAPZAU-ZAFYKAAXSA-N		12237	1919	4627	198	1730	9853	124	3774	375	10122	4204	12921	9907	540	9663	3001	356	7209	9120	4796	8496	9946	318	12758	3090	716	1136	1617	8981	3009	3558	1859	1051	2574	269	13658	245	9767	12231	445	5080
inositol-4-monophosphate	845976	315	4759	100:40.0 104:35.0 107:57.0 113:34.0 117:5.0 128:7.0 129:318.0 133:192.0 137:66.0 142:185.0 143:288.0 144:3.0 147:3716.0 148:705.0 150:3.0 151:84.0 153:82.0 155:66.0 156:40.0 158:31.0 159:5.0 163:11.0 164:91.0 166:55.0 167:35.0 168:65.0 169:49.0 173:33.0 177:50.0 178:26.0 180:12.0 181:79.0 182:9.0 183:29.0 189:11.0 190:133.0 191:543.0 192:52.0 194:70.0 195:10.0 196:25.0 201:25.0 207:133.0 209:68.0…	440043	C03546	INAPMGSXUVUWAF-GFWFORPUSA-N		9788	47919	6297	11432	9093	842	2900	357801	6597	254	349	959	389	623	327	32777	17156	4043	6726	1836	4432	2561	8889	1978	55679	662	90579	9800	1482	28021	123931	17435	334	16805	18339	16555	19215	8510	13651	41317	10290
inosine-5'-monophosphate	1018687	169	68093	85:10383.0 86:6364.0 87:5135.0 88:1333.0 89:6271.0 90:1111.0 91:1906.0 92:942.0 93:945.0 94:1538.0 95:6395.0 96:1562.0 97:12063.0 98:4874.0 99:11310.0 100:9587.0 101:19978.0 102:4968.0 103:12589.0 104:2216.0 105:4390.0 106:1739.0 107:2589.0 108:947.0 109:2921.0 110:6302.0 111:13617.0 112:4662.0 113:16788.0 114:3759.0 115:17631.0 116:12035.0 117:9938.0 118:2232.0 119:6302.0 120:2664.0 121:4316.0 1…	8582	C00130	GRSZFWQUAKGDAV-KQYNXXCUSA-N		1289	5857	614	177	898	478	187	10159	4471	182	288	290	146	113	206	1612	278	640	314	145	364	360	603	114	4532	304	2121	16195	294	4062	6334	3948	228	3075	659	445	604	394	313	125	286
inosine	897434	230	84524	85:1568.0 86:780.0 87:1166.0 88:560.0 89:1904.0 91:15501.0 92:2918.0 93:6326.0 94:1647.0 95:2401.0 97:1081.0 98:220.0 99:1165.0 100:804.0 101:3341.0 102:808.0 103:15276.0 104:2320.0 105:6001.0 106:3197.0 107:1491.0 108:2478.0 109:746.0 110:1136.0 111:1921.0 112:413.0 113:1448.0 114:353.0 115:3043.0 116:2998.0 117:9407.0 118:1635.0 119:4572.0 120:1119.0 121:826.0 122:365.0 123:390.0 124:342.0 125:…	6021	C00294	UGQMRVRMYYASKQ-KQYNXXCUSA-N		441	694117	314	2170	1862	876	227	1001529	6889	175	676	116	376	1701	247	592	99543	826	1695	587	473	387	1131	329	625863	1579	502731	144616	5515	52507	196020	9418	1477	2288	16537	4128	122	16667	20419	56236	2321
indole-3-acetate	684929	202	69	85:142.0 87:38.0 89:42.0 91:40.0 100:21.0 101:105.0 102:208.0 105:43.0 115:43.0 116:34.0 119:53.0 121:26.0 128:130.0 129:377.0 130:199.0 131:197.0 133:47.0 145:101.0 148:147.0 157:44.0 160:50.0 161:30.0 167:14.0 169:17.0 170:37.0 172:34.0 174:29.0 184:57.0 186:179.0 187:57.0 200:136.0 201:41.0 202:3519.0 203:606.0 204:162.0 217:45.0 226:14.0 228:28.0 276:55.0 319:239.0 320:67.0 321:16.0 330:17.0 …	802	C00954	SEOVTRFCIGRIMH-UHFFFAOYSA-N		3030	2045	5372	4882	2622	2893	1448	2971	1174	790	3027	4087	2173	3331	1811	3047	234	1101	6177	4088	772	6727	513	1804	4297	3572	1061	761	15798	3122	3487	1889	7218	6913	2581	4066	1392	1116	1492	126	1526
hypoxanthine	619128	265	1663	85:17650.0 86:12163.0 87:3151.0 88:967.0 89:1497.0 90:1362.0 91:1011.0 92:2327.0 93:2705.0 94:2109.0 95:8249.0 96:4731.0 97:4274.0 98:10523.0 99:10631.0 100:18705.0 101:4328.0 102:2856.0 103:1825.0 104:825.0 105:732.0 106:877.0 107:1246.0 108:1010.0 109:1929.0 110:7804.0 111:16720.0 112:8157.0 113:3184.0 114:2386.0 115:2768.0 116:1782.0 117:3672.0 118:1096.0 119:3047.0 120:887.0 121:1152.0 122:16…	790	C00262	FDGQSTZJBFJUBT-UHFFFAOYSA-N		5601	58472	2364	81820	144647	59872	5273	67979	76286	1595	230441	2168	21533	894612	1255	823	398849	31579	125229	20043	19176	3071	10291	11604	331428	270573	499293	1262707	331841	6620	20317	559121	17014	2837	320079	207871	5615	139325	680608	738471	60800
hydroxycarbamate	325318	278	130396	86:3909.0 89:5546.0 91:162.0 98:928.0 100:9202.0 103:3112.0 104:804.0 105:1118.0 109:43.0 115:2742.0 116:1447.0 117:1902.0 118:782.0 119:6979.0 120:481.0 121:178.0 123:62.0 131:6529.0 133:21267.0 134:4246.0 135:2007.0 144:446.0 145:185.0 147:31804.0 152:25.0 160:14456.0 161:3001.0 162:1040.0 163:900.0 169:62.0 188:1604.0 196:22.0 205:1022.0 206:398.0 207:1225.0 208:224.0 213:39.0 215:46.0 221:679…	16639161		DRAJWRKLRBNJRQ-UHFFFAOYSA-M		6573	431270	2911	22670	66083	119	7384	484763	60124	1557	16904	6276	2828	1293	65	35422	13172	3396	2714	16411	5787	1535	50104	10052	720183	2509	248467	79676	17014	801552	837274	89832	2851	329325	5478	17124	52	25120	14587	19875	41415
homoserine	443878	218	2849	101:66.0 102:400.0 103:4169.0 104:311.0 105:88.0 108:5.0 113:20.0 114:56.0 115:64.0 116:6.0 117:924.0 118:50.0 125:1.0 128:3071.0 129:503.0 130:734.0 131:345.0 132:149.0 133:513.0 134:269.0 135:55.0 139:3.0 140:11.0 141:19.0 145:11.0 146:159.0 147:1347.0 148:40.0 149:294.0 157:459.0 158:17.0 159:17.0 172:20.0 177:38.0 180:8.0 184:17.0 185:46.0 191:9.0 199:4.0 200:1.0 202:287.0 204:73.0 208:3.0 21…	12647	C00263	UKAUYVFTDYCKQA-VKHMYHEASA-N		616	3509	769	5015	1215	1051	570	6987	1954	747	508	1081	1022	331	535	3790	915	1122	289	228	611	429	438	357	7033	1413	2245	24121	3312	3197	3167	4383	1337	3027	512	681	311	540	8086	1516	757
histidine	663790	154	150	85:2111.0 91:78.0 92:216.0 93:168.0 96:546.0 97:628.0 98:534.0 99:1060.0 100:5400.0 104:467.0 105:300.0 106:130.0 110:273.0 112:1060.0 113:608.0 116:436.0 117:2105.0 118:701.0 119:507.0 120:167.0 122:47.0 125:129.0 126:813.0 127:915.0 128:1600.0 129:1815.0 130:896.0 131:728.0 132:1925.0 133:1640.0 134:509.0 135:105.0 136:198.0 137:126.0 138:252.0 139:546.0 141:244.0 143:889.0 145:717.0 148:542.0 …	6274	C00135	HNDVDQJCIGZPNO-YFKPBYRVSA-N		583277	15779	626290	831495	117116	987930	796792	21120	87654	611654	563356	925974	730955	603363	719007	216440	342326	150652	523241	696767	622038	698271	360167	757548	4679	351267	5806	44018	859292	3272	5586	252258	132969	31846	945994	921116	1098255	726499	1274408	631127	368905
hexose-6-phosphate	806282	387	18607	89:205.0 90:34.0 100:62.0 101:173.0 103:155.0 105:83.0 113:36.0 114:63.0 116:51.0 117:51.0 129:326.0 130:58.0 131:112.0 133:153.0 135:38.0 143:37.0 145:25.0 147:476.0 148:80.0 157:90.0 160:244.0 161:48.0 169:18.0 189:27.0 191:42.0 205:21.0 211:118.0 216:24.0 217:145.0 218:44.0 219:21.0 225:30.0 227:17.0 231:19.0 247:31.0 248:13.0 285:42.0 298:19.0 299:223.0 300:63.0 301:70.0 302:32.0 305:24.0 307…	208	C02965	NBSCHQHZLSJFNQ-UHFFFAOYSA-N		4152	4772	5326	3488	2450	1529	2675	4377	23477	851	78	1961	311	769	372	12672	3374	3381	3649	1663	2659	2914	2107	6674	1942	3979	1866	34036	7545	2971	5124	26346	929	1788	1718	6936	3045	3236	2409	6255	12499
hexitol	704741	217	255	85:79.0 88:37.0 92:32.0 94:14.0 97:41.0 99:235.0 100:26.0 101:41.0 102:73.0 103:1566.0 104:206.0 105:96.0 109:97.0 110:36.0 111:111.0 112:66.0 113:39.0 114:55.0 115:112.0 116:320.0 117:397.0 118:41.0 119:91.0 127:84.0 129:2437.0 130:240.0 131:990.0 132:120.0 133:2109.0 135:188.0 136:36.0 138:15.0 141:58.0 142:51.0 143:712.0 144:95.0 146:64.0 147:9643.0 148:1032.0 149:1104.0 150:133.0 151:66.0 153…	453	C00392	FBPFZTCFMRRESA-UHFFFAOYSA-N		6749	13431	9133	7260	35158	603	7061	18149	16287	13779	23515	6287	7599	17104	8877	10263	8998	6219	5764	2421	8694	4571	3553	12570	121129	24458	227148	115989	12620	8500	6156	19917	41992	44431	9291	4233	2039	17836	2817	5302	15319
heptadecanoic acid	751309	117	727	86:84.0 89:126.0 93:146.0 95:297.0 97:364.0 98:171.0 99:152.0 101:71.0 105:120.0 107:47.0 109:65.0 111:142.0 112:68.0 113:69.0 116:319.0 117:6884.0 118:515.0 119:190.0 123:26.0 125:38.0 129:2928.0 130:357.0 131:779.0 132:2003.0 133:510.0 134:126.0 141:18.0 143:248.0 145:1080.0 146:130.0 149:39.0 152:19.0 153:14.0 159:91.0 163:18.0 171:63.0 174:86.0 177:28.0 182:19.0 187:82.0 189:15.0 197:18.0 201…	10465		KEMQGTRYUADPNZ-UHFFFAOYSA-N		4993	238913	26328	16634	29954	34489	7956	414456	6885	34652	13209	41776	19864	7013	32007	21383	10653	7953	31687	26896	17191	52384	445076	18723	160475	35330	211910	19960	34107	429944	377380	1856	47895	69626	62608	44793	59728	44794	22192	21562	31299
guanidinosuccinate	557299	328	16942	85:1832.0 86:1207.0 87:1117.0 88:27.0 89:1062.0 90:204.0 91:2.0 94:274.0 95:305.0 96:156.0 97:614.0 98:1878.0 99:1503.0 100:6843.0 101:1518.0 102:3505.0 103:5270.0 104:709.0 105:462.0 106:458.0 107:2241.0 108:552.0 109:207.0 110:2103.0 111:770.0 112:7.0 113:930.0 114:496.0 115:2396.0 116:5193.0 117:3334.0 118:299.0 119:402.0 121:557.0 123:132.0 124:162.0 125:1811.0 126:37.0 127:1585.0 128:1650.0 …	439918	C03139	VVHOUVWJCQOYGG-REOHCLBHSA-N		2759	2802	397	523	6789	619	1381	3694	6858	3024	915	3871	2881	1466	1214	13555	1754	2427	135	223	1486	5824	470	5473	2707	1504	1155	2420	1747	4476	2740	2688	902	2241	164	493	659	567	5893	362	3209
glycyl proline	691357	174	18496	85:52.0 86:302.0 100:252.0 103:30.0 172:26.0 173:12.0 174:1192.0 175:118.0 176:13.0 268:7.0 306:8.0 331:18.0 374:29.0	3013625		KZNQNBZMBZJQJO-YFKPBYRVSA-N		14308	6261	1017	3536	8228	1523	5081	6505	5380	960	1663	1024	1569	759	1590	2759	36113	1340	16305	5578	3206	4782	1846	5764	9241	1147	4574	12398	1062	2783	2704	91073	937	3885	19395	17922	2258	31572	5346	39457	2090
glycolic acid	227215	177	34086	87:1425.0 92:213.0 93:59.0 94:53.0 100:1068.0 101:928.0 102:746.0 103:3767.0 104:374.0 105:894.0 106:225.0 109:62.0 115:803.0 116:336.0 119:879.0 120:116.0 121:21.0 133:7528.0 137:4.0 152:79.0 153:20.0 154:42.0 156:71.0 157:41.0 158:44.0 160:65.0 161:3953.0 162:856.0 163:458.0 164:50.0 165:50.0 166:7.0 168:24.0 173:188.0 175:46.0 176:27.0 177:10553.0 178:1655.0 179:815.0 180:109.0 182:15.0 184:77…	757	C00160	AEMRFAOFKBGASW-UHFFFAOYSA-N		1190	10503	1796	1404	10295	1792	1193	37904	4034	1047	2028	1615	4212	3074	3537	5203	1996	2065	4062	3505	1729	2429	2865	1203	41701	402	16034	7127	2223	36070	41453	4144	890	38806	2121	2707	2265	6608	2468	2335	2398
glycine	368707	248	6	85:2882.0 86:87494.0 87:10917.0 88:4018.0 89:822.0 92:65.0 93:42.0 94:27.0 95:426.0 96:50.0 97:67.0 99:1489.0 100:53029.0 101:10140.0 102:5892.0 103:928.0 105:1276.0 110:146.0 113:1787.0 114:44.0 115:2820.0 116:1864.0 117:12472.0 118:47.0 119:3422.0 122:40.0 123:85.0 125:63.0 129:156.0 130:9640.0 131:7466.0 132:862.0 133:31722.0 134:5661.0 135:2633.0 144:2949.0 145:349.0 146:1208.0 147:26782.0 14…	750	C00037	DHMQDGOQFOQNFH-UHFFFAOYSA-N		784845	677883	1818535	1840437	4616437	1212611	925962	669466	2221354	1200022	1487926	1348972	863991	1085373	939821	3456646	1376352	1420008	1205746	749047	1334306	1517691	849003	1043668	1187160	1587825	335031	5377460	408788	122578	1459065	3825600	655281	1298804	1368128	1165806	1458378	1586325	928639	1286476	2049356
glycerol-alpha-phosphate	590747	357	1687	85:750.0 87:846.0 88:468.0 89:1193.0 90:82.0 91:168.0 92:114.0 93:127.0 94:26.0 95:116.0 97:212.0 98:232.0 99:483.0 101:13348.0 102:1461.0 103:9463.0 104:991.0 105:689.0 106:35.0 107:239.0 108:36.0 109:51.0 111:385.0 113:2220.0 114:284.0 115:2195.0 116:2414.0 117:2066.0 118:407.0 119:755.0 120:59.0 121:349.0 122:90.0 123:101.0 125:30.0 127:73.0 129:6764.0 130:1365.0 131:6671.0 132:512.0 133:8224.…	754	C03189	AWUCVROLDVIAJX-UHFFFAOYSA-N		76299	826891	20481	39537	11847	13686	26920	891831	524844	7215	4193	8199	5553	2404	6338	13974	232219	27876	209340	54037	116909	24835	34600	84307	1635567	15847	674086	1298150	57810	151502	270030	29597	34499	15708	204359	133487	40086	44266	207928	610660	46030
glycerol-3-galactoside	800205	204	100875	85:119.0 86:50.0 88:92.0 89:704.0 90:63.0 97:170.0 99:209.0 101:1588.0 102:180.0 103:7466.0 104:638.0 105:274.0 113:140.0 114:16.0 115:228.0 116:505.0 117:2068.0 118:19.0 119:111.0 129:3086.0 130:248.0 131:1536.0 132:221.0 133:1744.0 135:112.0 136:31.0 141:23.0 143:419.0 144:45.0 147:6254.0 148:466.0 149:464.0 150:25.0 158:13.0 159:168.0 169:405.0 172:18.0 175:156.0 189:502.0 190:237.0 191:1005.0…	16048618	C05401	NHJUPBDCSOGIKX-NTXXKDEISA-N		1437038	254869	4081532	78702	70924	155293	3262722	71994	130196	2249936	9014	1609331	750167	13316	510605	768053	1807971	1993944	2420291	65985	2729939	3156832	867267	447950	209239	507651	561933	50198	11772	33625	157307	207982	23698	45647	1471364	966533	2618821	548741	1093009	27097	854634
glycerol	344428	205	102844	86:35649.0 87:13782.0 89:52081.0 90:4636.0 91:2790.0 92:331.0 94:2130.0 95:638.0 96:309.0 97:382.0 98:441.0 99:3874.0 100:44651.0 101:54722.0 102:14716.0 103:190700.0 104:22113.0 105:17401.0 106:820.0 113:6809.0 114:4692.0 115:32295.0 116:19426.0 117:387803.0 118:38731.0 119:35848.0 127:1203.0 128:4038.0 129:54615.0 130:16196.0 131:81985.0 132:12409.0 133:263730.0 134:35271.0 135:20567.0 146:458.…	753	C00116	PEDCQBHIVMGVHV-UHFFFAOYSA-N		1272718	10797856	1273876	1709457	1672495	405902	1530389	8388902	1915034	1985820	725685	155758	852476	962235	903120	2628120	1157612	2798344	1250893	857468	944953	1219942	3425836	1260987	18175577	2359507	19189102	1298810	1714543	283972	2724564	1491333	3249678	2022600	2339445	1526609	2119019	2093350	518081	766913	3047975
glyceric acid	377495	189	48	87:199.0 89:698.0 90:111.0 93:56.0 98:33.0 99:176.0 100:63.0 101:1315.0 102:3672.0 103:4054.0 104:371.0 105:293.0 106:106.0 107:60.0 108:48.0 113:36.0 114:94.0 115:261.0 116:366.0 117:2480.0 119:409.0 122:34.0 130:941.0 131:1036.0 133:4658.0 135:416.0 142:23.0 147:8908.0 148:1388.0 149:813.0 157:22.0 158:22.0 159:33.0 161:42.0 162:30.0 163:86.0 166:42.0 175:382.0 176:31.0 177:220.0 189:3993.0 190…	439194	C00258	RBNPOMFGQQGHHO-UWTATZPHSA-N		57276	57513	114260	242143	169616	82216	14852	89380	335367	75473	69261	89196	33521	43955	54741	526403	18149	85693	74299	55499	11402	102479	50379	72845	123660	391377	267721	412027	158435	20988	42520	138656	156079	240749	112591	92435	56139	63197	22854	45570	302993
glutaric acid	421596	261	16952	85:4857.0 86:408.0 87:632.0 88:1429.0 89:752.0 92:72.0 93:162.0 94:11.0 95:581.0 97:15164.0 98:1176.0 99:2227.0 101:4169.0 102:981.0 103:27.0 106:67.0 107:367.0 110:432.0 111:140.0 113:709.0 114:83.0 115:2230.0 116:9480.0 117:5385.0 118:622.0 119:88.0 123:1269.0 124:368.0 126:294.0 127:328.0 128:231.0 129:14698.0 130:6115.0 131:3690.0 132:878.0 133:5237.0 138:106.0 140:284.0 141:16.0 142:59.0 143…	743	C00489	JFCQEDHGNNZCLN-UHFFFAOYSA-N		600	5176	825	596	3500	1588	243	9677	2192	772	455	802	541	1488	4031	1820	524	1585	657	272	254	564	625	332	6268	458	4413	775	460	9742	3274	1522	1672	5649	444	197	1950	1969	635	730	1019
glutamine	600000	156	171972	86:1008.0 87:256.0 88:222.0 90:245.0 94:189.0 96:280.0 97:328.0 98:717.0 100:3469.0 101:366.0 102:313.0 104:214.0 107:149.0 112:1011.0 113:678.0 114:1746.0 116:2134.0 118:20.0 119:321.0 121:86.0 126:499.0 128:4093.0 131:1699.0 132:1288.0 133:2351.0 139:1107.0 140:1327.0 141:56.0 142:377.0 144:424.0 145:1566.0 147:10332.0 148:1224.0 149:833.0 150:22.0 155:12949.0 156:35859.0 157:2758.0 158:1324.0 …	5961	C00064	ZDXPYRJPNDTMRX-VKHMYHEASA-N		811385	70338	310748	1497113	77633	524857	537916	70629	482595	431085	52169	786672	580754	231512	493283	170481	2386761	348988	700020	579012	1198694	623566	426397	1045017	85108	162695	212563	550329	231616	39869	55365	323149	65891	17711	1971870	2719703	1064743	691611	668244	2595246	530553
glutamic acid	529100	246	28	85:1143.0 86:983.0 87:725.0 88:453.0 89:313.0 90:36.0 91:51.0 95:189.0 96:269.0 97:224.0 98:467.0 99:626.0 100:5243.0 101:1252.0 102:493.0 103:1043.0 104:79.0 105:259.0 108:335.0 109:58.0 110:448.0 111:44.0 112:737.0 113:669.0 114:1398.0 115:911.0 116:669.0 117:712.0 118:217.0 119:303.0 120:26.0 122:179.0 123:41.0 125:90.0 126:202.0 127:190.0 128:17149.0 129:3445.0 130:1476.0 131:1330.0 132:969.0…	33032	C00025	WHUUTDBJXJRKMK-VKHMYHEASA-N		6614403	712143	4555004	3762733	3261619	6084856	5842345	49187	4654573	4426075	5404821	7199090	5397757	6383342	6110898	7658792	3796760	2898212	4284578	5426493	6688330	4658863	1049350	6738296	737546	3390322	1998411	5831912	7173392	74547	126493	7958327	32609	1595235	2673879	3233047	5185586	4138863	5236858	3300912	3344680
glucose-6-phosphate	820524	387	62271	85:5245.0 86:2200.0 88:676.0 89:23781.0 90:2372.0 91:1874.0 94:334.0 96:567.0 97:1869.0 98:686.0 99:2954.0 100:5739.0 101:18959.0 102:4315.0 103:26912.0 104:2849.0 105:5212.0 109:693.0 111:1812.0 112:713.0 113:3107.0 114:2542.0 115:4560.0 116:9553.0 117:8170.0 119:2887.0 121:920.0 123:437.0 124:166.0 125:608.0 126:795.0 127:1825.0 128:1310.0 129:30747.0 130:8682.0 131:16390.0 132:2717.0 133:25326…	5958	C00092	NBSCHQHZLSJFNQ-GASJEMHNSA-N		15749	2474	16284	14330	12111	3757	7331	4136	112469	2531	89	4721	298	3208	354	48017	13243	10631	9920	4242	7460	7707	4253	18435	3443	6691	1174	257773	17622	2821	5017	154533	405	2646	4638	18463	8183	1522	6388	16474	36450
glucose-1-phosphate	594647	217	3167	85:385.0 86:98.0 87:248.0 88:286.0 89:468.0 90:224.0 92:20.0 95:218.0 99:284.0 101:1180.0 103:1916.0 104:47.0 107:220.0 109:96.0 110:193.0 111:260.0 112:20.0 113:386.0 114:41.0 115:209.0 116:863.0 117:2309.0 118:189.0 119:243.0 125:12.0 126:151.0 128:127.0 129:1571.0 130:306.0 131:508.0 132:123.0 133:2331.0 134:352.0 135:130.0 136:1.0 139:40.0 140:858.0 141:105.0 142:138.0 143:915.0 144:125.0 145…	65533	C00103	HXXFSFRBOHSIMQ-VFUOTHLCSA-N		27155	7953	11841	19915	23661	15611	17290	26862	8575	22365	23062	29178	18472	16881	16495	29670	25186	12775	26265	17954	16074	31861	10251	31716	232517	24337	14595	10762	65674	7598	21918	11733	82700	15232	2573	32709	11620	44432	11165	31782	45893
glucose	678811	217	17290	85:818.0 86:561.0 87:794.0 88:502.0 89:7762.0 90:614.0 91:785.0 92:21.0 93:83.0 94:79.0 95:57.0 96:257.0 97:347.0 98:331.0 99:656.0 100:1716.0 101:2403.0 102:1778.0 103:13949.0 104:1499.0 105:1568.0 106:55.0 107:258.0 109:253.0 110:275.0 111:599.0 112:227.0 113:493.0 114:483.0 115:1434.0 116:1504.0 117:6814.0 118:819.0 119:1098.0 120:46.0 122:6.0 124:112.0 125:47.0 126:232.0 127:236.0 128:579.0 1…	5793	C00031	WQZGKKKJIJFFOK-GASJEMHNSA-N		287094	146307	160153	103906	237805	55284	171215	461555	161853	105890	13992	185781	61308	18059	105013	428742	348589	334178	375442	48600	210975	158235	109821	334967	488872	165310	869744	258390	26446	49084	320556	288124	119765	461833	149573	109452	113656	146978	137644	51203	101459
gluconic acid lactone	645815	220	3502	87:376.0 89:418.0 91:200.0 93:213.0 94:7.0 95:277.0 97:419.0 98:28.0 99:247.0 100:286.0 101:1266.0 102:1454.0 103:3165.0 104:660.0 105:405.0 106:2.0 107:9.0 109:98.0 111:303.0 112:10.0 113:395.0 115:310.0 117:3173.0 118:208.0 119:432.0 120:76.0 121:161.0 122:35.0 123:45.0 125:72.0 127:87.0 128:55.0 129:13415.0 130:2506.0 131:1543.0 132:118.0 133:3838.0 134:325.0 135:258.0 136:14.0 137:2.0 138:26.…	7027	C00198	PHOQVHQSTUBQQK-SQOUGZDYSA-N		104994	9543	9747	16195	6465	3184	13846	7107	25931	3136	1078	3746	6595	1900	2073	35621	588	15371	9069	9373	71870	7018	4871	8056	20129	39496	11422	10843	9954	3987	3985	11975	24902	10750	31459	12429	10357	5172	7156	11669	11650
gluconic acid	693148	333	7501	87:39.0 89:155.0 99:15.0 100:306.0 101:268.0 102:393.0 103:2729.0 104:264.0 105:196.0 109:2.0 111:2.0 113:144.0 116:8.0 117:1117.0 118:12.0 127:30.0 129:1186.0 130:285.0 131:546.0 132:183.0 133:997.0 134:13.0 137:1.0 139:7.0 140:38.0 141:4.0 142:28.0 143:746.0 144:263.0 145:25.0 147:6161.0 148:1144.0 149:642.0 150:39.0 151:46.0 153:74.0 154:66.0 155:3.0 157:599.0 159:89.0 160:27.0 161:88.0 164:14…	6857417	C00800	RGHNJXZEOKUKBD-QTBDOELSSA-N		552889	17521	35094	82670	1261	17837	54450	14214	148808	7001	3121	23634	36086	3085	11567	97749	11482	15395	47536	48295	291961	24579	12347	55402	67068	25735	40734	36868	51405	6620	9251	37726	3559	4028	162812	52728	49472	22517	34428	72006	40132
galactonic acid	690882	292	4706	85:918.0 86:238.0 87:865.0 88:630.0 89:3376.0 90:737.0 91:316.0 95:57.0 96:68.0 97:1011.0 98:413.0 99:1406.0 100:448.0 101:4514.0 102:3806.0 103:26292.0 104:2417.0 105:1403.0 106:36.0 107:255.0 108:13.0 109:160.0 110:149.0 111:353.0 112:80.0 113:956.0 114:440.0 115:1587.0 116:1106.0 117:12863.0 118:1333.0 119:1189.0 124:209.0 125:121.0 126:8.0 127:610.0 128:752.0 129:11296.0 130:3317.0 131:4665.0…	128869	C00880	RGHNJXZEOKUKBD-MGCNEYSASA-N		727573	5327	32520	88341	7119	16469	50393	9556	142133	5801	2882	22167	33698	2442	11029	88409	10614	13622	47480	48156	276034	24333	13270	50238	67186	27153	38272	36987	51937	10381	8113	39415	3268	14969	163715	51847	45244	19805	33528	69934	40976
galactinol	1002731	204	1982	85:14.0 88:39.0 95:8.0 96:11.0 97:10.0 98:2.0 99:1.0 101:52.0 103:629.0 105:43.0 109:1.0 113:44.0 115:2.0 116:54.0 117:44.0 119:28.0 121:1.0 123:1.0 125:1.0 129:681.0 130:1.0 131:231.0 133:66.0 143:15.0 144:7.0 147:786.0 148:33.0 149:15.0 155:33.0 156:29.0 157:47.0 169:102.0 170:2.0 175:18.0 177:48.0 179:14.0 181:24.0 183:31.0 185:1.0 189:110.0 190:27.0 191:1094.0 192:336.0 193:152.0 199:3.0 203:…	11727586	C01235	VCWMRQDBPZKXKG-ZNVDUFQESA-N		14036	5706	19059	883	16252	1104	7955	14977	7580	9317	786	16506	8906	444	10174	22366	5895	17495	6887	444	19269	11370	4446	4372	10006	29748	15144	15798	392	5642	5586	21852	1723	13348	1630	4446	5391	1570	10316	531	14792
fumaric acid	390016	245	14755	85:387.0 86:38.0 87:9.0 88:13.0 89:36.0 91:8.0 92:19.0 93:21.0 94:2.0 95:36.0 96:23.0 97:35.0 98:167.0 99:149.0 100:30.0 101:19.0 102:3.0 103:106.0 104:6.0 105:54.0 106:32.0 108:1.0 109:14.0 111:16.0 113:179.0 114:8.0 115:714.0 116:73.0 117:197.0 118:25.0 119:46.0 120:15.0 121:3.0 122:5.0 123:4.0 125:11.0 126:132.0 127:348.0 128:131.0 129:57.0 130:40.0 131:175.0 132:35.0 133:1168.0 134:224.0 135:…	444972	C00122	VZCYOOQTPOCHFL-OWOJBTEDSA-N		26526	52716	41443	59312	101327	42611	45961	99539	105572	54842	11025	74369	41904	13670	34359	128310	15142	36584	32270	23575	53713	60948	44395	108224	122306	81856	166440	58765	43271	44420	43766	85095	186416	48221	20271	42673	56895	43157	52400	23018	81006
fucose	584895	117	31569	85:75.0 87:111.0 88:40.0 89:1323.0 90:89.0 91:104.0 99:12.0 100:605.0 101:338.0 102:122.0 103:1172.0 105:294.0 106:48.0 109:34.0 110:22.0 114:14.0 115:241.0 116:57.0 117:14287.0 118:1480.0 119:608.0 120:10.0 123:27.0 126:1.0 127:2.0 128:7.0 129:1134.0 130:379.0 131:959.0 132:109.0 133:835.0 134:163.0 140:8.0 142:6.0 143:263.0 144:33.0 145:34.0 147:1366.0 148:54.0 149:99.0 155:1.0 156:11.0 160:136…	439650	C02095	SHZGCJCMOBCMKK-FPRJBGLDSA-N		5852	22419	6307	8795	17797	8546	6246	25417	16186	4731	5410	6943	6259	8515	6048	23732	7595	10392	1969	4473	6950	4633	7391	9857	48852	5775	35402	13436	5132	17414	21242	35562	9225	19260	4745	4301	7832	7504	6260	7383	6523
fructose-6-phosphate	804279	315	6431	85:175.0 86:55.0 87:366.0 88:157.0 89:2236.0 90:436.0 92:4.0 94:18.0 96:197.0 98:32.0 99:369.0 100:408.0 101:1519.0 102:775.0 103:257.0 104:1131.0 105:281.0 106:108.0 109:60.0 111:305.0 113:195.0 114:242.0 115:86.0 116:26.0 117:911.0 118:370.0 120:83.0 121:101.0 122:34.0 124:89.0 126:163.0 128:84.0 129:4295.0 130:1211.0 131:850.0 132:289.0 133:2271.0 134:314.0 135:693.0 136:141.0 137:22.0 138:85.…	440641	C05345	BGWGXPAPYGQALX-ARQDHWQXSA-N		9202	6892	6572	572	8770	2827	4447	8071	48912	1701	248	3659	451	1844	700	27457	6616	6409	6927	2797	3841	5705	3468	12480	5032	5021	2387	97201	11424	2670	7472	79275	1822	2121	2653	10995	4401	7282	4676	9712	21207
fructose	639442	307	21	85:1065.0 86:372.0 87:1570.0 88:1347.0 89:11886.0 90:1027.0 91:450.0 94:125.0 95:108.0 96:150.0 97:341.0 98:337.0 99:854.0 100:2150.0 101:3537.0 102:951.0 103:87115.0 104:8453.0 105:4107.0 106:219.0 110:160.0 111:332.0 112:91.0 113:824.0 114:1370.0 115:1277.0 116:899.0 117:11742.0 118:1067.0 119:1473.0 120:185.0 121:95.0 124:47.0 125:43.0 126:175.0 127:390.0 129:7908.0 130:1485.0 131:4620.0 132:6…	439709	C02336	RFSUNEUAIZKAJO-ARQDHWQXSA-N		37120	13962	17009	8572	32001	15646	925	16262	3987	12247	7649	27386	2490	33671	21454	31723	5401	20447	15411	22141	1215	16307	10195	32462	24279	96188	21300	9054	21264	5341	10497	52441	24189	39044	10811	16451	13156	21631	991	12860	17796
erythritol	471922	217	92	86:57.0 87:443.0 89:682.0 90:92.0 99:480.0 100:41.0 101:1823.0 103:7046.0 104:676.0 105:300.0 106:59.0 109:27.0 111:45.0 113:474.0 115:473.0 116:1861.0 117:6123.0 118:476.0 119:295.0 127:453.0 129:1559.0 130:129.0 131:448.0 133:1902.0 134:216.0 144:53.0 147:9776.0 148:785.0 149:656.0 158:25.0 159:8.0 163:98.0 169:60.0 174:40.0 175:153.0 176:58.0 177:60.0 183:21.0 189:1255.0 190:194.0 191:893.0 19…	222285	C00503	UNXHWFMMPAWVPI-ZXZARUISSA-N		6956	6287	4324	2718	9351	4159	6684	15619	5364	1358	2849	2744	4025	1065	4258	6550	7842	4285	11562	5256	4092	3941	6080	4902	13066	3430	36624	6787	2830	5943	9500	9464	1267	30463	2660	13538	2213	8879	5398	9954	3192
epsilon-caprolactam	353069	170	3101	85:3527.0 86:4140.0 87:584.0 88:310.0 89:178.0 90:77.0 92:69.0 93:133.0 94:788.0 95:1631.0 96:9852.0 97:922.0 98:563.0 99:1266.0 100:3522.0 101:560.0 102:1140.0 104:121.0 108:40.0 109:61.0 110:210.0 111:195.0 112:430.0 113:668.0 114:248.0 115:442.0 116:2077.0 117:158.0 118:177.0 119:56.0 121:27.0 124:57.0 125:76.0 126:242.0 127:629.0 128:1076.0 129:519.0 131:354.0 135:55.0 137:46.0 138:80.0 139:6…	7768	C06593	JBKVHLHDHHXQEQ-UHFFFAOYSA-N		966	16537	1787	951	4398	2675	678	33608	3070	1179	1171	1328	1294	1608	5667	4616	1398	1125	870	591	878	1527	2167	562	21630	46997	6999	4458	313	13202	24872	2907	36223	46243	281	324	3307	778	956	781	1441
docosahexaenoic acid	902819	91	87709	89:153.0 91:4417.0 92:909.0 93:2453.0 94:871.0 95:942.0 96:135.0 97:156.0 98:30.0 99:74.0 103:158.0 104:148.0 105:1782.0 106:442.0 107:727.0 108:775.0 109:294.0 110:46.0 111:42.0 115:239.0 116:175.0 117:1938.0 118:276.0 119:1453.0 120:408.0 121:401.0 122:154.0 123:56.0 128:107.0 129:1147.0 130:243.0 131:1109.0 132:276.0 133:714.0 134:388.0 135:292.0 136:81.0 137:51.0 141:89.0 142:64.0 143:202.0 1…	445580	C06429	MBMBGCFOFBJSGT-KUBAVDMBSA-N		24304	188646	7185	33649	6188	1726	9403	63762	7490	11546	11026	8461	10559	965	3319	10872	8155	2532	6775	25718	18104	15952	25520	3042	56180	36177	24615	5658	12791	87147	48925	4122	65753	32465	10889	9278	5298	10744	11413	45344	22887
D-erythro-sphingosine	859500	204	126903	100:421.0 114:218.0 116:303.0 128:133.0 129:310.0 130:24.0 147:380.0 155:21.0 188:166.0 202:115.0 204:5513.0 205:732.0 206:427.0 223:20.0 345:29.0	5280335	C00319	WWUZIQQURGPMPG-KRWOKUGFSA-N		11976	6564	6005	22804	1730	6758	12659	21361	12690	5596	1059	3080	3943	8736	5703	14572	41490	3978	1612	3833	4435	4238	48003	12278	10124	3051	11261	7639	27838	7673	4270	10001	5694	2908	5339	7394	4370	2265	6746	5723	10249
cystine	804619	218	94	85:108.0 86:247.0 87:139.0 88:76.0 89:69.0 91:149.0 92:44.0 93:30.0 95:38.0 98:79.0 99:84.0 100:3048.0 101:429.0 102:207.0 103:131.0 104:31.0 109:39.0 111:37.0 114:248.0 115:750.0 116:370.0 117:152.0 118:99.0 119:32.0 120:118.0 121:41.0 122:20.0 128:86.0 129:101.0 130:257.0 131:402.0 132:617.0 133:343.0 134:123.0 135:57.0 143:27.0 144:115.0 145:43.0 146:3584.0 147:1813.0 148:1380.0 149:261.0 156:…	595	C01420	LEVWYRKDKASIDU-UHFFFAOYSA-N		149136	9771	37811	19479	22869	37054	68205	9958	45300	87034	23257	59828	128276	98829	114562	34571	55459	17320	84133	30045	75800	69853	46992	164077	13920	68456	17010	52303	110958	6996	10319	149655	14785	4434	110440	382109	85320	136813	299464	70843	37896
cysteine-glycine	715335	220	2787	85:185.0 86:404.0 88:100.0 90:67.0 91:332.0 92:34.0 94:53.0 97:57.0 98:151.0 99:49.0 100:1375.0 101:377.0 102:262.0 103:390.0 104:15.0 105:20.0 107:142.0 110:50.0 112:23.0 113:69.0 114:78.0 115:367.0 116:813.0 118:39.0 126:62.0 129:25.0 130:279.0 131:65.0 132:916.0 134:134.0 135:1.0 141:102.0 142:99.0 144:44.0 146:198.0 147:351.0 148:451.0 154:30.0 155:46.0 157:102.0 158:256.0 159:18.0 160:51.0 1…	439498	C01419	ZUKPVRWZDMRIEO-VKHMYHEASA-N		1029	19390	3614	3001	925	3670	946	43445	1549	4543	2028	4462	3115	631	4229	1347	2424	776	3161	2343	1705	6120	22320	865	11183	3543	15210	1339	1931	34152	41061	367	4784	5482	7885	4480	6221	4848	3029	2604	3172
cysteine	500158	220	65	86:175.0 90:83.0 91:341.0 97:81.0 98:68.0 100:3118.0 101:289.0 102:126.0 103:157.0 104:40.0 106:71.0 111:61.0 112:46.0 113:48.0 115:193.0 116:681.0 117:121.0 119:107.0 120:61.0 130:238.0 132:808.0 133:307.0 135:39.0 146:182.0 147:1274.0 149:187.0 163:84.0 172:22.0 204:108.0 217:15.0 218:2544.0 219:362.0 220:2803.0 221:383.0 222:297.0 223:28.0 231:29.0 232:38.0 262:21.0 287:23.0 301:27.0 304:25.0 …	5862	C00097	XUJNEKJLAYXESH-REOHCLBHSA-N		24294	8205	3723	4195	4008	5062	20016	12487	10740	15852	2334	19559	20124	11919	14106	6795	482410	12208	10687	3044	20761	16774	7121	54070	3090	11949	10588	138723	12895	9967	8646	10934	12042	14397	14675	13258	9480	4333	56114	151322	13042
cyano-l-alanine	403745	141	16643	85:83.0 86:532.0 89:67.0 90:333.0 94:1.0 97:172.0 98:450.0 99:1184.0 100:888.0 101:281.0 103:310.0 106:8.0 108:158.0 110:2029.0 114:270.0 116:388.0 117:178.0 118:50.0 128:188.0 130:32.0 131:371.0 136:230.0 140:30.0 141:5528.0 142:201.0 143:307.0 144:94.0 145:692.0 147:1025.0 153:14.0 155:116.0 157:84.0 158:39.0 160:19.0 161:1.0 168:5.0 173:419.0 174:107.0 180:185.0 181:2.0 184:1720.0 196:4.0 199:…	439742	C02512	BXRLWGXPSRYJDZ-VKHMYHEASA-N		7539	3838	11501	4427	9476	14493	13880	6184	8302	15341	3942	14211	15700	16689	13816	4391	12169	12539	15359	13933	18031	15053	8819	12289	4797	9696	1638	7729	1243	7447	9856	3198	4325	49103	6979	10104	11012	4194	21852	18567	20703
cyanoalanine	404807	141	107144	86:1241.0 88:94.0 89:166.0 90:394.0 91:1170.0 94:55.0 95:85.0 96:6.0 97:265.0 98:1353.0 99:179.0 100:4140.0 101:369.0 102:641.0 103:2034.0 104:258.0 106:65.0 107:4456.0 108:489.0 109:498.0 110:1469.0 111:245.0 112:325.0 113:38.0 114:1063.0 115:472.0 116:337.0 118:1446.0 119:282.0 120:39.0 122:52.0 125:199.0 126:273.0 128:1168.0 129:240.0 130:2245.0 132:421.0 133:293.0 134:1843.0 136:161.0 138:37.…	13538		ADGFNXYXROZUOG-VKHMYHEASA-N		6096	3838	7064	4810	9912	14101	13380	6184	5387	15072	3942	13860	15562	15402	13348	4391	11446	12262	15028	13456	16773	14332	9030	12167	4797	8712	1638	8289	6489	7447	9856	2874	4325	49103	7060	9734	10447	3288	21604	17890	20381
creatinine	502599	115	31	85:370.0 88:85.0 89:36.0 93:61.0 98:181.0 99:1414.0 100:9158.0 101:1232.0 103:128.0 108:34.0 111:15.0 113:594.0 114:567.0 115:27718.0 116:1868.0 118:47.0 124:34.0 130:931.0 134:91.0 135:38.0 136:59.0 139:101.0 142:85.0 143:10910.0 144:1070.0 147:1641.0 155:268.0 158:453.0 159:92.0 160:80.0 161:20.0 162:30.0 165:17.0 167:15.0 169:18.0 170:66.0 171:2993.0 172:140.0 173:285.0 174:113.0 175:26.0 176:…	588	C00791	DDRJAANPRJIHGJ-UHFFFAOYSA-N		23291	10048	71444	46948	24711	45078	57274	28589	90927	67446	16926	33684	39138	18608	23463	211787	46417	45573	108024	37006	69880	58390	23251	37912	51971	92437	42960	179695	21603	10042	8504	58585	52988	41452	105526	30441	46775	54689	80832	12502	65541
conduritol-beta-expoxide	701723	318	34065	85:102.0 86:7.0 88:11.0 93:17.0 95:84.0 99:141.0 100:46.0 101:367.0 102:34.0 103:1909.0 104:100.0 105:120.0 108:7.0 109:85.0 111:59.0 113:534.0 114:36.0 115:64.0 116:86.0 124:61.0 125:26.0 128:2.0 129:2049.0 130:323.0 131:745.0 132:109.0 133:2107.0 134:288.0 135:95.0 137:15.0 139:24.0 140:14.0 141:27.0 142:65.0 143:754.0 144:15.0 145:6.0 147:8476.0 148:1285.0 149:919.0 150:18.0 156:38.0 157:286.0…	9989541		ZHMWOVGZCINIHW-SPHYCDKFSA-N		3500	11260	6402	4549	25279	3581	4445	12608	8637	8807	16032	3453	6026	13089	8479	7068	6658	4620	3928	1514	5749	3743	4331	8076	61565	16874	147735	72301	7156	7372	7650	12106	24450	13229	962	3059	1532	12846	1620	3457	8429
citrulline	621404	157	1712	85:138.0 86:318.0 89:143.0 90:82.0 91:114.0 92:81.0 95:62.0 97:103.0 98:473.0 99:700.0 100:1254.0 101:216.0 102:109.0 103:52.0 104:50.0 107:195.0 108:36.0 109:94.0 110:101.0 111:43.0 113:64.0 114:128.0 115:311.0 116:35.0 117:38.0 118:54.0 120:48.0 122:24.0 124:39.0 126:87.0 127:262.0 128:173.0 129:140.0 130:668.0 132:139.0 133:229.0 134:91.0 138:26.0 140:306.0 141:1077.0 142:2134.0 143:284.0 144:…	9750	C00327	RHGKLRLOHDJJDR-BYPYZUCNSA-N		6216	7271	5276	13805	15195	4906	5790	8673	4904	4886	11844	4545	4386	65588	4000	5442	7399	5912	6620	4966	6500	5955	8291	10339	7328	7465	7993	12340	6076	3949	4804	11180	1403	5768	145752	14400	6711	12204	11044	22428	10601
citric acid	618808	273	40981	85:89578.0 86:32146.0 87:90310.0 88:39013.0 89:54812.0 90:9299.0 91:11206.0 92:10290.0 93:28385.0 94:9429.0 95:49580.0 96:30105.0 97:93138.0 98:32569.0 99:400197.0 100:50187.0 101:93153.0 102:37172.0 103:175191.0 104:24666.0 105:46046.0 106:6137.0 107:6559.0 108:4796.0 109:5998.0 110:6008.0 111:76238.0 112:13593.0 113:52516.0 114:20671.0 115:169926.0 116:71264.0 117:153010.0 118:20204.0 119:58110…	311	C00158	KRKNYBCHXYNGOX-UHFFFAOYSA-N		1120	16461	787	3903	46840	1458	863	10922	5083	1379	1992	1753	2191	20616	766	2785	2249	804	1732	820	1219	1315	573	1801	33049	981	31235	106586	1140	11509	20210	12561	10402	55086	1046	2211	1455	1509	5219	2871	807
cis-gondoic acid	847372	367	87783	85:2318.0 89:1537.0 91:1953.0 92:494.0 93:1867.0 94:1814.0 95:6984.0 96:10449.0 97:6552.0 98:6703.0 99:1435.0 105:1710.0 106:308.0 107:1454.0 108:883.0 109:3479.0 110:3575.0 111:2492.0 112:1073.0 113:314.0 117:29549.0 118:2998.0 119:2252.0 120:341.0 121:1361.0 122:447.0 123:2047.0 124:1355.0 125:876.0 126:132.0 127:401.0 129:20607.0 130:2301.0 131:4009.0 132:4647.0 133:2381.0 134:1003.0 135:968.0…	5282768	C16526	BITHHVVYSMSWAG-KTKRTIGZSA-N		580	7195	601	593	1228	662	510	7428	542	1402	451	1578	1039	404	1362	883	535	363	864	497	429	1941	7548	548	5915	385	4376	737	1531	13578	14944	557	829	2813	3286	2378	2173	1030	1108	840	1242
cholesterone	1095940	456	170271	85:327.0 87:127.0 88:149.0 89:147.0 90:32.0 91:999.0 92:232.0 93:1255.0 94:239.0 95:1365.0 96:446.0 97:394.0 100:133.0 101:272.0 102:192.0 103:788.0 104:249.0 105:1577.0 107:529.0 109:492.0 111:57.0 113:98.0 115:355.0 116:46.0 117:539.0 118:279.0 119:1182.0 120:357.0 121:277.0 123:235.0 125:107.0 126:144.0 127:331.0 128:364.0 129:1423.0 130:312.0 131:933.0 132:449.0 133:557.0 136:138.0 137:119.0 …	91477	C00599	NYOXRYYXRWJDKP-GYKMGIIDSA-N		218	16436	930	117	3480	2321	74	20598	905	669	165	397	228	1094	2333	2181	333	1528	239	96	192	372	5362	78	7799	242	22834	1114	87	53635	15478	966	231	3838	906	94	1242	3355	277	116	231
cholesterol	1078536	129	19	85:3277.0 86:357.0 87:698.0 88:331.0 89:2173.0 90:402.0 91:29340.0 92:4360.0 93:20764.0 94:3772.0 95:27816.0 96:2369.0 97:5814.0 98:576.0 99:1514.0 100:67.0 101:2755.0 102:616.0 103:3141.0 104:1732.0 105:26895.0 106:4885.0 107:20090.0 108:3742.0 109:12657.0 110:1522.0 111:3689.0 112:263.0 113:906.0 114:11.0 115:5342.0 116:2555.0 117:9801.0 118:2755.0 119:20567.0 120:8989.0 121:16634.0 122:2141.0 …	5997	C00187	HVYWMOMLDIMFJA-DPAQBDIFSA-N		206474	7221411	256685	354773	2501198	204971	114095	7067276	533349	262992	114108	89843	160017	156900	153034	869032	62869	221875	146596	273641	83767	235682	4247805	194624	2280206	588805	2625588	1225591	201691	13959476	13648050	714387	605274	3950903	197177	303532	117790	306995	237086	121393	335213
capric acid	451790	229	726	85:361.0 86:211.0 87:97.0 88:188.0 89:198.0 91:72.0 92:53.0 93:28.0 95:596.0 97:211.0 98:268.0 99:154.0 100:272.0 101:339.0 102:103.0 105:195.0 107:56.0 108:74.0 109:24.0 111:141.0 112:93.0 115:176.0 116:533.0 117:8029.0 118:528.0 119:291.0 122:50.0 123:33.0 125:55.0 126:57.0 129:3117.0 130:404.0 131:2042.0 132:1733.0 133:413.0 134:170.0 136:42.0 138:29.0 139:27.0 143:208.0 145:657.0 150:34.0 152…	2969	C01571	GHVNFZFCNZKVNT-UHFFFAOYSA-N		430	10780	786	777	8182	451	331	21040	2181	413	830	567	451	573	770	1128	604	474	445	281	417	582	2212	272	13508	550	5351	6247	740	22642	21883	2717	479	78303	606	481	772	743	614	457	824
butyrolactam	277199	142	2047	85:20.0 86:58.0 88:236.0 89:101.0 99:89.0 100:965.0 101:112.0 102:36.0 107:15.0 108:64.0 110:113.0 112:60.0 113:20.0 114:80.0 115:83.0 116:36.0 134:97.0 140:21.0 142:4184.0 143:458.0 144:89.0 155:31.0 156:217.0 157:779.0 158:23.0 173:153.0 184:27.0 185:7.0 199:33.0 213:132.0 302:10.0 306:2.0 314:3.0	12025		HNJBEVLQSNELDL-UHFFFAOYSA-N		44906	29514	27114	38179	45526	42090	24686	28508	47414	27348	23676	55374	17982	19899	34773	34203	52641	40663	47373	22221	43582	10738	34607	110613	25927	31890	16261	14148	46156	43705	26010	45589	8606	36899	98237	137514	23152	89743	64887	51019	38919
butane-2,3-diol	205778	117	485	86:129.0 87:1127.0 88:621.0 94:64.0 101:985.0 102:817.0 103:711.0 104:132.0 105:215.0 106:25.0 110:70.0 113:133.0 115:634.0 116:608.0 117:34024.0 118:3483.0 119:1369.0 120:52.0 125:36.0 127:157.0 129:384.0 131:1115.0 132:285.0 133:2648.0 135:67.0 138:16.0 139:52.0 141:34.0 142:52.0 144:30.0 145:56.0 147:9540.0 148:2021.0 149:1454.0 150:98.0 157:44.0 161:36.0 166:51.0 167:48.0 170:14.0 171:19.0 17…	262	C03046	OWBTYPJTUOEWEK-UHFFFAOYSA-N		46891	73242	51764	10229	281158	35319	218815	174825	54288	24665	75536	18112	89932	50466	25455	15030	64938	53916	85902	40183	84757	21025	21207	109193	170834	143082	449173	410003	36992	77067	144106	176018	97737	741578	50811	29356	44127	93727	202292	86435	46160
biphenyl	426625	154	68719	89:3302.0 97:316.0 107:235.0 124:383.0 136:397.0 137:350.0 139:89.0 152:471.0 154:23828.0 155:316.0 156:3822.0 157:1218.0 174:2709.0 175:157.0 183:108.0 184:13.0 187:110.0 216:13.0 228:376.0 229:264.0 274:94.0 277:19.0 279:11.0 313:1.0 323:3.0 324:4.0 332:5.0 336:1.0 353:1.0 368:1.0 398:3.0 403:2.0 405:7.0 407:4.0 418:2.0 421:5.0 424:3.0 425:11.0 427:3.0 431:2.0 438:6.0 440:3.0 442:4.0 445:1.0 44…	7095	C06588	ZUOUZKKEUPVFJK-UHFFFAOYSA-N		1002	9569	3061	1334	2807	3412	5008	9516	1880	2492	1359	1795	1062	2706	1474	2084	2022	1517	2692	2255	1416	1600	1969	2172	9859	2297	3911	1741	651	9629	13130	1283	3359	18330	2304	908	898	606	2045	3627	929
beta-glycerolphosphate	574470	243	22021	85:37.0 101:553.0 102:50.0 103:684.0 106:24.0 112:8.0 113:19.0 115:137.0 117:69.0 129:971.0 130:171.0 131:352.0 133:740.0 134:41.0 135:156.0 137:89.0 139:3.0 147:979.0 148:10.0 149:98.0 155:36.0 179:29.0 181:96.0 183:49.0 191:186.0 192:18.0 193:100.0 195:81.0 207:280.0 208:22.0 209:15.0 211:1590.0 212:184.0 213:144.0 217:86.0 218:77.0 225:19.0 227:200.0 228:29.0 234:34.0 243:1830.0 244:286.0 245:…	2526	C02979	DHCLVCXQIBBOPH-UHFFFAOYSA-N		3471	6842	2161	3636	3084	1611	2011	33969	8087	1799	760	1973	1102	648	1122	3562	5230	1886	7259	3776	4490	2985	3020	3559	44702	1950	16934	14172	5869	30165	17150	2645	3101	5530	2566	6215	2400	3445	5599	5145	3161
beta-gentiobiose	965352	160	100873	85:1429.0 86:721.0 87:1340.0 88:666.0 89:9018.0 90:749.0 91:536.0 92:96.0 93:135.0 94:142.0 95:134.0 96:89.0 97:641.0 98:223.0 99:1242.0 100:2366.0 101:8618.0 102:2362.0 103:22500.0 104:1984.0 105:4901.0 106:339.0 107:183.0 109:858.0 110:33.0 111:683.0 112:262.0 113:1304.0 114:964.0 115:1755.0 116:4243.0 117:12702.0 118:1086.0 119:1415.0 120:139.0 121:184.0 125:66.0 126:100.0 127:843.0 128:487.0 …	441422	C08240	DLRVVLDZNNYCBX-LIZSDCNHSA-N		4147	3913	4309	230	1268	369	3517	6705	628	1527	162	2691	380	145	1348	6886	3132	7291	4382	183	4749	2422	1136	807	3973	1584	1544	2004	245	7071	5337	2475	342	3766	964	1882	1730	399	767	379	1845
beta-alanine	435564	248	148	85:228.0 86:3117.0 87:240.0 90:32.0 93:32.0 95:19.0 99:386.0 100:1891.0 101:337.0 102:313.0 103:237.0 104:118.0 107:63.0 113:116.0 114:91.0 117:236.0 119:17.0 120:39.0 129:105.0 130:635.0 133:1533.0 134:301.0 135:92.0 137:24.0 142:51.0 146:224.0 147:2196.0 148:431.0 160:346.0 161:56.0 162:41.0 164:29.0 168:16.0 170:19.0 172:67.0 173:3.0 174:3380.0 175:583.0 176:292.0 181:27.0 187:19.0 188:94.0 18…	239	C00099	UCMIRNVEIXFBKS-UHFFFAOYSA-N		16367	6337	4737	304	26421	6032	7794	3293	9331	9165	5836	5778	12775	2412	14985	1304	8479	6701	12807	10791	8931	9339	4446	25035	5503	9311	15087	8327	491	3611	5551	19334	12756	29796	3359	10211	4334	30513	88649	5792	2331
benzoic acid	339214	179	34148	85:1157.0 86:1734.0 87:2480.0 88:121.0 89:513.0 90:980.0 91:549.0 92:250.0 93:77.0 94:121.0 95:181.0 96:222.0 97:454.0 98:347.0 99:9572.0 101:42.0 102:702.0 103:388.0 104:400.0 105:35970.0 106:2911.0 107:507.0 108:188.0 109:90.0 111:1502.0 112:267.0 113:535.0 114:841.0 115:1284.0 116:2857.0 117:1721.0 118:67.0 119:303.0 120:76.0 121:549.0 122:100.0 123:143.0 125:83.0 126:12.0 127:218.0 128:145.0 …	243	C00180	WPYMKLBDIGXBTP-UHFFFAOYSA-N		36848	117904	17901	40697	88509	34655	17175	188557	41949	11044	52220	43085	21932	53540	28596	128176	25858	59509	36169	18969	20991	2358	23508	21601	424540	61502	128803	139531	26029	1224914	1003013	127633	89582	1873312	7961	18387	23302	44069	30442	29338	46806
behenic acid	920648	117	46315	89:63.0 90:3.0 96:62.0 98:113.0 116:141.0 117:2302.0 118:208.0 121:9.0 123:25.0 129:995.0 130:112.0 131:119.0 132:880.0 133:179.0 135:29.0 136:5.0 137:25.0 142:23.0 143:98.0 145:236.0 146:32.0 148:40.0 149:92.0 150:14.0 151:20.0 159:48.0 171:13.0 173:12.0 176:19.0 185:40.0 187:53.0 195:1.0 196:10.0 200:36.0 202:12.0 205:33.0 216:10.0 219:5.0 226:7.0 227:15.0 231:24.0 235:4.0 241:33.0 243:42.0 247…	8215	C08281	UKMSUNONTOPOIO-UHFFFAOYSA-N		13777	47414	18725	3874	28713	3059	11014	73439	2150	10216	3050	10764	3158	2615	3458	13754	23032	17898	13693	2295	15403	9543	26481	4234	50382	3319	8817	14445	3950	69432	81802	7402	6824	33872	12135	21133	13199	18983	7480	3168	9397
aspartic acid	480387	232	79	87:91.0 96:51.0 97:57.0 98:86.0 99:100.0 100:3071.0 101:325.0 102:140.0 103:85.0 115:76.0 117:579.0 118:67.0 129:72.0 130:177.0 132:82.0 133:399.0 134:83.0 142:92.0 147:1028.0 148:289.0 149:74.0 160:33.0 163:47.0 164:28.0 173:22.0 174:51.0 188:319.0 189:76.0 190:42.0 202:314.0 203:31.0 204:79.0 216:94.0 218:511.0 219:116.0 220:18.0 232:2572.0 233:417.0 234:183.0 235:21.0 267:39.0 291:15.0 306:42.…	5960	C00049	CKLJMWTZIZZHCS-REOHCLBHSA-N		1786580	366360	272214	214546	758347	2741430	2075957	82955	883595	3365192	5678196	379920	2044316	3213174	3479218	109743	3363412	3321461	639012	2287795	2820718	248293	1200966	3411406	261328	1986886	433054	62299	212177	151201	91018	189865	908343	205995	247398	392714	2108690	692388	2730421	2541816	164020
asparagine	553078	188	146	86:261.0 87:142.0 88:87.0 89:283.0 90:151.0 91:43.0 92:46.0 93:35.0 98:167.0 100:1725.0 101:112.0 102:22.0 104:36.0 107:43.0 108:48.0 109:43.0 111:105.0 112:77.0 113:62.0 114:223.0 115:405.0 116:5151.0 117:1014.0 118:309.0 119:90.0 120:36.0 125:136.0 126:95.0 128:266.0 130:448.0 131:829.0 132:2241.0 133:857.0 134:239.0 135:54.0 137:47.0 141:1377.0 142:341.0 143:178.0 144:126.0 145:46.0 146:126.0 …	6267	C00152	DCXYFEDJOCDNAF-REOHCLBHSA-N		192538	35927	246429	161332	110215	674851	572759	32604	141813	450858	35147	601830	565048	566005	518282	84186	570214	347685	463264	418681	635329	498424	175310	903340	29605	208358	23308	107274	226488	36897	66324	67948	243872	1123820	253973	837105	479313	233899	1228135	923411	222670
arachidonic acid	834339	91	6529	85:397.0 86:104.0 87:64.0 89:105.0 90:43.0 91:4416.0 92:1216.0 93:2782.0 94:1158.0 95:941.0 96:496.0 97:213.0 98:69.0 99:155.0 100:26.0 101:139.0 102:52.0 103:160.0 104:234.0 105:1843.0 106:1764.0 107:979.0 108:197.0 109:348.0 110:119.0 111:47.0 112:6.0 113:53.0 114:46.0 115:358.0 116:598.0 117:2905.0 118:489.0 119:1172.0 120:880.0 121:800.0 122:154.0 123:154.0 124:66.0 125:11.0 128:134.0 129:150…	444899	C00219	YZXBAPSDXZZRGB-DOFZRALJSA-N		717768	4553632	115660	680918	130812	21196	153839	836421	185494	232382	518886	146638	304176	20996	8593	226956	114719	39846	141511	341233	199946	208633	316013	749923	1965346	1011990	228588	96996	962675	1555562	1583885	69703	3550433	720697	158380	723445	38072	78881	1174349	1084653	503488
arachidic acid	856421	117	291	85:167.0 89:444.0 90:10.0 92:58.0 93:400.0 94:80.0 95:656.0 98:494.0 99:384.0 100:46.0 102:86.0 105:51.0 107:116.0 110:60.0 111:101.0 113:12.0 115:21.0 116:933.0 117:16860.0 118:1459.0 119:650.0 120:71.0 125:117.0 128:67.0 129:7682.0 130:803.0 132:6486.0 133:1341.0 134:343.0 135:92.0 137:72.0 138:29.0 140:58.0 141:48.0 143:611.0 144:144.0 145:3932.0 146:417.0 157:65.0 159:172.0 160:80.0 161:46.0 …	10467	C06425	VKOBVWXKNCXXDE-UHFFFAOYSA-N		5449	103841	10779	14054	19322	6917	2620	175548	49158	6354	16479	5988	3896	6639	8622	21941	32080	8840	10217	4515	1295	1592	59029	3629	151205	45488	106244	63222	7060	173994	205485	49334	13494	72010	15806	15969	10403	18088	8919	20342	13947
arabitol	570685	217	17001	85:1293.0 86:336.0 87:2250.0 88:1800.0 89:10668.0 90:944.0 91:389.0 93:11.0 94:91.0 97:229.0 98:214.0 99:1575.0 100:556.0 101:9601.0 102:1764.0 103:111243.0 104:10199.0 105:5343.0 106:115.0 107:87.0 108:59.0 109:95.0 110:79.0 111:829.0 112:123.0 113:2239.0 114:485.0 115:2683.0 116:4353.0 117:51800.0 118:5071.0 119:3906.0 120:387.0 121:197.0 123:19.0 125:110.0 127:622.0 128:411.0 129:46607.0 130:5…	94154	C01904	HEBKCHPVOIAQTA-QWWZWVQMSA-N		7148	14542	5079	5480	14422	2804	6705	28910	12187	4063	2904	4092	7475	3334	3384	17189	6281	5951	6884	2468	5831	7926	4739	12134	26721	6749	31718	29205	3367	6770	15478	13507	10196	32084	5051	4075	4126	6998	5144	6921	6257
aminomalonate	455754	218	413	86:2942.0 88:141.0 89:112.0 91:83.0 95:21.0 96:52.0 99:117.0 100:1404.0 101:500.0 102:258.0 103:262.0 105:161.0 113:119.0 114:63.0 115:110.0 116:295.0 117:454.0 119:188.0 120:63.0 121:40.0 122:45.0 131:1530.0 132:103.0 133:2100.0 134:376.0 143:19.0 144:92.0 147:5888.0 148:433.0 149:305.0 152:37.0 154:11.0 158:171.0 160:45.0 161:81.0 164:29.0 167:17.0 173:76.0 174:1023.0 175:272.0 176:72.0 178:67.…	100714	C00872	JINBYESILADKFW-UHFFFAOYSA-N		44214	9190	22754	64932	32827	35609	46953	6585	38254	37355	5443	47976	34980	36161	51141	64850	31933	34898	26079	29187	47223	39476	34742	122840	12390	51809	16527	135002	29653	8876	6654	79563	74719	8033	30719	87696	62812	34640	103316	91708	62646
alpha-ketoglutarate	507392	198	294	85:208.0 87:154.0 89:4657.0 90:84.0 91:201.0 94:49.0 98:155.0 99:133.0 101:112.0 102:113.0 103:234.0 110:90.0 112:1654.0 113:180.0 114:75.0 115:296.0 118:19.0 125:56.0 126:615.0 128:246.0 129:323.0 131:331.0 133:422.0 135:87.0 142:51.0 143:95.0 144:23.0 145:67.0 147:7768.0 148:1161.0 149:693.0 152:14.0 154:243.0 155:35.0 156:3139.0 157:398.0 158:205.0 159:36.0 160:14.0 161:16.0 163:100.0 170:1125…	51	C00026	KPGXRSRHYNQIFN-UHFFFAOYSA-N		3095	3964	7944	35442	46497	496	2777	4136	4022	577	417	7602	3282	313	783	407604	728	431	5339	793	784	9513	550	813	8917	901	12075	381621	22337	5491	4163	239740	3316	3099	23787	8666	504	2918	8673	1483	42319
alpha-aminoadipic acid	573295	260	125502	85:5171.0 86:2872.0 87:1853.0 88:805.0 89:1528.0 90:266.0 91:249.0 92:126.0 93:125.0 94:122.0 95:131.0 96:1290.0 97:581.0 98:6263.0 99:3004.0 100:22245.0 101:4204.0 102:2216.0 103:6429.0 104:717.0 105:691.0 106:54.0 107:157.0 108:1397.0 109:428.0 110:436.0 111:454.0 112:1270.0 113:1070.0 114:2235.0 115:12931.0 116:5935.0 117:5889.0 118:1058.0 119:1156.0 120:208.0 122:78.0 123:104.0 124:144.0 125:…	92136	C00956	OYIFNHCXNCRBQI-BYPYZUCNSA-N		1334	2802	705	3090	3434	1347	1267	2771	3230	1190	1507	1201	815	760	1132	2953	1471	618	740	356	526	540	883	565	2943	862	1837	4415	1974	2821	3024	2940	1362	2431	1238	567	2197	2310	991	2577	882
allantoic acid dehydrated	723539	259	33396	85:931.0 86:1013.0 87:7234.0 88:654.0 89:2054.0 90:248.0 91:98.0 94:95.0 95:142.0 96:47.0 97:165.0 98:350.0 99:2261.0 100:9472.0 101:4215.0 102:1387.0 103:3977.0 104:351.0 105:449.0 106:56.0 109:108.0 110:221.0 111:282.0 112:276.0 113:1431.0 114:799.0 115:1382.0 116:3650.0 117:7368.0 118:901.0 119:366.0 122:34.0 123:97.0 125:50.0 126:90.0 127:333.0 128:446.0 129:6623.0 130:1981.0 131:2146.0 132:1…	203	C00499	NUCLJNSWZCHRKL-UHFFFAOYSA-N		3201	2828	817	618	4715	587	3625	3132	1744	488	330	977	657	196	514	3454	206	2108	557	295	722	1012	1156	1704	3325	2059	975	1100	540	1580	4377	1005	1578	1692	495	449	759	5804	189	269	761
alanine-alanine	523110	116	114683	86:4308.0 87:938.0 89:660.0 90:85.0 91:105.0 92:48.0 93:88.0 94:36.0 96:133.0 97:194.0 100:3903.0 101:1008.0 102:1184.0 103:1209.0 104:93.0 105:169.0 106:46.0 107:58.0 108:46.0 110:39.0 111:55.0 114:1266.0 116:90302.0 117:10500.0 118:8719.0 119:688.0 128:1227.0 129:2108.0 130:1543.0 132:128.0 133:262.0 134:42.0 135:72.0 137:33.0 141:9.0 143:370.0 144:409.0 146:171.0 150:55.0 153:40.0 157:764.0 15…	5484352	C00993	DEFJQIDDEAULHB-IMJSIDKUSA-N		30865	7928	63237	40333	45863	52632	77288	8512	58255	45387	10157	55014	82997	35930	62191	32122	151293	50709	98041	96250	64745	60676	46216	48492	10830	85356	12445	45487	30601	20122	12845	46551	48097	11108	45620	82617	80823	86003	97317	69987	41693
alanine	240378	116	18223	100:20.0 102:35.0 103:7.0 105:393.0 107:20.0 110:44.0 116:3880.0 117:340.0 118:84.0 120:13.0 126:14.0 128:4.0 134:27.0 146:134.0 147:348.0 156:28.0 174:36.0 190:79.0	5950	C00041	QNAYBMKLOCPYGJ-REOHCLBHSA-N		2932979	1111046	9976534	13872391	12325089	6449135	5834570	952020	11258939	6729464	5088201	9160480	2152888	8443261	8472015	4546608	1850218	4459866	3101948	7739799	7086297	1106508	3174061	5300354	1524502	3955524	2528778	14674165	9383281	1541232	1473475	10689613	2184857	8498244	7653431	3878743	3169703	2090929	7852605	4994869	11338698
adrenaline	678907	116	108124	85:42.0 86:186.0 87:87.0 88:29.0 89:54.0 91:74.0 97:48.0 100:92.0 101:72.0 102:64.0 103:84.0 104:41.0 105:34.0 111:26.0 112:25.0 115:80.0 116:17223.0 117:1856.0 118:562.0 119:88.0 124:29.0 128:23.0 131:161.0 133:181.0 135:31.0 139:20.0 143:26.0 147:937.0 148:147.0 149:126.0 152:28.0 161:38.0 163:43.0 174:31.0 179:160.0 188:43.0 191:46.0 192:32.0 193:132.0 198:22.0 201:32.0 205:28.0 206:16.0 207:5…	5816	C00788	UCTWMZQNUQWSLP-VIFPVBQESA-N		21992	55316	30693	14084	8142	16505	20202	94680	38578	22115	1435	19285	4580	2422	14352	13119	81467	15547	43742	14385	4730	50208	6848	28924	20159	31306	44712	12173	2161	8011	54974	11651	17954	16924	34331	15393	17053	24904	4891	37538	26909
adipic acid	474435	111	125	85:2037.0 86:2852.0 87:703.0 88:641.0 89:904.0 90:27.0 91:64.0 92:167.0 93:122.0 94:58.0 95:60.0 96:79.0 97:441.0 99:4029.0 100:405.0 101:502.0 102:524.0 105:259.0 107:59.0 108:26.0 109:187.0 110:362.0 111:58622.0 112:3744.0 113:1086.0 114:171.0 115:1351.0 116:2824.0 117:11244.0 118:1055.0 119:703.0 120:50.0 123:10.0 124:19.0 125:208.0 126:57.0 128:229.0 129:9390.0 130:2687.0 131:1989.0 132:910.0…	196	C06104	WNLRTRBMVRJNCN-UHFFFAOYSA-N		2736	29287	4991	13880	62260	2402	1630	51917	15476	3369	1827	2238	2610	1314	3288	9357	2770	3160	2251	3481	2451	2154	3625	1984	39376	4779	32438	13091	2828	63264	44121	4423	4843	39330	2579	2925	2270	4524	1802	2150	2692
adenosine-5-monophosphate	1038688	169	1726	89:44.0 90:17.0 95:28.0 99:134.0 100:1.0 101:125.0 103:17.0 109:23.0 111:98.0 113:1.0 114:17.0 115:10.0 121:48.0 125:109.0 129:374.0 133:166.0 137:3.0 140:48.0 141:68.0 142:69.0 143:116.0 147:698.0 151:31.0 153:46.0 156:6.0 157:17.0 158:16.0 162:7.0 164:3.0 165:144.0 169:2803.0 170:341.0 171:190.0 178:12.0 181:16.0 184:73.0 189:15.0 192:650.0 193:195.0 195:98.0 197:2.0 206:112.0 207:185.0 208:286…	6083	C00020	UDMBCSSLTHHNCD-KQYNXXCUSA-N		504	4242	627	656	733	296	653	7790	3636	305	191	319	354	251	342	840	540	602	1375	192	765	367	796	410	4120	642	2320	7285	471	11509	13379	2400	393	2860	435	618	267	516	992	583	1055
adenosine	918039	236	290	85:353.0 86:112.0 89:208.0 95:41.0 98:54.0 99:460.0 100:35.0 101:439.0 102:88.0 103:2553.0 104:236.0 105:110.0 109:159.0 111:217.0 113:236.0 115:473.0 116:284.0 117:469.0 119:106.0 120:28.0 126:71.0 129:719.0 130:43.0 131:300.0 132:124.0 133:869.0 134:103.0 135:182.0 136:60.0 137:23.0 138:121.0 139:38.0 142:46.0 143:329.0 144:32.0 145:58.0 147:1456.0 148:317.0 149:320.0 151:23.0 153:75.0 155:49.0…	60961	C00212	OIRDTQYFTABQOQ-KQYNXXCUSA-N		373	18355	431	346	1275	468	152	192010	2111	317	345	273	296	190	347	997	636	292	876	276	491	416	610	384	10506	969	8846	3142	243	57735	98099	1332	1331	4005	896	447	297	449	710	678	641
9-myristoleate	630100	117	97452	85:228.0 86:53.0 87:39.0 88:34.0 89:134.0 91:250.0 92:59.0 93:329.0 94:170.0 95:740.0 96:1113.0 97:453.0 98:808.0 99:141.0 100:31.0 101:39.0 103:42.0 105:164.0 106:47.0 107:158.0 108:28.0 109:337.0 110:261.0 111:149.0 112:135.0 113:76.0 114:19.0 116:339.0 117:5224.0 118:387.0 119:294.0 120:38.0 121:146.0 123:249.0 124:249.0 125:105.0 126:26.0 127:40.0 129:3557.0 130:391.0 131:778.0 132:510.0 133:…	5312402		YWWVWXASSLXJHU-AATRIKPKSA-N		6463	9543	19068	3749	5012	9163	5772	61996	7861	13422	1513	10642	13459	907	5806	26290	3473	8204	13953	3651	11870	59052	22753	18588	18010	66400	45488	36093	3935	58449	26081	14512	40682	36899	13235	13747	34762	9422	5184	3520	12296
4-hydroxyphenylacetic acid	542795	179	31555	85:74.0 89:848.0 90:484.0 91:340.0 93:30.0 95:3.0 97:50.0 98:40.0 101:1.0 102:542.0 104:207.0 105:301.0 107:207.0 109:9.0 112:6.0 113:36.0 114:37.0 116:22.0 117:97.0 119:14.0 121:91.0 123:17.0 130:32.0 133:307.0 134:89.0 135:516.0 136:71.0 137:25.0 142:12.0 145:27.0 147:753.0 149:559.0 150:125.0 151:12.0 153:1.0 161:273.0 162:35.0 163:909.0 164:2215.0 165:409.0 166:53.0 169:9.0 171:18.0 172:6.0 1…	127	C00642	XQXPVVBIMDBYFF-UHFFFAOYSA-N		799	3661	1771	1278	5151	1448	998	5140	4428	1204	1536	1894	1155	1430	1221	7020	641	4683	1711	1794	850	3390	1769	1639	2531	3853	1875	2994	4328	3573	4732	4635	4316	3957	1214	3140	1368	2254	2169	871	5564
4-hydroxymandelic acid	601658	267	131944	85:296.0 90:109.0 91:971.0 92:169.0 93:182.0 95:1095.0 97:117.0 100:86.0 105:907.0 107:182.0 109:74.0 110:92.0 115:487.0 116:91.0 119:550.0 121:117.0 122:52.0 127:281.0 128:39.0 131:58.0 133:2349.0 134:292.0 135:1394.0 136:116.0 137:112.0 140:71.0 147:4696.0 149:1655.0 150:258.0 151:1492.0 152:72.0 153:52.0 161:720.0 162:67.0 163:1228.0 164:205.0 165:191.0 171:120.0 174:72.0 176:61.0 177:414.0 17…	328	C11527	YHXHKYRQLYQUIH-UHFFFAOYSA-N		1958	2222	3264	16583	19672	969	1175	3654	2169	1542	1097	17010	1384	3121	715	57232	583	2206	1640	403	585	25434	475	1188	5179	1550	1686	3296	33579	4513	4661	19010	3474	3242	23693	18587	682	2382	2301	1079	9729
4-hydroxybutyric acid	325027	233	85123	85:1473.0 86:1030.0 88:1141.0 90:78.0 97:88.0 99:1509.0 100:534.0 101:1470.0 102:152.0 103:1274.0 104:135.0 105:287.0 109:555.0 110:127.0 111:131.0 113:83.0 115:915.0 116:653.0 117:10011.0 118:922.0 119:717.0 129:821.0 130:174.0 131:930.0 132:466.0 133:1873.0 134:148.0 143:2878.0 144:298.0 147:42121.0 148:6583.0 149:3200.0 150:406.0 151:85.0 157:102.0 187:41.0 192:99.0 204:836.0 205:197.0 222:17.…	10413	C00989	SJZRECIVHVDYJC-UHFFFAOYSA-N		2932	20703	1445	1447	5976	2224	885	27705	3722	1397	4455	1950	2994	1927	2152	3642	1598	3561	3191	1628	1834	1524	3162	4022	29723	11177	16451	5324	1744	29149	35297	4122	247	28723	987	1719	1627	1021	7898	1095	1969
4-aminobutyric acid	488730	304	1842	85:2931.0 86:36127.0 88:1868.0 89:824.0 90:367.0 91:21.0 92:27.0 93:383.0 94:61.0 95:474.0 96:289.0 97:896.0 98:1926.0 99:2673.0 100:23284.0 101:4921.0 102:4701.0 103:1487.0 104:675.0 105:715.0 106:24.0 107:184.0 108:203.0 109:406.0 110:716.0 111:335.0 112:2089.0 113:1884.0 114:3527.0 115:3212.0 116:3300.0 117:5040.0 118:1020.0 119:1376.0 120:195.0 121:54.0 122:39.0 123:55.0 124:233.0 125:201.0 1…	119	C00334	BTCSSZJGUNDROE-UHFFFAOYSA-N		506631	37391	401976	7809	18266	412159	374564	4778	44036	228632	284451	701565	383702	420200	212119	16274	9430	83520	125879	427864	588326	179636	57080	896103	14567	378136	5891	5118	598766	4100	7792	4806	8670	21167	21533	138430	316371	34415	239107	9118	96710
3-phosphoglycerate	610734	227	1667	85:3431.0 86:914.0 87:3880.0 88:915.0 89:5026.0 90:691.0 91:1326.0 92:1132.0 93:2666.0 94:226.0 95:1037.0 96:384.0 97:379.0 98:1535.0 99:3192.0 100:1292.0 101:64790.0 102:7687.0 103:9445.0 104:1320.0 105:3744.0 106:1380.0 107:1485.0 108:512.0 109:573.0 110:30.0 111:263.0 112:119.0 113:943.0 114:479.0 115:8290.0 116:19606.0 117:11090.0 118:1967.0 119:6002.0 120:1081.0 121:3497.0 122:403.0 123:1251…	724	C00597	OSJPPGNTCRNQQC-UHFFFAOYSA-N		99	2853	155	584	1618	282	153	2329	4385	179	155	157	145	89	368	22257	124	225	103	100	229	173	460	167	1972	101	2983	16908	151	2971	3131	5156	1738	2145	146	183	242	251	229	195	511
3-phenyllactic acid	516011	193	113643	90:151.0 91:4047.0 92:276.0 93:36.0 101:283.0 103:861.0 104:675.0 105:348.0 115:199.0 117:554.0 118:76.0 119:236.0 120:23.0 121:151.0 123:19.0 131:1334.0 132:204.0 133:1618.0 134:213.0 135:228.0 137:22.0 144:30.0 147:9562.0 148:1737.0 149:951.0 150:54.0 161:262.0 163:188.0 164:41.0 169:74.0 175:49.0 176:17.0 177:84.0 178:39.0 190:53.0 191:160.0 192:127.0 193:7922.0 194:979.0 195:193.0 205:277.0 2…	3848		VOXXWSYKYCBWHO-UHFFFAOYSA-N		1598	3459	281	856	1941	131	3975	7669	2473	251	3193	186	9925	11062	117	2272	215	286	120	97	4469	1935	743	260	5856	1171	2368	1975	327	6770	5444	23858	1538	7437	207	1576	213	259	27656	95	297
3-hydroxybutyric acid	278632	191	145501	85:131.0 87:1473.0 88:6305.0 89:1090.0 90:120.0 91:68.0 95:57.0 96:101.0 98:187.0 99:1246.0 100:1071.0 101:2671.0 102:480.0 105:239.0 112:38.0 113:234.0 115:3134.0 116:423.0 117:29724.0 118:3054.0 119:1586.0 121:72.0 125:44.0 128:13.0 129:229.0 130:4368.0 131:1815.0 132:261.0 133:5879.0 134:969.0 135:540.0 139:28.0 141:46.0 144:210.0 146:140.0 147:40360.0 148:7485.0 149:5505.0 150:460.0 151:191.0…	92135	C01089	WHBMMWSBFZVSSR-GSVOUGTGSA-N		12798	39587	12320	21265	120960	13527	37849	15419	68554	27685	21873	22891	17864	13657	756	61458	46880	17787	34510	15702	18171	9079	12167	40795	145555	19615	164139	85535	14109	12149	57856	192033	10701	293904	14585	15494	14403	35501	24313	28703	24723
3-aminoisobutyric acid	455267	248	68084	86:338518.0 87:46881.0 88:16592.0 99:1719.0 100:184623.0 101:23299.0 102:35160.0 103:16116.0 104:4899.0 113:5017.0 114:8548.0 115:3909.0 116:23405.0 117:18916.0 118:5795.0 119:6263.0 120:431.0 122:605.0 130:36886.0 131:26230.0 132:14131.0 133:54171.0 134:10324.0 135:989.0 136:144.0 144:5214.0 146:15280.0 147:92433.0 148:14500.0 149:6149.0 150:1268.0 157:1090.0 158:5311.0 160:11439.0 162:1053.0 17…	64956	C05145	QCHPKSFMDHPSNR-UHFFFAOYSA-N		544	2449	571	5308	4286	720	234	2208	3632	729	581	629	1302	105	1035	1928	222	616	2401	578	4666	300	3182	11080	3002	4115	1885	10011	2532	2219	3629	2249	6590	8390	427	183	613	1510	4808	469	2176
3,6-anhydro-D-galactose	588886	231	102714	85:192.0 86:135.0 87:64.0 88:217.0 89:4369.0 90:296.0 91:328.0 92:63.0 93:171.0 94:173.0 95:2021.0 96:291.0 97:94.0 98:608.0 99:333.0 100:613.0 101:2506.0 102:326.0 103:4816.0 104:494.0 105:1735.0 106:197.0 107:96.0 108:60.0 109:30.0 110:66.0 111:435.0 112:245.0 113:287.0 114:68.0 115:458.0 116:580.0 117:2812.0 118:407.0 119:583.0 121:215.0 122:64.0 123:123.0 124:59.0 125:104.0 126:952.0 127:256.…	16069996	C06474	WZYRMLAWNVOIEX-BGPJRJDNSA-N		7316	4570	3448	728	4134	2318	4171	2891	1237	4111	564	5088	2825	984	3459	5524	9983	7703	8075	1368	6151	3928	5249	8689	6710	3199	5711	3272	1262	3197	3238	3241	3696	8081	4466	4953	2599	5272	4547	2756	4223
2-monoolein	941794	129	84531	85:232.0 87:211.0 88:58.0 89:445.0 91:823.0 92:128.0 93:916.0 94:354.0 95:1224.0 96:388.0 97:243.0 98:63.0 99:217.0 101:1656.0 102:154.0 103:14217.0 104:1223.0 105:902.0 107:335.0 108:145.0 109:395.0 110:153.0 111:102.0 112:25.0 113:248.0 114:23.0 115:284.0 116:221.0 117:652.0 119:259.0 120:34.0 121:300.0 122:28.0 123:125.0 124:65.0 125:21.0 128:32.0 129:8919.0 130:1155.0 131:1582.0 132:109.0 133…	5319879		UPWGQKDVAURUGE-KTKRTIGZSA-N		285312	279914	13562	1294	8743	2403	3863	1097413	6222	4328	651	9939	3310	290	4292	13922	12024	1537788	4845	1774	11732	11325	39609	6300	112065	47310	507769	11379	1506	589984	394174	7988	5467	10464	39466	5453	11530	60106	536596	2084	5402
2-ketoisocaproic acid	310761	89	208	85:129.0 86:213.0 88:136.0 89:5113.0 90:387.0 91:282.0 98:690.0 99:3574.0 100:584.0 101:86.0 103:142.0 104:34.0 105:37.0 110:2780.0 111:140.0 113:196.0 114:693.0 115:2338.0 116:377.0 117:158.0 118:61.0 119:177.0 123:21.0 126:192.0 128:49.0 134:174.0 135:32.0 140:183.0 143:201.0 150:40.0 151:21.0 153:18.0 154:48.0 156:80.0 157:32.0 158:269.0 159:57.0 162:23.0 167:25.0 172:42.0 173:31.0 174:195.0 1…	70	C00233	BKAJNAXTPSGJCU-UHFFFAOYSA-N		28047	11588	27154	101127	131743	37665	36794	18832	18963	31607	32167	37075	38669	35293	37135	129760	32682	39779	16855	32237	32705	38358	13731	5067	17628	4972	22048	135509	111139	18919	14411	85603	19852	52464	15769	22995	5635	12863	41029	40411	20069
2-hydroxyhexanoic acid	323093	159	106285	85:2528.0 86:217.0 89:1183.0 91:1239.0 92:10.0 95:533.0 96:320.0 97:3794.0 99:1207.0 100:413.0 101:9121.0 102:2348.0 103:244244.0 104:22720.0 105:10978.0 106:385.0 107:98.0 111:328.0 113:645.0 114:79.0 115:3049.0 116:1091.0 117:13399.0 118:1166.0 119:2183.0 120:143.0 121:80.0 123:138.0 125:211.0 126:184.0 127:839.0 128:82.0 129:7199.0 130:1397.0 131:13592.0 132:1792.0 133:21896.0 134:3009.0 135:1…	99824		NYHNVHGFPZAZGA-UHFFFAOYSA-N		3906	8079	553	404	2252	455	1565	11363	332	373	709	479	1193	383	406	1284	328	396	547	492	1204	876	736	2849	11065	554	3447	2702	563	10832	11386	3529	5776	6436	467	3447	494	421	2837	1299	874
2-hydroxyglutaric acid	506306	247	2000	85:987.0 86:115.0 99:30.0 101:119.0 103:121.0 105:91.0 115:9.0 116:84.0 117:39.0 129:3826.0 130:487.0 131:370.0 132:6.0 133:412.0 134:38.0 146:11.0 147:1685.0 148:252.0 149:537.0 150:24.0 157:1113.0 158:97.0 159:129.0 163:13.0 172:4.0 184:12.0 203:612.0 204:140.0 217:9.0 218:20.0 231:219.0 247:1048.0 248:174.0 249:17.0 349:124.0 350:3.0 354:11.0 477:11.0 479:1.0	43	C02630	HWXBTNAVRSUOJR-UHFFFAOYSA-N		2782	7221	2307	3874	10341	729	2778	7790	13432	168	532	2049	1806	246	298	2825	1566	12048	1392	232	1477	1460	283	518	10418	2520	9234	10307	1818	4024	6832	7667	2522	6126	5397	726	660	3106	1506	918	2868
2-hydroxybutanoic acid	258161	131	40	86:245.0 87:1207.0 89:112.0 95:545.0 97:102.0 99:553.0 101:976.0 103:517.0 104:78.0 112:23.0 113:68.0 114:20.0 115:1186.0 116:223.0 117:711.0 125:24.0 129:273.0 131:25648.0 132:2895.0 133:3706.0 134:1175.0 137:61.0 138:29.0 139:26.0 143:727.0 144:93.0 145:26.0 147:22332.0 148:3774.0 149:2177.0 150:118.0 151:24.0 169:35.0 175:94.0 184:455.0 189:64.0 190:978.0 191:270.0 192:77.0 195:16.0 205:1662.0…	440864	C05984	AFENDNXGAFYKQO-VKHMYHEASA-N		5641	12245	4210	60684	89553	4935	39042	1299422	45101	5606	17059	3793	33475	15008	17956	10818	15191	6685	8866	8069	12648	4471	85940	14322	58357	92126	110496	59147	8945	3005848	24160	45543	74938	455802	2746	7243	8644	17851	13332	20914	7970
2-deoxytetronic acid	433456	189	1208	85:3678.0 86:419.0 87:1070.0 88:693.0 89:3868.0 90:231.0 91:269.0 92:61.0 94:196.0 96:136.0 97:220.0 98:279.0 99:1268.0 100:276.0 101:10175.0 102:1066.0 103:3549.0 104:443.0 105:707.0 106:118.0 107:102.0 108:142.0 109:54.0 111:177.0 112:57.0 113:377.0 114:530.0 115:1621.0 116:869.0 117:12125.0 118:1194.0 119:1640.0 120:183.0 121:154.0 123:18.0 127:243.0 129:6961.0 130:984.0 131:3106.0 132:474.0 1…	150929		DZAIOXUZHHTJKN-UHFFFAOYSA-N		1054	2777	609	635	2397	938	796	4939	3952	1189	1669	425	630	1276	1466	2139	770	1028	767	1075	834	429	1128	1023	6504	2553	7226	2200	553	4777	4697	1981	5251	7532	531	1465	1226	1039	1283	1088	1421
2-deoxypentitol	521785	231	21714	86:46.0 88:28.0 89:367.0 90:3.0 95:6.0 98:2.0 99:11.0 100:23.0 101:430.0 103:1724.0 104:27.0 108:40.0 114:18.0 115:39.0 116:38.0 117:1441.0 118:62.0 119:35.0 129:1593.0 131:604.0 133:684.0 134:7.0 143:75.0 145:46.0 147:2914.0 148:403.0 149:190.0 155:107.0 159:21.0 163:94.0 171:245.0 172:17.0 174:77.0 175:47.0 189:139.0 190:8.0 200:16.0 203:169.0 204:37.0 205:891.0 206:114.0 207:17.0 217:14.0 231:…	249377		ZDAWZDFBPUUDAY-UHFFFAOYSA-N		746	2727	910	498	3368	799	1204	3855	1830	660	789	1083	1004	1118	1180	3289	1857	1207	1059	725	1441	749	903	1306	6033	1540	24899	2325	1031	3347	3772	1522	1951	5411	499	1202	613	1825	2580	1109	1521
2'-deoxyguanosine	959764	280	170724	85:251.0 86:217.0 87:181.0 89:341.0 90:63.0 92:102.0 96:159.0 98:100.0 99:1237.0 100:514.0 101:1098.0 103:6289.0 104:448.0 110:102.0 111:581.0 112:89.0 113:464.0 114:157.0 115:340.0 116:126.0 117:1220.0 118:188.0 124:39.0 125:158.0 126:91.0 127:438.0 128:143.0 130:126.0 131:822.0 132:312.0 133:841.0 134:272.0 135:174.0 136:58.0 137:33.0 138:151.0 140:13.0 141:70.0 142:73.0 143:337.0 144:91.0 145:…	187790	C00330	YKBGVTZYEHREMT-KVQBGUIXSA-N		427	12699	1700	333	1730	452	1818	8834	1381	389	318	391	655	534	382	2255	2653	4054	445	313	2051	1120	723	203	14479	483	8429	2229	317	4213	4732	1103	819	3432	315	1025	567	687	571	1526	429
2-aminobutyric acid	285825	130	160842	85:2349.0 86:7340.0 87:2626.0 88:1175.0 89:967.0 93:154.0 94:231.0 95:643.0 96:816.0 98:6012.0 99:1182.0 100:17704.0 101:5509.0 102:2953.0 103:8799.0 104:770.0 105:1178.0 107:62.0 109:384.0 111:91.0 112:296.0 113:378.0 114:7166.0 115:3812.0 116:1978.0 117:3932.0 118:356.0 119:558.0 120:162.0 126:773.0 128:1855.0 129:1466.0 130:243176.0 131:34789.0 132:12476.0 133:8893.0 134:1271.0 135:699.0 136:8…	6657	C02721	QWCKQJZIFLGMSD-UHFFFAOYSA-N		49778	244745	40773	21363	84507	32114	95895	138567	258406	93182	29304	109459	31906	19019	45814	212382	171462	56587	80973	43078	29473	36886	1191	88079	189698	400748	150993	201113	28699	81656	56504	175795	55898	167428	101673	21457	34372	30948	30527	1060950	74284
2,5-dihydroxypyrazine	397526	241	2254	85:168.0 86:172.0 87:115.0 93:14.0 97:710.0 98:27.0 100:66.0 108:4.0 109:15.0 111:179.0 113:419.0 114:172.0 115:562.0 127:101.0 128:126.0 129:169.0 130:13.0 140:38.0 144:10.0 145:499.0 146:11.0 167:155.0 168:17.0 172:5.0 174:1.0 177:4.0 182:157.0 183:31.0 197:1.0 211:11.0 213:6.0 215:3.0 241:1811.0 242:397.0 243:132.0 255:138.0 256:387.0 257:73.0 258:12.0 302:5.0 311:2.0 328:1.0 337:1.0 395:8.0 4…	23368901		USHRADXTTYICIJ-UHFFFAOYSA-N		6306	2701	1233	6384	2272	2105	749	5380	3187	945	591	6801	1005	4014	5688	6436	3743	1676	2966	1184	1016	1256	1126	6073	3208	4528	3495	4773	6397	3235	3950	2740	4739	2407	3532	1630	1542	3385	1932	2027	8042
2,4-hexadienedioic acid	550289	271	62493	85:97.0 136:3.0 138:15.0 147:858.0 164:57.0 167:23.0 168:31.0 169:583.0 182:396.0 190:40.0 196:312.0 210:90.0 217:262.0 228:11.0 242:47.0 244:425.0 245:476.0 270:63.0 271:2159.0 272:522.0 285:37.0 286:187.0 287:96.0 288:60.0 296:6.0 307:154.0 361:29.0 375:3.0 436:9.0 484:4.0 488:11.0	5280518	C02480	TXXHDPDFNKHHGW-CCAGOZQPSA-N		674	5075	1573	840	5210	391	1772	17306	1861	735	474	554	558	386	510	4252	971	1737	665	290	674	840	728	332	5179	580	2870	2808	243	5341	8184	2282	350	8486	450	352	443	617	593	188	1074
2,4-diaminobutyric acid	441621	100	4953	85:69.0 86:973.0 87:230.0 98:79.0 99:58.0 100:2599.0 101:468.0 102:479.0 103:65.0 107:16.0 110:11.0 113:76.0 114:714.0 115:491.0 116:221.0 117:241.0 118:37.0 119:5.0 127:34.0 128:196.0 129:47.0 130:169.0 131:874.0 132:158.0 133:295.0 134:103.0 141:151.0 142:246.0 143:487.0 144:86.0 146:94.0 147:4357.0 148:566.0 149:307.0 157:98.0 158:206.0 159:10.0 169:167.0 170:100.0 171:102.0 172:104.0 173:41.0…	134490	C03283	OGNSCSPNOLGXSM-VKHMYHEASA-N		1469	8761	678	1579	3236	2098	1771	21562	1845	3131	1845	809	2195	2241	3022	3226	618	1957	1247	1919	3221	822	2922	3750	10565	2379	7150	8318	1457	13089	19001	2783	10293	6865	1163	1355	1930	3476	2847	2836	842
2,3-dihydroxybutanoic acid	384796	292	31743	87:433.0 88:146.0 89:211.0 95:50.0 101:566.0 102:5460.0 103:1435.0 106:74.0 107:123.0 108:62.0 110:72.0 115:2014.0 116:220.0 117:16374.0 118:1491.0 119:1168.0 123:31.0 124:14.0 129:1092.0 130:2991.0 131:2301.0 132:1136.0 133:5833.0 136:86.0 137:44.0 139:22.0 143:92.0 147:7382.0 148:1170.0 149:1275.0 150:167.0 151:189.0 161:37.0 162:19.0 163:129.0 175:52.0 177:157.0 178:19.0 179:13.0 180:15.0 183:…	250402		LOUGYXZSURQALL-UHFFFAOYSA-N		203	2449	169	360	726	148	120	2570	698	208	87	149	324	131	223	940	121	231	99	82	55	195	258	188	2855	286	985	818	326	3122	2597	625	459	3862	126	149	97	353	143	81	305
1-monostearin	959214	203	648	85:2387.0 86:245.0 88:342.0 89:880.0 90:108.0 91:126.0 93:404.0 94:183.0 95:2259.0 96:306.0 97:2167.0 98:609.0 99:768.0 100:91.0 101:4087.0 102:436.0 103:4290.0 104:462.0 105:416.0 106:95.0 107:246.0 108:39.0 109:1410.0 110:130.0 111:1003.0 112:196.0 113:337.0 114:74.0 115:511.0 116:2218.0 117:3517.0 118:444.0 119:328.0 120:48.0 121:179.0 122:22.0 123:677.0 124:97.0 125:278.0 128:153.0 129:4761.0…	24699	D01947	VBICKXHEKHSIBG-UHFFFAOYSA-N		18037	57336	16581	1242	8869	1484	17525	92833	4034	2612	3386	7785	5339	299	5935	21785	4418	38862	5333	866	20979	9961	23238	3753	155002	4176	47799	4553	343	134952	41417	6934	3469	39402	15246	8170	19590	10807	13309	1049	4707
1-monopalmitin	901749	129	2070	85:11049.0 86:1066.0 87:1727.0 88:2503.0 89:4332.0 90:546.0 91:849.0 93:1712.0 94:656.0 95:11870.0 96:1156.0 97:8236.0 98:3082.0 99:3966.0 100:546.0 101:20046.0 102:2216.0 103:20674.0 104:2095.0 105:2096.0 106:183.0 107:1123.0 108:131.0 109:6523.0 110:712.0 111:3012.0 112:681.0 113:1739.0 114:217.0 115:2374.0 116:10634.0 117:15865.0 118:1742.0 119:1613.0 120:72.0 121:1202.0 122:204.0 123:3774.0 1…	14900	C01885	QHZLMUACJMDIAE-UHFFFAOYSA-N		54596	69202	27650	3920	5157	2020	9315	291790	5360	12269	7894	29027	682	1006	21385	15933	11313	3365	11960	1776	17422	106070	52891	1208	260180	17783	98800	3281	8794	315754	206161	4462	11267	21620	214656	8112	68801	86324	3091	14742	20371
1-monoolein	952623	129	7508	85:574.0 86:56.0 87:709.0 88:73.0 89:747.0 90:78.0 91:856.0 92:154.0 93:1294.0 94:580.0 95:2736.0 96:562.0 97:1409.0 98:812.0 99:402.0 100:65.0 101:4011.0 102:484.0 103:7050.0 104:595.0 105:742.0 106:156.0 107:791.0 108:155.0 109:1114.0 110:270.0 111:672.0 112:115.0 113:214.0 114:24.0 115:456.0 116:1288.0 117:2529.0 118:273.0 119:379.0 120:122.0 121:917.0 122:237.0 123:624.0 124:165.0 125:190.0 1…	5283468		RZRNAYUHWVFMIP-KTKRTIGZSA-N		160468	725095	212654	5153	25774	2248	399714	2193742	90888	31425	2276	81204	35613	1110	44682	1402477	54764	643542	164173	5579	428676	380350	205196	3257	421450	3473	976158	356672	3070	1670580	980988	182287	32871	369895	585804	61845	133849	257669	135345	5491	40301
1,5-anhydroglucitol	633603	217	209168	85:8076.0 87:8514.0 88:4105.0 89:11826.0 91:2299.0 93:1315.0 97:9162.0 99:7502.0 101:39453.0 103:19594.0 104:9922.0 105:4488.0 107:1196.0 112:683.0 113:13185.0 114:2377.0 115:20033.0 116:21845.0 117:18727.0 118:2184.0 119:10738.0 126:1063.0 128:3432.0 129:44263.0 130:15890.0 131:24830.0 134:12410.0 135:7684.0 136:682.0 140:166.0 141:1645.0 143:8913.0 144:3126.0 145:2858.0 147:130247.0 148:26087.0…	64960	C07326	MPCAJMNYNOGXPB-SLPGGIOYSA-N		7720	15072	16368	7008	50155	11737	4323	5742	1908	10756	11282	3076	12699	2940	10930	18273	3072	7164	7010	5865	5028	8561	2985	12096	88816	70225	59259	65796	15006	7598	4946	9569	60802	406913	68414	15956	2160	13756	4704	3686	8165
357052	979055	405	357052	88:544.0 89:3882.0 90:182.0 99:666.0 100:826.0 101:1752.0 102:991.0 103:8700.0 104:1034.0 105:1718.0 107:161.0 109:286.0 110:127.0 111:333.0 112:159.0 113:412.0 114:459.0 115:300.0 116:847.0 117:18524.0 118:1925.0 119:1247.0 123:110.0 125:200.0 129:4857.0 130:880.0 131:1139.0 132:106.0 133:3393.0 134:496.0 135:379.0 137:82.0 138:68.0 139:236.0 141:229.0 142:152.0 143:1269.0 144:355.0 145:813.0 14…					388	1515	196	340	2311	509	187	3614	609	97	104	245	78	100	307	211	169	117	229	87	193	118	210	197	4267	241	2387	421	125	3648	2704	373	353	2598	152	229	134	310	258	119	117
357049	762311	243	357049	85:1862.0 86:674.0 87:2478.0 88:874.0 89:7939.0 90:788.0 97:591.0 98:490.0 99:1644.0 101:3603.0 102:4389.0 103:30066.0 104:3069.0 105:1816.0 111:912.0 112:367.0 113:914.0 115:1171.0 116:1079.0 117:28479.0 118:2850.0 119:2463.0 120:345.0 121:263.0 125:294.0 127:346.0 129:42191.0 130:7485.0 131:7148.0 132:636.0 133:15819.0 134:1975.0 135:2045.0 137:204.0 141:915.0 142:875.0 143:6792.0 144:850.0 145…					5275	5554	17893	2707	18193	870	21240	7067	2544	2735	569	2264	2343	421	1824	60294	5570	14504	3862	502	13388	5831	8452	1496	11919	1081	14386	27627	962	6733	17791	19959	728	29295	1562	1885	1913	2435	6663	1138	10326
357048	990669	248	357048	85:880.0 86:708.0 87:2796.0 88:1487.0 89:4835.0 90:331.0 91:733.0 92:312.0 93:303.0 94:382.0 95:929.0 97:1409.0 98:417.0 99:2150.0 100:574.0 101:7618.0 102:4374.0 103:35401.0 104:3524.0 105:1311.0 107:198.0 108:159.0 109:1172.0 111:1125.0 113:2032.0 115:1865.0 116:5285.0 117:52061.0 118:5412.0 119:3544.0 120:371.0 125:482.0 126:303.0 127:1577.0 128:371.0 129:18919.0 130:3476.0 131:4735.0 132:1193…					158	2979	206	393	11385	905	246	7950	1642	289	323	654	148	289	820	1136	264	1106	226	356	286	328	400	122	3208	198	6042	560	342	1993	4199	1241	351	3957	197	209	160	626	511	186	298
357033	280876	117	357033	87:4169.0 88:1163.0 90:257.0 99:9718.0 100:23925.0 101:5329.0 102:1497.0 114:264.0 115:600.0 116:1134.0 117:107867.0 118:9532.0 119:4426.0 134:1053.0 140:2857.0 147:4656.0 171:902.0 184:357.0 230:283.0					10337	54938	20288	73626	502250	43284	36218	131460	84943	21844	40782	15869	40078	28881	77609	183210	43625	59816	50755	57409	52287	34585	36929	46709	275454	66572	370679	61639	27378	26328	52305	424161	49397	725631	65722	159337	118691	134254	44261	48843	62396
357030	805821	132	357030	85:752.0 88:3178.0 89:1388.0 90:733.0 91:20974.0 92:3028.0 97:565.0 98:482.0 102:1674.0 103:5703.0 104:3694.0 105:949.0 112:389.0 115:2268.0 116:52737.0 117:5805.0 118:1378.0 120:8317.0 121:1321.0 123:109.0 128:1478.0 130:3394.0 131:7815.0 132:91013.0 133:10716.0 134:9049.0 135:1408.0 141:1052.0 142:265.0 143:2027.0 144:1823.0 145:1600.0 146:1135.0 148:1460.0 155:531.0 159:503.0 161:644.0 163:252…					32411	4999	9133	3413	33	7744	13969	3855	7818	19281	610	12735	25669	17596	23378	6803	13919	31886	16156	4979	16624	16942	12707	37224	3149	14560	3192	6070	20868	7033	3558	17622	3475	3814	22897	76291	22091	26663	56812	15241	6688
357029	799846	120	357029	85:3892.0 86:7313.0 87:1671.0 88:164.0 90:535.0 91:9617.0 92:1758.0 93:1556.0 96:315.0 98:291.0 101:186.0 102:1576.0 103:6287.0 104:758.0 106:96.0 109:252.0 111:210.0 113:2656.0 117:502.0 118:1755.0 119:2972.0 120:76304.0 121:6293.0 122:198.0 129:3606.0 130:626.0 131:938.0 132:699.0 141:8878.0 142:964.0 143:297.0 144:6405.0 145:1315.0 146:904.0 147:1651.0 154:236.0 157:162.0 158:2768.0 159:538.0 …					2971	3333	7589	376	991	535	6674	4618	964	4739	170	3602	1586	134	1265	1321	4073	4189	5031	268	8015	6844	2477	1107	3590	1486	1250	746	230	6733	4554	1018	457	3027	1936	2008	4904	665	2456	310	1585
357025	865143	192	357025	86:1742.0 88:515.0 89:720.0 91:6471.0 92:1065.0 93:403.0 94:304.0 96:467.0 98:509.0 99:288.0 100:3981.0 101:2345.0 102:1105.0 103:984.0 105:312.0 107:354.0 108:128.0 110:140.0 114:189.0 115:565.0 116:786.0 117:1603.0 118:781.0 119:685.0 120:2590.0 121:625.0 123:144.0 124:63.0 125:341.0 126:359.0 127:418.0 128:724.0 129:2158.0 130:1345.0 131:1450.0 132:625.0 133:1529.0 135:637.0 139:74.0 142:468.0…					347	3105	223	260	555	615	585	7910	609	163	317	186	176	147	353	527	719	363	254	272	342	180	488	273	6003	756	1724	1052	117	6469	6440	681	593	4362	162	381	300	756	253	381	172
357024	910014	317	357024	85:2241.0 86:678.0 87:697.0 88:117.0 89:1024.0 90:177.0 91:3743.0 92:425.0 93:3809.0 94:898.0 95:4262.0 96:1025.0 97:844.0 98:201.0 99:921.0 101:2678.0 102:637.0 103:4334.0 104:452.0 105:1089.0 106:277.0 107:1375.0 108:381.0 109:14442.0 110:1299.0 111:1353.0 113:976.0 114:215.0 115:1213.0 116:1820.0 117:3839.0 118:640.0 119:4011.0 120:497.0 123:366.0 124:185.0 125:533.0 127:710.0 129:16706.0 130:…					351	54306	1530	486	13802	3457	225	196547	2883	1081	290	1738	1376	358	15697	12282	59448	59947	2043	926	1268	979	62869	211	22660	1128	349852	947	481	28623	17506	936	322	4505	33244	228	3302	324523	1362	3154	766
356932	628655	205	356932	86:428.0 88:225.0 89:2614.0 90:489.0 91:207.0 94:82.0 96:156.0 97:39.0 98:186.0 99:285.0 100:1642.0 101:570.0 103:5616.0 104:327.0 105:472.0 106:127.0 110:475.0 111:126.0 112:1113.0 113:159.0 115:79.0 116:241.0 117:4698.0 118:596.0 119:355.0 120:51.0 121:218.0 123:65.0 124:149.0 126:546.0 127:352.0 128:99.0 129:830.0 131:943.0 132:184.0 133:2524.0 134:671.0 135:257.0 136:83.0 137:94.0 138:257.0 1…					5186	11790	4933	4596	5118	2446	5881	21201	10623	11712	436	5686	1772	400	3945	34135	6208	7351	11823	3111	12914	12929	5564	28681	21277	7405	28384	4180	1077	14105	6440	7245	3003	15899	7686	10456	4751	6208	6258	2860	10717
356441	826780	99	356441	85:433.0 86:223.0 89:660.0 91:440.0 92:231.0 93:349.0 95:344.0 96:165.0 99:20050.0 100:195.0 101:789.0 103:2100.0 105:304.0 107:219.0 109:424.0 110:1465.0 111:2115.0 112:961.0 113:1518.0 114:214.0 115:312.0 117:3080.0 118:222.0 119:635.0 121:199.0 122:89.0 123:1141.0 124:71.0 125:458.0 129:587.0 130:169.0 131:300.0 132:69.0 133:349.0 134:110.0 135:556.0 136:103.0 137:1601.0 138:74.0 139:157.0 140…					4884	12068	3172	1130905	3705	144714	2756	72435	4872	93572	853	5258	99515	1656	3589	2725	2527	3445	5975	1862	5652	2242	6300	6995	6533	3167	11441	4310	323454	13428	47430	14227	11445	7079	2388	4336	2393	2270	9963	1915	143632
356347	964431	272	356347	89:706.0 90:118.0 91:341.0 96:602.0 101:370.0 102:450.0 103:4373.0 104:411.0 109:126.0 112:70.0 114:317.0 115:405.0 116:1392.0 117:1764.0 118:423.0 120:93.0 124:36.0 125:41.0 127:137.0 128:1168.0 130:155.0 131:674.0 133:751.0 138:141.0 139:100.0 141:111.0 142:2140.0 143:546.0 144:249.0 147:2488.0 148:815.0 151:103.0 153:28.0 154:127.0 157:575.0 158:157.0 168:209.0 170:71.0 177:188.0 179:154.0 182…					20795	2146	7954	1634	792	7690	10981	4658	476	10243	131	22434	10438	496	15158	6071	11743	12903	13448	3181	14982	9274	3485	19507	2619	297	947	2368	2727	3122	2740	448	127	1239	8306	13502	9196	7594	18209	5377	8062
356291	371317	194	356291	85:2152.0 88:824.0 89:18144.0 90:3144.0 91:735.0 92:142.0 93:1946.0 94:459.0 95:2583.0 96:5516.0 97:1445.0 98:1397.0 102:803.0 104:1192.0 105:266.0 108:142.0 109:382.0 111:263.0 114:915.0 118:3240.0 119:4204.0 120:970.0 121:106.0 122:467.0 123:195.0 124:14732.0 125:909.0 126:927.0 128:2046.0 129:891.0 130:917.0 131:632.0 133:1103.0 136:1089.0 137:876.0 138:3345.0 139:290.0 141:527.0 142:288.0 143…					4560	24136	1125	1764	5177	790	930	26260	3234	603	1175	831	971	797	737	4012	1148	1091	684	1041	863	1065	3265	951	26986	5533	13808	3578	1058	37462	32700	5192	3392	11561	910	972	1078	1025	1053	951	1330
355607	792052	255	355607	85:2509.0 86:27476.0 87:6159.0 88:1766.0 89:10635.0 90:1983.0 94:364.0 95:640.0 97:589.0 98:2689.0 99:4560.0 100:29832.0 101:2954.0 102:10193.0 103:46479.0 104:5129.0 105:3798.0 106:188.0 109:339.0 110:918.0 111:957.0 112:3346.0 113:2930.0 114:6380.0 115:8400.0 116:36767.0 117:24099.0 118:3921.0 119:2441.0 122:389.0 124:265.0 126:2754.0 127:1880.0 128:5946.0 129:18203.0 130:14245.0 131:10421.0 13…					20076	1616	9009	4783	15050	6773	10967	4939	733	8593	1106	16488	7797	2256	9381	17436	7846	14366	12831	4390	15361	8061	1969	23571	3325	8197	1260	1287	4551	3912	2847	7863	2092	7747	4887	10924	4916	4474	16150	3498	11288
355605	328837	226	355605	85:2307.0 86:5970.0 87:6193.0 88:5698.0 90:777.0 91:22485.0 92:2749.0 93:1631.0 94:1136.0 95:2771.0 96:3678.0 97:5552.0 98:2883.0 99:9661.0 101:16765.0 102:4434.0 103:21117.0 104:5469.0 105:3952.0 106:5223.0 107:2945.0 108:783.0 109:287.0 111:895.0 112:3434.0 113:465.0 114:5777.0 115:2740.0 116:31032.0 117:65081.0 118:8351.0 119:3084.0 120:18489.0 121:2540.0 122:1194.0 123:318.0 124:479.0 125:344…					9841	5251	1496	4425	3401	2862	4297	7027	4982	3469	4166	5784	4534	2311	4808	3081	4432	1639	4873	6579	6505	5601	4113	22750	5268	9620	2889	1923	3779	11284	4590	3418	533	5220	10375	16396	5531	2993	7781	16155	11614
355454	599480	152	355454	86:396.0 89:385.0 90:109.0 92:161.0 94:267.0 95:121.0 97:285.0 98:462.0 99:286.0 100:38178.0 101:3826.0 102:2405.0 103:768.0 104:441.0 105:206.0 106:229.0 107:99.0 108:96.0 109:328.0 110:375.0 112:312.0 113:161.0 114:886.0 115:867.0 116:151.0 117:685.0 118:453.0 120:340.0 121:146.0 122:85.0 124:141.0 126:541.0 128:1501.0 129:254.0 130:948.0 131:1010.0 132:1086.0 133:1306.0 134:333.0 135:163.0 136…					22088	2802	6556	6080	14191	8942	15054	2610	6690	14416	1241	16261	7287	7331	9709	10983	43169	18372	6782	2350	40793	19188	54690	15294	4061	1447	1752	1268	4368	6845	4483	1516	594	2717	16888	26939	16155	6416	12147	44450	12319
354191	538281	187	354191	87:545.0 88:277.0 90:406.0 91:454.0 92:395.0 94:79.0 97:630.0 104:54.0 107:184.0 108:302.0 112:106.0 114:57.0 115:87.0 116:234.0 118:112.0 120:237.0 121:147.0 122:221.0 127:459.0 128:2417.0 133:433.0 135:358.0 136:62.0 138:73.0 151:200.0 156:768.0 157:280.0 159:657.0 160:273.0 162:347.0 165:77.0 166:56.0 168:49.0 175:203.0 178:80.0 184:72.0 185:268.0 186:4723.0 187:11947.0 188:6626.0 189:799.0 19…					2449	3787	2404	1882	1175	2828	2604	3413	932	2511	2563	2885	2833	2704	2930	1646	3081	2893	2823	2600	2660	2970	593	2445	3119	1420	1231	694	2428	3084	2847	900	962	2455	2940	3005	2579	2507	2780	2799	1327
354172	548800	175	354172	85:580.0 87:359.0 89:1225.0 90:549.0 98:207.0 99:1491.0 100:1372.0 105:653.0 108:124.0 111:558.0 114:262.0 116:2512.0 118:650.0 120:213.0 123:120.0 130:1003.0 131:2892.0 133:1141.0 134:112.0 139:80.0 146:659.0 147:2709.0 148:2205.0 149:633.0 158:3357.0 159:2225.0 160:1015.0 163:776.0 164:187.0 171:248.0 172:398.0 175:32176.0 176:4479.0 177:2858.0 178:391.0 179:171.0 182:247.0 185:264.0 186:649.0 …					292	8231	534	412	542	210	178	7308	386	138	798	239	196	221	206	495	268	197	77	179	131	141	338	248	9270	1578	6914	2435	466	6319	7437	1725	910	4982	494	489	342	770	336	412	825
354159	292052	179	354159	89:971.0 90:490.0 93:348.0 101:449.0 103:37617.0 104:3949.0 105:1835.0 106:547.0 114:296.0 115:122.0 117:877.0 118:375.0 126:1331.0 127:1004.0 132:684.0 133:402.0 135:188.0 137:150.0 141:200.0 151:4059.0 152:180.0 153:217.0 162:101.0 164:122.0 168:44.0 176:311.0 177:207.0 179:11587.0 180:1628.0 181:290.0 185:69.0 187:590.0 194:724.0 196:35.0 227:38.0 255:48.0 264:25.0 272:18.0 278:39.0 310:27.0 3…					711	4267	219	396	799	61	323	3734	687	202	324	464	380	386	98	456	372	158	398	501	418	318	570	580	5032	2290	1837	746	389	4288	4127	1290	2875	3623	685	1244	643	678	466	420	465
353342	311099	231	353342	85:13254.0 86:36483.0 87:16438.0 88:3979.0 89:4311.0 90:12244.0 91:14959.0 92:4029.0 94:5481.0 95:2283.0 96:1948.0 97:3006.0 98:2545.0 99:31324.0 100:433141.0 101:44667.0 102:22158.0 103:8990.0 104:23469.0 105:7438.0 106:1681.0 107:2022.0 108:1173.0 111:744.0 112:593.0 113:4671.0 114:5134.0 115:17509.0 116:170140.0 117:31982.0 118:8503.0 119:3540.0 120:162305.0 121:15446.0 122:9643.0 123:1959.0 1…					30719	11765	11551	24722	124407	41560	3973	10078	28583	21577	35257	43636	4275	7095	33084	98527	18182	29656	26225	25591	18693	18317	8477	44762	27840	1014	13808	63686	17646	12600	38428	23760	1526	20833	4419	20032	10661	12721	5197	25617	37806
352123	188391	160	352123	86:2032.0 87:1578.0 88:397.0 89:1061.0 91:281.0 93:2536.0 100:2230.0 101:642.0 102:1003.0 103:1556.0 104:236.0 105:816.0 106:269.0 110:3385.0 111:1040.0 112:83.0 113:573.0 115:873.0 117:2108.0 118:934.0 119:547.0 120:207.0 125:1926.0 131:3993.0 132:5748.0 133:3014.0 134:480.0 136:1131.0 138:150.0 142:198.0 144:441.0 146:202.0 147:30394.0 148:4757.0 149:2477.0 150:260.0 158:242.0 159:176.0 160:208…					3118	23328	724	1499	6802	67	501	49990	3745	752	757	256	457	668	60	2637	351	955	736	462	722	657	2750	271	30783	567	6128	8753	618	65332	19356	2907	363	17043	1463	776	695	1385	641	517	1594
351271	686323	156	351271	86:579.0 92:202.0 98:146.0 107:461.0 112:143.0 120:68.0 123:118.0 125:218.0 126:92.0 133:551.0 140:617.0 141:736.0 147:1629.0 148:295.0 154:257.0 156:17234.0 157:2513.0 170:96.0 174:1765.0 175:169.0 177:119.0 188:110.0 207:696.0 208:405.0 209:268.0 212:81.0 221:2807.0 222:699.0 223:635.0 224:70.0 242:159.0 249:94.0 251:49.0 252:78.0 253:55.0 266:26.0 267:49.0 281:162.0 282:169.0 285:72.0 295:397.…					5350	2752	1244	1826	3236	2440	1997	2891	4833	1625	3169	1151	2826	3396	2651	2492	14155	2123	7007	3505	942	2293	2389	3566	4826	3836	2586	2401	3182	4739	4554	2701	2771	5101	15719	5310	2152	4146	7978	16934	1564
351222	250484	245	351222	85:8116.0 92:1253.0 94:509.0 96:318.0 97:548.0 98:1550.0 99:11644.0 103:2632.0 105:1536.0 106:345.0 107:7115.0 108:1443.0 109:249.0 110:564.0 111:2036.0 112:394.0 113:3835.0 115:43380.0 116:17673.0 117:4269.0 124:105.0 125:695.0 126:917.0 127:7145.0 128:2134.0 129:1818.0 132:3958.0 138:126.0 139:3480.0 140:821.0 141:3018.0 142:1238.0 143:2019.0 144:1875.0 145:786.0 151:395.0 152:254.0 153:172.0 1…					543	3484	591	671	2523	363	224	6103	1303	240	1210	375	139	524	199	1427	391	220	482	821	299	189	383	670	4473	1211	1402	1669	470	5228	6156	1309	91	141780	820	356	434	794	154	404	588
351171	643524	283	351171	85:15244.0 86:5602.0 87:4911.0 88:801.0 89:480.0 90:276.0 91:547.0 95:368.0 96:620.0 97:420.0 98:1378.0 100:1261.0 101:1000.0 104:286.0 105:667.0 107:241.0 110:88.0 112:1010.0 113:1522.0 114:524.0 115:1144.0 116:779.0 117:846.0 118:93.0 119:420.0 121:116.0 122:258.0 123:257.0 124:898.0 125:1175.0 126:812.0 127:989.0 128:633.0 131:1545.0 132:239.0 133:167.0 134:250.0 135:447.0 137:234.0 139:538.0 …					2467	3762	728	681	1090	953	715	3212	730	870	465	878	802	743	968	994	436	1683	520	441	1271	1045	515	757	3355	2939	1496	937	757	2896	5729	1051	2364	2145	965	846	871	492	907	734	701
351114	499573	222	351114	86:886.0 88:617.0 90:721.0 92:304.0 95:118.0 99:419.0 100:7882.0 101:3425.0 102:5993.0 103:2657.0 104:665.0 106:338.0 107:358.0 111:211.0 114:142.0 115:263.0 117:6245.0 118:2695.0 119:476.0 121:126.0 125:81.0 130:1538.0 131:1669.0 132:466.0 133:502.0 134:4572.0 135:922.0 136:149.0 141:144.0 142:163.0 147:10205.0 148:3219.0 149:1399.0 150:837.0 152:36.0 160:302.0 163:304.0 164:74.0 165:114.0 169:2…					2916	3509	594	696	641	709	2435	6184	1752	2054	292	2288	2477	1663	1731	1131	58295	1536	1324	508	2399	2116	1178	6579	1589	37104	2860	16583	1468	4551	5266	1797	69996	3766	1887	1558	1373	805	6902	19025	1502
351061	624188	284	351061	85:57367.0 86:45143.0 87:14609.0 88:17553.0 89:11699.0 90:8418.0 91:79203.0 92:7458.0 93:6986.0 94:9497.0 95:7341.0 96:9872.0 97:10240.0 98:31333.0 99:277853.0 100:129796.0 101:33097.0 102:18694.0 103:38683.0 104:34500.0 105:10295.0 106:5789.0 107:5381.0 108:3826.0 109:4316.0 110:59653.0 111:11496.0 112:11237.0 113:56833.0 114:99954.0 115:31784.0 116:17754.0 117:17055.0 118:28570.0 119:67010.0 12…					3592	7397	13351	3318	16958	5826	6618	18350	20727	1885	10256	5065	5476	6909	5173	7299	6977	7746	2597	1010	7216	3886	1516	1584	24426	7859	22806	70359	3884	5153	6938	23384	11247	14945	8957	1487	5016	3763	4372	430	5989
350846	687636	132	350846	85:3430.0 86:997.0 87:1218.0 88:1772.0 89:1412.0 90:260.0 98:284.0 99:1070.0 100:2282.0 102:2378.0 103:2617.0 106:213.0 111:771.0 112:441.0 113:712.0 114:413.0 115:859.0 116:30577.0 117:18089.0 118:2811.0 119:1549.0 124:630.0 125:797.0 126:332.0 128:1226.0 129:4787.0 130:3335.0 131:4941.0 132:47733.0 133:7723.0 134:6740.0 135:1015.0 139:67.0 143:2604.0 144:964.0 145:281.0 146:868.0 147:6336.0 149…					495	3307	415	303	1103	169	343	6224	905	274	1145	1088	207	288	471	533	2410	318	1896	3085	146	274	278	613	3855	1002	4631	957	190	6093	4804	543	1213	8557	555	591	297	1800	310	747	147
350801	599146	160	350801	85:3923.0 86:5000.0 87:9286.0 88:16844.0 89:5028.0 90:1892.0 91:1096.0 92:1068.0 93:1195.0 94:229.0 95:801.0 96:500.0 98:1587.0 99:961.0 100:6737.0 101:15112.0 102:13665.0 103:7235.0 104:3477.0 105:3149.0 106:926.0 107:346.0 108:275.0 109:288.0 110:201.0 112:513.0 113:1246.0 114:2142.0 115:9540.0 116:15509.0 117:24804.0 118:17060.0 119:14386.0 120:3529.0 121:1532.0 122:543.0 123:270.0 124:174.0 1…					3836	25424	4376	5423	925	1728	1913	5180	2594	1667	251	2644	1827	649	1746	1615	8537	1623	2992	2014	4750	2538	1929	4056	19335	2710	12435	3334	2927	13014	25192	4410	2227	5125	3582	10361	3598	6911	2167	9924	5070
350642	712168	232	350642	85:1310.0 86:2209.0 88:708.0 90:102.0 97:186.0 98:2684.0 99:1865.0 100:33820.0 101:4401.0 102:2548.0 104:334.0 105:599.0 106:75.0 107:226.0 109:390.0 110:126.0 111:454.0 113:471.0 115:1542.0 124:229.0 126:485.0 127:353.0 128:1734.0 130:640.0 133:1329.0 137:113.0 140:736.0 141:599.0 142:2972.0 143:4140.0 144:2830.0 146:570.0 147:10492.0 148:1515.0 149:1633.0 152:182.0 154:494.0 155:316.0 157:693.0…					2321	10301	2547	2098	1149	2425	2403	31841	612	3083	373	2894	1967	476	2980	951	21793	674	6454	4262	2860	3378	12793	555	9152	2465	10683	957	1214	24072	27611	399	3469	3337	21005	5249	4540	10005	2413	16018	2337
350273	1203488	361	350273	85:11925.0 86:4046.0 87:3463.0 88:3010.0 89:49508.0 90:3340.0 91:467.0 93:175.0 95:466.0 96:3034.0 97:6269.0 98:3879.0 99:11204.0 100:14929.0 101:32882.0 102:9023.0 103:285635.0 104:28238.0 105:14636.0 106:1788.0 107:1511.0 108:535.0 109:14977.0 110:6018.0 111:10887.0 112:4538.0 113:16965.0 114:4985.0 115:17998.0 116:18985.0 117:141865.0 118:14654.0 119:8688.0 120:2134.0 122:1004.0 123:1070.0 124…					2591	1894	12126	205	720	40	6627	5300	698	1531	122	1244	446	65	323	17516	1141	17691	2225	116	6495	3104	911	514	2560	1262	748	6548	60	4814	4092	2868	158	6150	386	663	1263	183	4255	50	1287
348839	451193	156	348839	85:1155.0 86:32.0 87:191.0 89:268.0 90:146.0 94:377.0 96:210.0 97:488.0 98:694.0 99:1042.0 100:1730.0 101:1379.0 102:343.0 104:416.0 105:157.0 109:82.0 111:76.0 112:499.0 113:372.0 115:317.0 116:243.0 122:157.0 124:1386.0 125:181.0 126:701.0 127:203.0 128:556.0 129:2322.0 130:255.0 133:841.0 134:248.0 140:2608.0 141:414.0 142:124.0 143:236.0 147:4296.0 148:708.0 149:534.0 152:65.0 155:183.0 156:1…					1290	10831	549	890	1704	752	454	5461	1666	454	536	1038	425	589	683	1259	640	528	557	593	789	387	503	1663	7122	5598	5588	937	189	4288	4946	1869	1842	2670	1397	1191	1419	800	1708	1539	1486
348697	457239	287	348697	85:9566.0 86:8180.0 88:678.0 89:21229.0 90:2072.0 97:1315.0 98:2118.0 99:9080.0 100:47790.0 101:5514.0 102:3284.0 103:3050.0 110:400.0 112:741.0 113:1097.0 114:12101.0 115:5379.0 116:4588.0 124:330.0 125:2195.0 126:1253.0 127:8586.0 128:1524.0 130:1227.0 131:3876.0 132:1453.0 141:7144.0 142:1618.0 143:2474.0 144:921.0 147:8151.0 149:1101.0 155:384.0 157:2740.0 158:748.0 159:1365.0 168:4229.0 169:…					333	3333	303	210	1413	421	38	3694	277	353	649	707	75	376	511	424	1303	135	757	507	160	243	193	630	2178	855	1335	976	240	2934	3629	622	390	2336	144	707	215	373	61	2444	543
348685	419139	157	348685	85:1249.0 95:997.0 99:4764.0 101:566.0 103:2884.0 109:364.0 111:4120.0 113:2340.0 115:1353.0 127:4041.0 129:42786.0 130:1365.0 131:2026.0 143:4966.0 155:623.0 157:106206.0 158:10460.0 159:3920.0 171:345.0 184:573.0 199:11660.0 200:1650.0 213:1630.0					1241	4216	2646	502	2093	9108	567	10681	1159	4575	245	6413	1061	1621	21353	2087	852	815	580	464	670	4302	11889	887	6680	560	5436	1038	289	15684	5053	969	1170	2503	648	1365	13563	563	692	938	722
348618	264454	85	348618	85:15990.0 91:342.0 92:38.0 95:1846.0 96:618.0 130:549.0 147:1411.0					9782	313720	12029	19627	116654	9061	7897	476090	60307	7206	15736	12229	9772	9737	14627	55233	10183	11595	9396	11612	10678	9277	45118	8738	428778	39781	151363	63744	12471	652721	560483	55790	118226	318718	10957	16908	12775	25049	8414	9630	20791
347955	428362	129	347955	85:2323.0 86:598.0 87:3103.0 89:5546.0 90:416.0 91:11545.0 98:551.0 100:152.0 101:2251.0 102:14304.0 103:18778.0 114:459.0 115:64365.0 116:10984.0 117:3580.0 123:77.0 125:1027.0 126:1606.0 127:13103.0 128:28326.0 129:100704.0 130:8520.0 138:111.0 151:17550.0 152:1689.0 153:5309.0 154:489.0 163:338.0 164:5738.0 165:5795.0 166:3140.0 167:966.0 182:57.0 200:10079.0 201:1229.0 202:6424.0 203:627.0 20…					663	9543	887	499	7588	2779	294	9396	1724	928	508	505	706	2777	5434	6003	2581	4386	770	232	377	557	5152	366	9211	28666	18004	1397	540	10042	10105	704	55225	48388	238	10709	3467	6014	2065	1131	268
347424	758120	202	347424	85:1971.0 89:2040.0 90:1097.0 91:4269.0 100:8082.0 101:3306.0 102:2346.0 105:1035.0 115:2826.0 117:2535.0 118:985.0 120:3008.0 129:4453.0 130:10115.0 131:2849.0 134:904.0 140:1379.0 141:1387.0 145:1624.0 146:2977.0 147:4618.0 150:839.0 154:1995.0 168:616.0 169:663.0 170:1201.0 171:1018.0 173:761.0 183:998.0 184:776.0 185:1121.0 186:842.0 187:839.0 188:1229.0 189:942.0 192:14144.0 193:3220.0 194:4…					9827	3181	5292	9196	7462	10537	7218	5059	1244	6772	7080	8939	8218	3485	11379	6384	2797	5324	6267	13522	9595	11494	4784	19999	4591	16676	1260	4874	4345	14819	9251	7359	25176	5244	9339	18214	8781	6961	10790	14313	13170
346478	688418	117	346478	85:1526.0 88:479.0 89:875.0 91:268.0 97:247.0 101:1326.0 102:358.0 103:1201.0 116:1372.0 117:55236.0 118:5992.0 119:2743.0 120:198.0 128:483.0 129:1185.0 131:799.0 133:1301.0 140:402.0 141:105.0 156:740.0 157:819.0 158:629.0 159:323.0 160:49.0 170:309.0 172:305.0 174:467.0 175:229.0 180:62.0 182:125.0 185:124.0 186:408.0 189:494.0 200:295.0 204:4699.0 205:654.0 206:236.0 210:48.0 212:263.0 213:21…					8675	161354	1946	136695	9879	2509	9643	47581	5103	2569	3826	2323	4838	5891	4923	116062	15026	2473	10625	3578	3966	5548	4056	10508	188492	16076	69194	10872	3055	8463	11849	18925	18156	27293	1524	5299	3007	14617	13737	14532	2436
346248	295999	132	346248	85:1647.0 86:4931.0 87:2070.0 89:35509.0 90:2224.0 91:1835.0 99:617.0 101:2888.0 102:5983.0 104:2949.0 105:234.0 106:363.0 111:46.0 115:2004.0 116:1029.0 118:304.0 119:2252.0 124:34.0 130:4557.0 131:842.0 132:100986.0 133:2260.0 135:374.0 138:66.0 142:1226.0 145:231.0 146:8.0 150:50.0 152:140.0 158:314.0 162:111.0 171:904.0 176:557.0 191:789.0 192:150.0 212:36.0 218:84.0 240:45.0 241:131.0 243:49…					24173	362093	4055	4198	13835	3118	2864	619275	192497	2407	7078	12466	2633	3149	7799	11801	14969	2674	4011	2685	10551	1759	5649	17422	664032	4944	344757	8294	8438	112686	331942	6321	104495	182683	3076	37500	6694	15523	2544	11557	3721
346241	326170	228	346241	86:1383.0 88:5484.0 89:15031.0 90:1776.0 91:1817.0 92:1183.0 93:254.0 94:688.0 96:113.0 100:3444.0 101:2956.0 102:397.0 103:7731.0 104:550.0 105:445.0 106:563.0 107:871.0 108:1656.0 110:49396.0 111:1516.0 113:487.0 114:716.0 115:1144.0 116:1785.0 117:8723.0 118:2092.0 119:1401.0 120:1147.0 121:877.0 123:554.0 127:1643.0 130:3146.0 131:3716.0 133:4170.0 134:11650.0 135:1320.0 136:8749.0 137:1349.0…					492	7069	855	771	2919	1225	945	19916	1935	640	747	632	386	576	882	3557	760	642	646	490	525	585	943	3586	11330	2390	5351	2683	840	15082	14802	1961	998	5816	934	1316	599	1013	584	1410	1679
346164	630314	120	346164	91:6505.0 92:1400.0 93:6298.0 94:3027.0 95:294.0 96:303.0 100:146.0 103:2013.0 104:72.0 105:133.0 107:590.0 115:464.0 116:151.0 119:1212.0 120:7343.0 121:7808.0 122:645.0 170:71.0 189:332.0 203:41.0 213:18.0 214:3463.0 215:563.0 217:118.0 229:84.0 230:39.0 304:51.0 439:25.0					11512	232904	16669	21509	42515	12687	9964	427747	41566	14688	12937	12074	10622	8719	12533	28129	13447	9538	5202	8828	16413	19682	79970	11665	255472	16499	96404	8504	14095	333920	116566	33126	11103	173220	15391	15071	14738	12186	11083	10803	15301
345312	956069	142	345312	85:1029.0 86:9280.0 87:1938.0 96:1099.0 98:1132.0 100:5404.0 101:2029.0 102:3240.0 103:31345.0 104:3760.0 105:528.0 106:481.0 109:1601.0 110:696.0 112:2292.0 113:1641.0 114:2079.0 115:1428.0 116:2978.0 117:10067.0 121:1457.0 124:228.0 128:4731.0 129:5427.0 130:3088.0 131:2771.0 132:1585.0 133:2076.0 140:905.0 141:734.0 142:53749.0 143:7194.0 144:2538.0 145:349.0 146:1624.0 147:22117.0 149:2306.0 …					29178	5832	14965	6998	13828	21559	21468	7187	1939	26841	2533	29094	30947	2341	27442	17713	31328	29310	57080	9162	19459	20420	11121	82878	11683	39291	6109	4238	11368	5341	6867	7369	32070	31536	3680	35054	15431	21389	46688	14388	10284
344959	611213	295	344959	85:662.0 89:3774.0 90:439.0 91:747.0 92:285.0 96:222.0 99:709.0 102:177.0 103:12753.0 104:6766.0 105:1475.0 107:346.0 110:216.0 116:1514.0 117:3103.0 118:416.0 119:996.0 120:207.0 121:437.0 126:704.0 131:855.0 133:2545.0 134:1357.0 135:3325.0 136:364.0 140:2220.0 147:6433.0 148:1467.0 149:1155.0 150:325.0 151:319.0 157:291.0 158:646.0 160:1385.0 161:104.0 163:462.0 164:102.0 173:110.0 176:85.0 17…					847	24666	1467	1666	4669	1101	940	21883	5364	943	1586	898	1059	955	916	4183	1220	1398	1196	1039	935	1333	2349	863	23808	1171	9973	5352	698	21213	27896	2802	1231	10512	1185	1143	992	1727	731	1156	2249
344793	665901	333	344793	96:183.0 101:343.0 104:391.0 105:404.0 114:173.0 116:299.0 118:199.0 129:212.0 131:935.0 133:2270.0 140:93.0 142:73.0 143:1502.0 145:268.0 147:12395.0 148:991.0 149:975.0 157:922.0 158:137.0 160:9222.0 161:1178.0 163:298.0 169:69.0 184:291.0 189:2493.0 191:243.0 192:148.0 200:124.0 201:100.0 203:144.0 204:559.0 205:544.0 206:869.0 215:56.0 216:211.0 217:2377.0 218:761.0 219:1170.0 220:242.0 224:4…					5932	32594	6335	12382	11926	2431	5373	41076	48210	9924	1336	4664	1711	1053	2608	34400	9450	5264	5627	5293	5921	4361	1992	5563	98734	3943	103886	49844	775	7485	6938	13409	2074	11990	6710	12124	5353	3925	5785	7395	4542
343025	193623	116	343025	85:10672.0 86:4282.0 87:1887.0 88:13588.0 89:4209.0 90:514.0 96:1491.0 97:10398.0 100:15192.0 101:1053.0 102:1412.0 103:535.0 107:373.0 114:1728.0 116:19541.0 117:3316.0 118:548.0 129:2708.0 133:175.0 143:1092.0 144:19652.0 145:2257.0 146:554.0 159:744.0 163:190.0 174:577.0 185:113.0 249:47.0 265:17.0 297:134.0 380:13.0 466:12.0 488:16.0 490:15.0					181	24843	3368	3621	12118	1892	5159	11082	15191	1640	1818	1049	2920	1829	2111	15947	1907	2084	1680	2504	3431	2558	9185	1225	15715	2417	7094	23805	4688	7823	6796	4907	2668	21000	645	3981	1874	5344	11169	1762	4096
342924	578352	173	342924	85:815.0 86:1662.0 87:667.0 88:374.0 89:862.0 90:3330.0 94:79.0 97:1021.0 98:1324.0 99:839.0 100:7057.0 101:1579.0 102:1514.0 103:1497.0 104:248.0 105:400.0 112:1204.0 113:1190.0 114:2240.0 115:1801.0 116:2908.0 117:1278.0 118:154.0 122:56.0 124:106.0 128:4881.0 130:1183.0 131:5857.0 132:1891.0 133:3468.0 135:487.0 139:2111.0 140:3201.0 141:510.0 142:593.0 143:296.0 144:886.0 145:1986.0 146:332.0…					1417	2323	1560	3736	528	997	1402	3252	2984	1101	196	1714	1900	574	1715	1336	2528	1366	2834	2368	1553	1541	1856	1699	7181	1278	1847	3415	793	8500	3238	1038	1310	1835	2979	3231	2021	1527	1222	2317	1480
342919	845201	387	342919	85:2125.0 86:857.0 87:6051.0 88:2211.0 89:3872.0 90:5381.0 91:7206.0 92:1519.0 93:2952.0 94:1917.0 95:137.0 96:283.0 97:447.0 98:983.0 99:3163.0 100:803.0 101:4791.0 102:4079.0 103:20927.0 104:12813.0 105:12361.0 106:39433.0 107:8472.0 108:1984.0 109:2594.0 110:229.0 111:2656.0 112:670.0 113:3152.0 114:813.0 115:7102.0 116:4605.0 117:8308.0 118:3715.0 119:11673.0 120:5667.0 121:21068.0 122:8698.0…					4467	18077	1350	15547	1017	396	3514	139410	132634	201	149	552	219	277	223	45739	6831	1162	3065	151	1934	783	2444	933	10506	446	32438	58081	2101	11660	39247	23001	267	3099	8429	5040	7979	2517	2438	15437	2856
342712	575986	117	342712	85:4325.0 86:4688.0 87:4179.0 88:1250.0 89:24052.0 90:2201.0 92:439.0 98:256.0 99:3563.0 100:13634.0 101:12313.0 102:5785.0 103:10521.0 104:544.0 105:12035.0 111:1629.0 112:1505.0 113:2150.0 114:7746.0 115:10067.0 116:4523.0 117:497385.0 118:53692.0 119:21580.0 125:183.0 126:951.0 127:2880.0 128:1686.0 129:39552.0 130:9114.0 131:30702.0 132:3985.0 133:26739.0 135:1598.0 140:663.0 141:1375.0 142:2…					20442	36103	14134	24566	38275	15463	11106	39751	47558	20256	6781	19208	14621	8606	8967	76064	13564	14291	25960	7382	12783	25404	15520	17151	112801	9422	102806	36944	12498	5755	16403	117200	10031	34897	12893	17776	15077	14865	18262	19874	10976
342534	550759	238	342534	90:274.0 95:95.0 99:78.0 100:1054.0 101:740.0 102:988.0 103:589.0 104:641.0 105:113.0 106:153.0 107:154.0 112:454.0 114:69.0 115:329.0 116:411.0 117:458.0 118:372.0 121:3196.0 122:263.0 123:332.0 124:63.0 129:313.0 130:503.0 131:6293.0 132:1527.0 133:1472.0 134:334.0 147:2878.0 148:682.0 149:1044.0 150:196.0 151:98.0 152:150.0 154:71.0 158:244.0 164:70.0 166:109.0 169:111.0 170:33.0 174:994.0 175…					60	2727	88	134	872	283	207	3493	289	239	97	213	33	269	201	447	80	71	218	123	48	225	240	234	1677	148	1885	364	72	3347	3807	291	138	3361	93	309	50	155	58	48	109
341779	759334	156	341779	85:672.0 86:1022.0 87:379.0 88:121.0 91:32.0 94:77.0 96:153.0 98:91.0 99:484.0 100:2457.0 101:402.0 102:431.0 103:424.0 104:241.0 105:116.0 106:218.0 107:138.0 109:86.0 110:105.0 112:193.0 114:305.0 115:613.0 116:849.0 117:327.0 118:131.0 119:110.0 120:43.0 123:59.0 124:54.0 126:328.0 129:1039.0 130:144.0 131:224.0 132:373.0 133:826.0 135:167.0 137:61.0 138:65.0 140:73.0 141:89.0 142:157.0 143:72…					1601	2626	2080	3779	6445	4141	3218	4738	5391	2170	4615	3480	4050	5127	4128	3056	13896	3654	5650	4665	452	1396	105620	3037	4238	7469	3845	3573	4284	3573	4305	4642	9267	5339	10254	7057	616	14897	11393	15898	2029
341671	1062164	456	341671	85:893.0 89:786.0 91:2215.0 92:311.0 93:1680.0 94:737.0 95:2683.0 98:353.0 101:436.0 103:921.0 104:218.0 105:1971.0 107:1500.0 108:187.0 109:420.0 113:379.0 117:1642.0 118:162.0 119:2129.0 120:487.0 121:637.0 123:439.0 125:517.0 126:248.0 127:221.0 128:495.0 129:3731.0 131:1153.0 132:339.0 133:853.0 135:846.0 136:39.0 141:442.0 142:544.0 144:222.0 145:1788.0 146:222.0 149:1161.0 150:231.0 155:549…					333	20400	911	215	9080	3176	95	45774	659	727	154	533	234	1436	3489	3130	443	2841	238	86	151	348	8329	113	7769	280	33195	1665	99	87110	13699	1503	182	4839	1313	94	1356	3445	354	125	249
341667	1160035	472	341667	89:526.0 91:9832.0 92:1262.0 93:5893.0 94:1013.0 95:4656.0 96:509.0 97:1239.0 101:690.0 103:842.0 105:4822.0 106:282.0 107:5147.0 108:1538.0 109:2234.0 110:260.0 115:1859.0 116:463.0 117:2063.0 119:2548.0 120:730.0 121:2358.0 122:830.0 123:954.0 125:220.0 127:1846.0 128:942.0 129:11692.0 130:121.0 131:3836.0 132:821.0 133:1419.0 134:3229.0 135:4124.0 136:797.0 137:220.0 138:64.0 139:125.0 141:988…					101	3080	343	107	1611	720	77	6344	421	215	122	145	93	271	703	384	50	285	94	80	58	139	465	83	2825	112	2226	588	78	6545	4377	314	122	2503	171	70	72	317	62	50	112
329435	799351	160	329435	85:876.0 87:1053.0 88:714.0 89:7088.0 90:350.0 93:539.0 94:590.0 95:1103.0 96:1581.0 97:1128.0 98:24015.0 99:2937.0 100:1582.0 101:1933.0 102:1174.0 103:29849.0 104:3086.0 105:863.0 107:501.0 109:426.0 110:403.0 111:624.0 112:643.0 113:677.0 114:909.0 115:500.0 116:1486.0 117:10690.0 118:1232.0 119:1178.0 121:302.0 122:312.0 123:265.0 124:319.0 125:1206.0 126:670.0 128:1164.0 129:6828.0 130:1592.…					5702	6362	3566	1909	3632	1317	8377	5180	2208	5846	930	5790	1108	761	3019	6461	4506	5385	6700	1409	9343	6678	3500	4924	4767	4369	4158	4817	1144	3498	6547	4318	2768	33109	2475	3992	5677	4989	1601	1328	2988
329369	903861	173	329369	91:482.0 95:348.0 99:284.0 103:3223.0 104:166.0 105:338.0 110:181.0 116:462.0 129:596.0 131:435.0 133:797.0 135:311.0 142:217.0 147:4955.0 156:142.0 158:110.0 162:80.0 167:103.0 173:11036.0 174:1228.0 175:270.0 179:91.0 186:54.0 191:176.0 204:1106.0 205:192.0 217:226.0 218:66.0 222:194.0 226:31.0 230:425.0 231:130.0 232:50.0 247:21.0 259:78.0 266:98.0 279:35.0 304:24.0 309:46.0 333:25.0 350:19.0 …					1329	38476	969	1988	4444	3740	575	107168	1104	899	826	1411	1015	517	11202	3947	19939	17756	1180	1287	1102	1108	20459	1293	14508	1938	161790	966	907	28247	8895	530	3795	3742	12325	1133	2476	88424	1338	2021	1168
329363	911707	173	329363	86:272.0 91:686.0 93:804.0 94:144.0 95:1161.0 96:467.0 99:320.0 101:693.0 103:4128.0 107:600.0 110:255.0 111:171.0 116:469.0 117:613.0 118:299.0 120:114.0 121:210.0 123:68.0 129:1806.0 132:398.0 135:446.0 142:126.0 143:355.0 147:6979.0 148:762.0 149:445.0 150:186.0 151:169.0 152:200.0 155:684.0 157:317.0 159:167.0 162:71.0 166:83.0 167:99.0 169:106.0 173:10748.0 174:1508.0 175:327.0 179:112.0 185…					2877	93515	4844	2103	30278	13592	1733	250151	6211	3932	1405	5904	5932	2915	47672	27215	111045	121164	5948	2090	4469	3663	99673	2623	105856	6155	566270	4831	6634	57923	35119	2413	2653	21310	56001	1915	10506	628786	6384	8136	2570
328853	928825	200	328853	85:356.0 86:387.0 87:380.0 89:1054.0 90:143.0 94:309.0 95:335.0 96:1258.0 97:242.0 98:385.0 99:74.0 100:352.0 101:454.0 102:205.0 103:7288.0 104:756.0 105:518.0 106:123.0 107:2057.0 108:358.0 109:213.0 110:251.0 111:397.0 112:202.0 113:717.0 114:235.0 115:178.0 116:285.0 117:2626.0 118:413.0 119:312.0 121:75.0 123:592.0 124:246.0 125:140.0 126:314.0 128:704.0 129:1515.0 130:590.0 131:599.0 133:96…					4054	1338	2073	1003	3355	1893	2431	6625	648	2151	796	3763	1769	503	3009	1205	2243	2684	3552	702	3890	2101	605	6518	3708	2197	1345	875	826	6845	2847	1385	1979	6388	561	3789	1962	381	4171	1262	1671
328852	937199	200	328852	85:238.0 86:343.0 87:338.0 89:1409.0 94:411.0 95:411.0 96:2324.0 97:462.0 98:350.0 100:142.0 101:688.0 102:263.0 103:7202.0 104:546.0 105:428.0 106:166.0 107:3532.0 108:444.0 109:346.0 110:300.0 111:469.0 112:166.0 113:747.0 114:75.0 115:84.0 117:2106.0 118:544.0 119:222.0 120:209.0 121:213.0 122:79.0 123:617.0 124:183.0 127:337.0 128:509.0 129:1227.0 130:354.0 131:416.0 132:53.0 133:1516.0 134:6…					6629	3408	2823	1725	4107	1743	4534	4979	710	3154	520	6151	2882	1131	5066	1489	557	3966	5298	852	4688	3107	608	10697	3708	2809	1316	923	1124	3686	3309	1683	2400	5363	436	5753	3953	2892	7464	2142	1739
328829	811242	144	328829	85:357.0 86:378.0 87:110.0 88:581.0 89:4079.0 90:411.0 91:505.0 92:107.0 94:156.0 95:46.0 99:329.0 100:798.0 101:679.0 102:566.0 103:14686.0 104:1047.0 105:724.0 106:121.0 107:177.0 110:159.0 111:314.0 112:121.0 113:504.0 115:80.0 116:2808.0 117:6263.0 118:523.0 119:151.0 121:60.0 124:63.0 125:198.0 126:239.0 127:175.0 128:1161.0 129:3596.0 130:725.0 131:808.0 132:350.0 133:2853.0 134:469.0 135:3…					18437	4166	9066	4353	6802	5518	7346	5943	8984	6918	745	780	5998	1526	5087	18288	3609	13830	12460	3042	7878	2314	2597	20427	4002	7131	3125	11785	2510	3874	2740	6547	5549	9082	2933	6625	462	32690	9974	4103	9022
327312	353428	180	327312	85:19018.0 86:3339.0 90:88561.0 91:8298.0 92:6075.0 93:12160.0 94:8292.0 95:4960.0 96:5731.0 97:1868.0 98:2143.0 99:6104.0 104:1919.0 105:11104.0 106:1027060.0 107:76462.0 108:4911.0 109:12893.0 110:12042.0 111:2544.0 112:1008.0 113:1931.0 119:1112.0 120:17045.0 121:3311.0 122:14905.0 123:13783.0 124:2292.0 125:1080.0 126:1605.0 131:1316.0 132:1743.0 136:920400.0 137:120093.0 138:34850.0 139:2402…					176	9569	564	281	1856	878	140	7629	1326	197	363	588	347	323	773	1256	197	423	275	151	277	382	560	474	5356	429	4716	1535	323	6432	5622	1195	122766	5339	431	384	718	1355	314	487	997
325299	457374	160	325299	85:2378.0 86:1369.0 87:2087.0 88:2054.0 89:597.0 90:224.0 91:58.0 94:221.0 95:183.0 96:187.0 97:111.0 98:227.0 99:439.0 101:2918.0 102:1472.0 103:8919.0 104:1276.0 105:665.0 106:108.0 107:31.0 108:32.0 109:39.0 110:104.0 111:83.0 112:153.0 113:236.0 114:148.0 115:1234.0 116:1204.0 117:1813.0 118:1047.0 119:777.0 120:222.0 121:74.0 122:37.0 124:42.0 125:34.0 126:9.0 127:43.0 128:109.0 129:162.0 13…					2892	7700	1998	4691	9602	2894	3338	11323	7701	2611	2712	3060	2577	2779	3406	6387	2261	2368	2138	2532	3592	2561	3235	7681	7916	4886	7813	12096	6221	13239	8326	7271	7248	8557	2457	6041	4314	3843	7181	5910	4213
324787	472147	105	324787	87:658.0 88:857.0 101:2673.0 102:2008.0 103:6085.0 104:3714.0 105:15418.0 106:833.0 109:64.0 111:1315.0 116:2353.0 117:3984.0 118:810.0 120:107.0 122:49.0 123:28.0 131:1042.0 132:501.0 138:109.0 146:319.0 147:2435.0 148:633.0 151:181.0 160:104.0 161:470.0 162:99.0 164:123.0 165:68.0 168:25.0 175:40.0 176:347.0 177:364.0 178:1404.0 179:455.0 181:1714.0 182:265.0 183:82.0 185:112.0 186:101.0 194:20…					1220	17521	7968	10867	13709	7573	885	18350	27277	12911	4839	7382	2056	5674	7390	30180	12437	20435	16665	7141	1322	3944	7388	10311	34373	6213	26613	37877	8026	22191	31561	11199	9078	16614	4973	4066	4270	8667	1259	9350	9456
324715	1021639	204	324715	85:12272.0 86:2350.0 87:9739.0 88:5199.0 89:22520.0 90:4894.0 91:13388.0 92:2146.0 93:1950.0 94:1063.0 95:4662.0 97:15446.0 98:3073.0 99:12041.0 100:2294.0 101:39175.0 102:13856.0 103:224049.0 104:20927.0 105:18924.0 106:2789.0 107:3696.0 108:1111.0 109:8854.0 110:829.0 111:10723.0 112:1275.0 113:14705.0 114:2676.0 115:17104.0 116:22062.0 117:68179.0 118:16647.0 119:37544.0 120:3256.0 121:1962.0 …					12777	5832	5832	1088	8928	1411	13929	7308	8294	14288	1337	9018	5468	430	6615	22901	4116	23466	5330	316	21940	1265	3515	5744	4826	22605	19330	12331	352	7109	5622	20385	2219	5816	2119	3364	6909	2215	4850	251	16407
324277	412473	387	324277	85:4534.0 88:2029.0 92:2907.0 100:144008.0 101:27644.0 102:9355.0 103:7413.0 104:9091.0 105:13570.0 112:246.0 113:632.0 118:4197.0 119:3459.0 120:6075.0 121:2054.0 124:1729.0 125:923.0 127:2975.0 128:1885.0 131:13443.0 132:7419.0 133:60456.0 136:920.0 139:545.0 140:354.0 147:103945.0 148:22318.0 149:14609.0 150:475.0 151:8711.0 152:2110.0 153:1084.0 154:341.0 155:822.0 157:1110.0 158:829.0 159:62…					1891	2853	261	651	5131	528	3321	3975	4049	5745	829	4303	2774	214	3077	10391	815	4019	193	199	2758	7982	833	1648	2796	174	1032	9298	483	2520	3594	2449	220	1907	126	256	509	290	2301	481	4482
323784	930072	156	323784	85:191.0 86:129.0 87:174.0 88:109.0 89:1598.0 90:427.0 91:225.0 92:82.0 93:147.0 94:176.0 95:1572.0 96:813.0 97:371.0 98:217.0 99:170.0 100:373.0 101:436.0 102:455.0 103:7235.0 104:647.0 105:452.0 106:123.0 107:613.0 108:144.0 109:93.0 110:70.0 111:74.0 112:191.0 113:391.0 114:247.0 115:573.0 116:750.0 117:3293.0 118:469.0 119:276.0 120:47.0 121:74.0 122:72.0 123:240.0 124:77.0 125:74.0 126:347.0…					2732	3105	1457	1176	1057	1211	1872	11122	1038	940	155	2003	1748	330	1560	1219	2870	1785	2742	873	3122	2347	633	4505	5268	1220	2216	928	374	5002	5907	805	503	2646	1596	3427	1864	2105	3307	1861	807
321064	290892	98	321064	90:9.0 91:283.0 92:83.0 93:24.0 96:102.0 97:134.0 98:4294.0 99:211.0 100:153.0 102:70.0 103:141.0 104:88.0 105:109.0 106:66.0 107:263.0 115:69.0 117:22.0 118:30.0 120:106.0 121:273.0 122:38.0 126:368.0 128:38.0 129:4906.0 130:367.0 131:102.0 135:49.0 136:29.0 138:53.0 139:535.0 140:61.0 143:141.0 144:64.0 146:82.0 149:57.0 150:56.0 152:26.0 161:19.0 163:25.0 167:294.0 168:169.0 170:27.0 172:24.0 …					25484	11083	759	3839	4695	614	781	24694	2224	849	907	931	1286	13402	1122	5954	1187	703	1293	1301	990	1187	3172	605	11360	28299	8922	8318	3067	21815	17257	6361	128666	8724	19023	1819	863	3611	5958	904	2645
320865	886780	158	320865	85:228.0 86:1469.0 87:3026.0 88:498.0 90:62.0 94:84.0 98:194.0 99:81.0 100:686.0 101:458.0 102:474.0 110:111.0 112:80.0 114:188.0 116:173.0 117:311.0 118:62.0 121:28.0 125:62.0 126:225.0 128:336.0 130:590.0 131:88.0 132:99.0 133:237.0 142:87.0 154:14.0 156:258.0 158:6918.0 159:976.0 160:351.0 166:33.0 168:30.0 172:83.0 174:1946.0 175:283.0 176:177.0 186:38.0 187:47.0 188:18.0 190:38.0 191:42.0 19…					7051	22823	1948	2143	6769	2267	6297	43084	8606	1272	1374	2816	2798	806	3799	4773	72362	2966	13266	3636	4528	4666	4018	3074	29547	2148	10408	11283	1724	35694	36578	9140	1350	23217	24559	9165	3780	44011	6971	60347	3107
320847	498760	166	320847	85:2137.0 86:1293.0 87:216.0 88:175.0 89:252.0 92:77.0 94:68.0 96:596.0 97:85.0 98:123.0 99:791.0 101:410.0 102:610.0 103:1000.0 104:147.0 106:168.0 107:363.0 110:125.0 111:271.0 113:661.0 114:394.0 115:401.0 120:234.0 121:134.0 125:47.0 126:978.0 127:492.0 128:1336.0 130:913.0 131:523.0 132:227.0 133:149.0 138:607.0 139:303.0 142:150.0 144:236.0 146:659.0 147:3011.0 148:929.0 149:346.0 154:130.0…					27742	11866	50608	29398	127352	21786	40898	7348	97313	46259	41565	49603	43834	16142	41415	101887	29801	39180	70652	71054	40276	66660	67861	26249	11654	71977	2008	54049	61704	30503	12916	78031	119874	19617	13671	48616	56928	91339	44151	28195	50942
320576	558228	117	320576	87:43.0 92:18.0 101:30.0 102:285.0 105:31.0 110:20.0 116:163.0 117:487.0 118:32.0 122:41.0 131:43.0 132:22.0 137:302.0 138:35.0 139:44.0 146:51.0 148:41.0 234:152.0 235:18.0 254:203.0 301:15.0 308:12.0 350:23.0 359:25.0 364:16.0 375:20.0 380:15.0 404:25.0 423:19.0					14066	11285	7687	1772	10989	12958	19614	10279	8380	6572	6835	11962	11941	7684	25768	15412	7109	10928	11035	5010	14951	13350	8206	19006	13096	11002	13212	6639	5218	10719	9927	9625	7885	7818	9104	10323	16728	4415	24873	11582	9322
320415	503252	173	320415	85:35.0 100:112.0 140:436.0 143:23.0 173:360.0 216:152.0 376:8.0 451:10.0					495	6791	868	717	3183	893	807	4738	1642	1129	444	621	972	591	798	2500	692	876	1438	800	1088	860	1221	898	7122	3158	3277	2612	462	5529	4483	1329	3469	6174	1721	943	1192	1270	1436	642	1055
320314	454482	220	320314	85:62.0 86:139.0 87:313.0 88:1915.0 89:209.0 90:128.0 91:49.0 94:52.0 96:47.0 97:27.0 99:23.0 100:492.0 101:522.0 102:442.0 103:934.0 104:226.0 105:211.0 106:35.0 107:47.0 108:35.0 113:10.0 114:34.0 115:143.0 116:207.0 117:531.0 118:171.0 119:93.0 120:63.0 121:44.0 123:25.0 126:71.0 127:62.0 130:101.0 131:580.0 132:939.0 133:740.0 134:730.0 135:137.0 136:64.0 138:11.0 143:33.0 144:1209.0 145:135.…					3815	2929	2046	5542	3843	3754	4275	3694	3226	3284	2976	4092	3086	2988	4594	7478	2812	3053	2416	2716	4633	3591	3142	11067	5621	4589	2472	12096	8345	4777	6725	7565	6924	2622	2701	7964	5532	1694	9421	8192	5455
319248	257329	131	319248	85:66.0 95:105.0 99:80.0 101:113.0 109:20.0 115:170.0 117:79.0 129:47.0 130:33.0 131:5305.0 132:590.0 133:459.0 134:59.0 135:19.0 138:19.0 143:110.0 154:21.0 157:20.0 161:36.0 166:26.0 169:15.0 183:18.0 189:25.0 191:22.0 205:305.0 206:21.0 207:38.0 208:40.0 232:18.0 233:108.0 264:16.0 274:25.0 289:18.0 290:19.0 319:23.0 344:17.0 363:21.0 369:31.0 372:16.0 384:22.0 393:19.0 400:16.0 403:16.0 412:2…					5641	12245	4210	60684	89553	4935	52956	1299422	46259	5449	17357	3793	33855	14890	17931	11177	15181	6685	9313	8131	12648	4471	85940	14907	58357	92126	110496	59147	8945	3005848	24160	45543	74938	480806	2746	7482	8982	24975	14604	21156	7970
318836	607735	142	318836	92:59.0 93:79.0 108:55.0 109:45.0 110:22.0 111:18.0 131:31.0 142:493.0 148:90.0 179:20.0 183:15.0 211:71.0 235:23.0 236:72.0 258:30.0 261:14.0 288:15.0 304:23.0 307:20.0 308:17.0 319:21.0 328:21.0 340:20.0 343:22.0 361:26.0 381:17.0 390:21.0 434:18.0 476:20.0					17959	2121	256	545	1215	536	140	9235	718	436	184	460	294	421	12996	552	90929	482	311	1949	15776	1581	503	1198	3855	374	1724	1067	138	4739	3202	521	488	3003	769	881	1202	1536	357	541	287
318414	592891	176	318414	87:529.0 88:1876.0 89:138.0 90:130.0 91:96.0 94:15.0 96:49.0 97:31.0 98:104.0 99:222.0 100:293.0 101:684.0 102:285.0 104:216.0 106:26.0 109:47.0 110:20.0 111:56.0 113:149.0 114:144.0 115:104.0 116:81.0 117:196.0 118:108.0 119:79.0 120:23.0 122:20.0 125:37.0 127:48.0 128:47.0 129:246.0 130:602.0 131:424.0 132:287.0 133:142.0 134:66.0 135:40.0 136:33.0 139:30.0 143:112.0 144:1063.0 145:124.0 146:49…					12241	2954	14407	10502	24685	11313	11978	11122	17980	10428	10358	14252	14243	5467	14508	13438	10190	8474	18747	18603	9031	11503	10301	14848	17804	24434	6772	12206	21952	3987	4839	23272	12641	32585	5200	19304	19632	26309	23718	11910	11906
318175	618245	144	318175	85:49.0 88:975.0 89:162.0 91:13.0 95:19.0 96:50.0 97:11.0 98:97.0 99:184.0 100:525.0 101:311.0 102:121.0 104:253.0 110:38.0 111:65.0 112:38.0 114:161.0 115:96.0 116:179.0 117:179.0 120:18.0 124:39.0 127:216.0 128:113.0 129:123.0 130:298.0 131:186.0 132:170.0 134:53.0 140:88.0 143:316.0 144:4753.0 145:696.0 146:326.0 152:13.0 153:26.0 154:60.0 156:42.0 158:71.0 162:42.0 168:18.0 169:69.0 171:65.0 …					337687	7599	172758	90703	124750	279915	320412	7348	96603	291551	151046	352019	292599	173944	297044	120889	339731	241734	285918	168667	262300	296869	137240	328496	8270	94325	15646	42517	274417	4438	12560	73837	33696	61379	91020	391404	319664	330874	356318	361750	194241
318162	521869	162	318162	86:56.0 88:95.0 89:67.0 94:16.0 100:98.0 102:31.0 103:40.0 115:55.0 116:130.0 117:109.0 118:221.0 119:40.0 121:35.0 127:33.0 130:48.0 131:240.0 132:61.0 133:56.0 134:41.0 135:30.0 145:46.0 146:25.0 147:176.0 148:77.0 156:19.0 161:46.0 162:411.0 163:55.0 164:20.0 174:24.0 189:32.0 190:34.0 196:18.0 206:15.0 212:21.0 229:17.0 239:14.0 244:54.0 246:19.0 277:26.0 279:33.0 299:16.0 367:15.0 370:15.0 3…					384	2777	709	597	1043	573	571	3654	975	491	133	633	763	440	568	806	500	669	936	1014	604	696	731	496	3531	1350	994	1186	399	4100	3274	1064	1138	2860	388	854	788	1162	864	557	641
317506	943629	120	317506	85:61.0 91:1153.0 92:131.0 93:96.0 103:280.0 104:191.0 118:112.0 120:4650.0 121:428.0 122:44.0 130:92.0 146:42.0 154:20.0 156:21.0 175:460.0 176:77.0 192:25.0 203:50.0 205:36.0 207:92.0 249:21.0 253:27.0 265:25.0 279:14.0 290:12.0 293:220.0 294:52.0 340:16.0 397:15.0 459:13.0 467:12.0					4072	4191	18133	336	951	162	11657	8312	1553	3344	182	628	252	180	257	43897	6173	15906	8407	179	11533	8085	380	207	3943	566	2595	19993	188	5905	4056	7660	456	14016	604	628	2068	219	6319	53	5150
317497	469139	172	317497	87:182.0 88:148.0 91:57.0 98:412.0 100:1827.0 101:1511.0 102:2625.0 103:4891.0 104:590.0 105:260.0 109:131.0 111:29.0 114:160.0 115:423.0 116:1601.0 118:172.0 120:16.0 128:530.0 129:919.0 130:187.0 131:256.0 133:1013.0 134:279.0 142:538.0 143:403.0 144:4289.0 145:612.0 146:281.0 147:344.0 148:404.0 149:524.0 150:44.0 151:42.0 157:1211.0 158:223.0 159:261.0 160:589.0 161:119.0 163:23.0 164:12.0 17…					499	10957	1773	920	8796	1690	123	3895	3140	4151	891	1020	959	389	2055	4824	642	7481	402	515	287	444	4741	313	13302	3163	7160	3535	775	15684	5622	1627	4832	8700	492	523	869	1756	115	457	1057
316356	684088	288	316356	85:985.0 86:727.0 87:1706.0 88:410.0 89:8558.0 90:890.0 91:442.0 94:375.0 99:1099.0 100:1581.0 101:3565.0 103:18106.0 104:1422.0 105:3091.0 106:252.0 110:218.0 111:510.0 112:208.0 113:677.0 114:4463.0 115:1383.0 116:1654.0 117:5644.0 118:650.0 119:1234.0 122:57.0 124:74.0 125:190.0 128:300.0 129:6338.0 130:1161.0 131:2653.0 133:6137.0 134:529.0 135:844.0 140:294.0 141:326.0 142:412.0 143:888.0 14…					2151	4014	405	430	5600	458	275	4417	1342	2467	240	843	187	538	754	615	298	1566	563	281	438	583	3553	3254	2266	706	1506	770	258	3047	2242	2075	283	2574	342	696	786	412	677	647	892
253516	478432	89	253516	88:286.0 89:2714.0 97:254.0 101:70.0 117:158.0 118:61.0 125:101.0 129:85.0 143:237.0 144:48.0 155:159.0 159:303.0 163:198.0 203:21.0 213:32.0 216:52.0 236:27.0 237:17.0 245:44.0					21591	6943	4443	3190	2021	42799	2532	20157	2766	50765	62249	6884	6385	5452	50625	2953	42221	44500	7983	24685	35034	2392	13083	6712	29929	19891	10371	1803	2832	18844	10852	1326	12473	35254	3557	3668	20294	5491	6785	48293	2260
253507	220010	124	253507	88:242.0 89:3218.0 90:529.0 91:233.0 94:95.0 95:152.0 96:1186.0 97:933.0 98:54.0 102:499.0 104:3501.0 105:326.0 106:785.0 114:90.0 119:1170.0 120:958.0 122:467.0 123:919.0 124:3792.0 125:2392.0 126:66.0 128:66.0 132:569.0 136:42.0 138:18.0 143:723.0 144:1077.0 145:53.0 148:1063.0 149:346.0 150:126.0 151:85.0 152:134.0 158:20.0 165:72.0 166:138.0 167:25.0 168:1155.0 169:68.0 170:450.0 171:95.0 178…					246	6615	489	399	2575	396	342	16623	1404	199	503	302	341	262	612	1478	235	383	382	360	1032	366	978	270	8946	623	4394	1492	323	13954	14375	1179	345	8224	373	401	326	429	318	254	817
253506	221343	121	253506	85:234.0 86:310.0 87:415.0 90:378.0 91:462.0 92:1245.0 93:1223.0 94:95.0 95:69.0 96:319.0 97:333.0 99:75.0 100:2500.0 101:489.0 102:1838.0 104:758.0 105:190.0 106:105.0 108:60.0 109:41.0 112:27.0 113:189.0 115:118.0 116:324.0 118:719.0 120:3467.0 121:9033.0 122:642.0 123:122.0 126:166.0 128:32.0 129:1236.0 131:476.0 138:88.0 139:118.0 140:1666.0 141:119.0 143:788.0 144:978.0 145:138.0 147:3956.0 …					19134	30271	20924	30670	46774	24985	22200	61634	22775	14600	16049	28936	24792	3031	24054	107052	11403	23698	20401	28989	32535	42865	16806	21028	39847	7342	27219	37820	15387	71087	50170	35919	384	54490	22096	14489	18891	13099	19056	21770	63818
253093	283223	226	253093	89:38.0 91:452.0 97:68.0 98:321.0 102:120.0 104:118.0 105:236.0 106:59.0 107:26.0 112:30.0 113:507.0 114:330.0 115:73.0 120:622.0 121:57.0 125:61.0 126:109.0 128:74.0 129:109.0 134:435.0 140:19.0 143:247.0 144:54.0 152:34.0 153:139.0 157:249.0 158:55.0 160:42.0 168:88.0 170:178.0 172:56.0 186:485.0 187:50.0 188:65.0 192:26.0 200:33.0 201:81.0 226:618.0 227:127.0 241:82.0 270:393.0 271:58.0 272:36…					4865	2096	2732	4766	3909	6111	4379	3493	3179	3341	3157	4073	4250	1983	8836	5479	2126	2938	3560	7149	6588	5119	3102	10446	2560	748	2557	1588	717	4175	3238	2223	594	5196	5470	10057	6407	1940	3748	10382	11865
253046	316501	215	253046	86:206.0 87:116.0 88:176.0 89:135.0 90:187.0 91:169.0 92:432.0 93:76.0 94:87.0 95:235.0 96:115.0 97:258.0 98:137.0 99:109.0 101:53.0 102:138.0 103:212.0 104:269.0 105:89.0 106:345.0 108:177.0 109:257.0 111:40.0 112:35.0 113:110.0 114:32.0 117:199.0 118:51.0 120:496.0 121:151.0 122:98.0 123:387.0 124:104.0 125:197.0 126:54.0 128:172.0 130:57.0 131:395.0 132:936.0 133:154.0 134:29.0 136:160.0 137:5…					805	2979	168	772	489	1090	243	5059	511	80	66	96	78	70	1120	1176	965	188	1226	153	850	80	450	1062	3796	259	994	364	87	5679	7152	370	179	1454	80	94	88	90	80	129	228
250732	396972	173	250732	85:1388.0 87:532.0 88:714.0 91:3221.0 92:387.0 94:159.0 95:69.0 97:2081.0 99:1204.0 101:4742.0 102:1187.0 103:34198.0 104:3621.0 105:2195.0 109:455.0 111:1404.0 113:812.0 115:5851.0 116:1884.0 117:2482.0 118:336.0 119:1477.0 121:177.0 127:1225.0 128:522.0 129:4818.0 130:510.0 131:3029.0 132:850.0 133:10260.0 134:1020.0 135:738.0 141:220.0 142:84.0 143:450.0 145:1568.0 147:51065.0 148:5981.0 149:6…					22462	20450	2550	1604	9793	29912	614	28267	4709	24903	2362	31554	1009	28914	10855	4673	2490	5290	27433	26313	775	1456	1994	31110	21983	1920	22768	4783	21130	49234	41204	3342	16139	55706	1496	16977	4813	5906	1111	32500	19370
250667	453087	243	250667	85:454.0 86:896.0 87:123.0 88:279.0 89:426.0 91:4071.0 92:480.0 93:218.0 94:85.0 96:75.0 97:464.0 99:403.0 100:284.0 101:270.0 104:385.0 105:126.0 109:18.0 113:274.0 115:76.0 117:218.0 118:206.0 119:71.0 120:337.0 121:181.0 122:135.0 123:17.0 124:106.0 125:328.0 126:222.0 128:131.0 129:159.0 130:183.0 132:428.0 133:235.0 135:246.0 138:282.0 139:46.0 144:98.0 145:130.0 147:1470.0 151:261.0 152:119…					1885	1464	745	1446	1400	1005	982	3252	1420	1510	1082	1040	1150	487	1330	1039	1311	677	1244	2488	1936	1594	973	3017	2619	1480	1165	804	1130	4137	3594	1408	4436	2288	2864	3075	1199	1058	1179	3258	2722
250612	764363	86	250612	85:527.0 86:20166.0 87:845.0 88:208.0 93:30.0 95:44.0 98:297.0 102:218.0 105:68.0 107:137.0 112:139.0 114:118.0 115:159.0 116:630.0 126:132.0 127:84.0 129:1008.0 130:231.0 133:183.0 135:64.0 137:43.0 138:86.0 140:53.0 141:28.0 143:183.0 147:338.0 151:44.0 152:82.0 158:478.0 160:565.0 161:26.0 162:80.0 169:30.0 170:145.0 179:156.0 180:21.0 183:17.0 186:189.0 187:70.0 197:43.0 199:50.0 200:20.0 202…					4314	3131	2793	901	1737	4177	4308	7428	9452	883	2002	3879	3578	654	4972	1222	7268	3000	3846	2455	3336	4410	107674	3578	6003	6576	5020	3903	1451	10080	10888	511	31530	4720	7253	5424	4660	7100	6804	9458	592
240087	625421	205	240087	101:27.0 103:96.0 117:120.0 182:14.0 191:42.0 204:31.0 205:399.0 206:58.0 217:247.0 221:119.0 222:46.0 281:42.0 283:26.0 292:22.0 317:13.0 334:25.0 378:24.0 384:24.0 407:23.0 425:19.0 449:13.0					3093	9998	2847	2466	4074	1586	3761	14294	5442	5620	485	3791	1228	411	2629	13196	4454	4516	6939	1571	7096	5537	3385	13623	14302	4155	22436	7863	624	14105	8824	5307	1727	9344	5629	5087	3820	3731	3628	1239	5701
238073	267187	184	238073	97:683.0 109:39.0 110:1250.0 112:122.0 124:206.0 145:740.0 152:37.0 154:167.0 169:212.0 170:18.0 173:445.0 184:5440.0 185:594.0 186:76.0 210:21.0 212:12.0 214:11.0 228:243.0 240:31.0 292:15.0 299:14.0 300:10.0 311:18.0 341:7.0 381:34.0 389:16.0 391:28.0 427:25.0 448:15.0 456:20.0 458:31.0					1385	92657	6181	5303	15439	3046	3104	193817	13603	1798	4683	2453	2822	2629	2463	12923	3237	3126	3668	3983	2494	3207	10511	3062	111212	374	41871	18946	3436	134238	141366	12980	268	370038	3192	3502	2541	4794	3122	4153	5107
233307	872513	161	233307	86:37.0 88:96.0 89:451.0 90:55.0 97:51.0 99:100.0 100:335.0 101:150.0 102:158.0 103:2031.0 104:223.0 105:97.0 111:37.0 112:37.0 115:76.0 117:381.0 118:78.0 119:76.0 126:54.0 128:54.0 129:263.0 130:74.0 131:126.0 133:471.0 134:63.0 135:62.0 137:55.0 138:15.0 141:43.0 142:151.0 143:72.0 144:57.0 146:48.0 147:1101.0 148:245.0 149:145.0 150:36.0 155:21.0 157:54.0 158:82.0 159:19.0 160:83.0 161:637.0 …					706	4772	313	304	779	412	287	5702	519	266	195	441	383	142	450	803	855	439	929	240	770	382	420	740	5562	704	3798	856	275	5040	4448	606	977	4767	370	657	465	1004	785	515	386
233180	513212	149	233180	89:72.0 102:31.0 132:36.0 149:692.0 150:64.0 193:415.0 194:84.0 195:35.0 223:78.0 275:20.0 280:18.0 295:33.0 362:21.0 382:20.0 486:16.0					4088	6312	1296	4537	5910	1510	3025	5943	6807	2220	3966	1517	1846	4732	2201	14680	3967	2707	2770	2374	5384	7988	625	3594	5474	16769	3031	15416	2897	8613	7152	10283	60903	5149	4168	7376	2945	4692	7643	4984	4020
233139	588585	200	233139	99:17.0 100:24.0 102:138.0 144:116.0 146:24.0 153:65.0 174:133.0 198:346.0 200:640.0 201:28.0 232:12.0 247:63.0 248:218.0 249:13.0 252:70.0 272:41.0 273:24.0 274:60.0					385	1868	274	440	456	316	446	5340	605	280	175	222	203	137	267	934	922	198	562	454	1829	6796	651	727	5356	3821	17673	1358	1079	4175	7614	1110	4617	2622	580	1101	372	526	373	1790	639
233134	563393	280	233134	85:97.0 86:144.0 87:114.0 88:87.0 89:918.0 90:157.0 91:106.0 92:46.0 100:238.0 101:255.0 102:122.0 103:232.0 104:169.0 105:127.0 115:57.0 116:121.0 117:57.0 118:169.0 119:184.0 120:32.0 128:143.0 130:67.0 131:239.0 132:374.0 133:300.0 134:151.0 135:34.0 137:28.0 143:21.0 144:183.0 145:147.0 147:933.0 148:426.0 149:233.0 150:195.0 157:35.0 158:86.0 159:311.0 160:502.0 161:178.0 162:30.0 163:43.0 1…					374	5075	478	599	2410	175	357	11082	1580	291	624	244	325	365	170	1113	463	363	331	368	344	282	1178	267	12419	496	3069	2325	202	9742	9038	1326	408	7389	396	390	293	588	428	357	574
233118	786138	92	233118	90:51.0 91:373.0 92:2303.0 93:164.0 103:2703.0 114:40.0 119:180.0 133:655.0 134:79.0 147:1511.0 148:350.0 149:81.0 150:30.0 152:124.0 156:40.0 170:53.0 173:149.0 182:302.0 188:56.0 191:136.0 194:91.0 196:7.0 206:116.0 210:282.0 211:68.0 215:28.0 216:22.0 217:764.0 218:186.0 221:78.0 226:37.0 231:23.0 233:27.0 244:28.0 247:9.0 261:18.0 268:62.0 269:44.0 279:50.0 280:15.0 284:34.0 292:41.0 293:72.0…					4034	65238	4017	4806	5871	5909	2043	72275	2360	5513	2055	2584	3316	2155	6131	4152	1649	1767	2866	4775	2968	102488	45541	4594	37610	7770	19879	5324	7037	66009	66751	3811	14548	24075	181191	6407	91479	5411	7269	5297	4550
233103	471575	105	233103	85:287.0 86:47.0 87:160.0 89:94.0 90:26.0 91:40.0 92:34.0 93:48.0 94:39.0 99:81.0 101:467.0 102:1091.0 103:1701.0 104:1623.0 105:8428.0 106:503.0 107:38.0 113:81.0 115:33.0 118:58.0 119:103.0 121:19.0 122:28.0 126:22.0 129:69.0 131:398.0 132:308.0 133:170.0 135:59.0 141:40.0 142:39.0 146:98.0 148:93.0 149:181.0 150:71.0 151:185.0 152:46.0 153:36.0 154:56.0 156:10.0 157:28.0 159:60.0 162:53.0 163:…					1220	17521	7968	10867	13709	7573	885	18350	27277	12911	4839	7382	2056	5674	7390	30180	12437	20435	16665	7141	1322	3944	7388	10311	34373	6213	26613	37877	8026	22191	31561	11199	9078	16614	4973	4066	4270	8667	1259	9350	9456
232329	811068	218	232329	86:208.0 87:599.0 89:261.0 91:3110.0 92:389.0 93:124.0 98:196.0 99:140.0 100:1717.0 101:2000.0 102:1124.0 103:773.0 104:706.0 105:137.0 112:301.0 113:148.0 114:802.0 115:587.0 116:216.0 117:3206.0 119:358.0 120:1229.0 124:54.0 125:41.0 128:1739.0 129:1732.0 130:2019.0 131:678.0 132:549.0 133:455.0 134:387.0 135:163.0 138:44.0 140:157.0 141:119.0 142:94.0 145:261.0 146:548.0 147:557.0 149:199.0 15…					7612	5302	3977	2257	3236	2859	3375	4417	12277	2763	427	6419	2818	627	3049	7546	3301	5327	4631	1467	4114	3231	1506	7067	2590	4902	5057	33567	2826	4363	2989	19740	12171	5840	2754	4829	2145	3272	5435	2103	5173
232320	740081	158	232320	86:218.0 96:67.0 98:43.0 100:159.0 101:68.0 102:144.0 129:226.0 144:1930.0 145:125.0 158:4569.0 159:463.0 160:270.0 171:46.0 184:59.0 218:11.0 245:21.0 247:15.0 249:33.0 254:30.0 259:55.0 260:24.0 327:39.0 447:15.0					1707	2272	337	326	9965	858	2735	6184	1740	561	396	746	994	4002	1947	17317	45137	445	15670	9130	524	1595	518	730	2354	6810	2690	1119	726	3611	3416	1247	4924	3123	25907	3629	1352	52288	2097	18450	692
231695	784239	278	231695	100:41.0 108:27.0 112:12.0 114:23.0 122:39.0 123:65.0 133:59.0 135:23.0 146:51.0 157:16.0 162:29.0 176:24.0 199:78.0 200:25.0 201:57.0 202:314.0 203:81.0 216:27.0 245:61.0 246:21.0 268:37.0 277:30.0 278:337.0 279:54.0 280:62.0 287:35.0 288:10.0 290:73.0 291:41.0 296:17.0 300:9.0 301:62.0 302:25.0 303:26.0 310:21.0 311:19.0 316:19.0 317:17.0 321:24.0 322:26.0 329:33.0 330:21.0 345:15.0 347:20.0 34…					1312	3838	700	944	825	1153	824	3132	472	736	477	1373	656	460	1492	718	599	759	660	691	1119	1272	953	1366	2266	1705	710	737	628	2106	4234	1598	642	1692	3405	2304	2255	1120	2043	1258	1616
230579	754970	215	230579	85:2404.0 86:550.0 87:996.0 88:667.0 89:4053.0 90:440.0 91:1456.0 92:110.0 93:218.0 95:770.0 96:520.0 97:7260.0 98:1420.0 99:1159.0 100:321.0 101:2053.0 102:389.0 103:5415.0 104:631.0 105:250.0 108:42.0 109:238.0 110:165.0 111:2025.0 112:245.0 113:451.0 114:176.0 115:948.0 116:680.0 117:864.0 118:60.0 123:141.0 124:101.0 125:1115.0 126:140.0 127:244.0 128:99.0 129:669.0 130:362.0 131:215.0 132:84…					263	4469	245	632	1638	439	346	8231	1927	249	340	122	324	470	131	535	309	319	357	132	276	174	625	114	4297	406	1260	1311	133	2595	4092	357	618	2217	487	246	159	360	364	197	192
229935	441147	157	229935	86:232.0 89:333.0 91:100.0 95:57.0 96:585.0 98:99.0 99:114.0 100:57.0 101:1974.0 102:202.0 109:40.0 111:191.0 115:685.0 125:67.0 128:282.0 129:218.0 130:170.0 141:100.0 143:132.0 144:41.0 146:134.0 157:4604.0 158:438.0 159:46.0 167:23.0 171:78.0 172:75.0 186:283.0 187:60.0 188:54.0 214:615.0 215:95.0 217:81.0 218:22.0 227:30.0 259:190.0 260:46.0 285:11.0 288:23.0 318:14.0 339:19.0 349:12.0 384:13…					402	4898	256	509	832	313	215	7268	644	300	399	343	275	220	489	789	531	350	265	251	289	199	1524	222	4326	396	3552	842	193	40207	9358	1958	1592	2980	367	644	386	844	452	778	936
229167	894778	247	229167	109:54.0 119:61.0 145:95.0 151:33.0 167:59.0 175:24.0 176:97.0 177:22.0 178:24.0 179:142.0 188:44.0 191:196.0 203:42.0 204:455.0 207:54.0 219:170.0 221:221.0 229:45.0 247:431.0 248:47.0 249:30.0 261:23.0 262:19.0 263:57.0 264:23.0 308:23.0 313:24.0 337:18.0 383:17.0 389:18.0 401:22.0 433:33.0 441:31.0 448:37.0 454:31.0 455:244.0 456:200.0 457:100.0 458:56.0 478:19.0 481:27.0 483:37.0 498:44.0					476	21132	867	1160	5237	492	443	26942	3729	416	932	463	538	451	274	2737	170	713	536	624	598	562	2752	354	26663	1107	7728	4515	765	36973	32593	2851	1784	14183	571	710	576	1352	686	4449	1070
228818	757533	174	228818	85:310.0 86:5087.0 87:529.0 88:221.0 89:1197.0 90:139.0 93:38.0 94:56.0 95:37.0 98:48.0 99:93.0 100:2987.0 101:644.0 102:607.0 103:5571.0 104:483.0 105:207.0 111:79.0 113:65.0 114:69.0 115:142.0 116:145.0 117:1970.0 118:175.0 119:171.0 120:73.0 121:35.0 125:40.0 126:43.0 127:47.0 129:649.0 130:478.0 131:581.0 132:177.0 133:1118.0 134:98.0 135:49.0 141:56.0 142:408.0 143:157.0 146:36.0 147:4798.0 …					17996	4898	4047	12561	8512	2502	15096	5662	12491	3604	2075	4755	12699	9752	3168	11698	30965	8133	4403	1072	20012	3115	2562	9074	4973	9544	5398	10795	10328	1956	4981	12492	3952	3647	27884	1721	20081	19389	26262	2748	4170
228433	793966	192	228433	86:136.0 87:235.0 89:89.0 91:249.0 97:82.0 99:92.0 101:146.0 117:259.0 118:96.0 119:77.0 129:393.0 130:105.0 143:241.0 155:30.0 157:244.0 171:102.0 174:213.0 176:120.0 186:31.0 192:2046.0 193:296.0 194:82.0 202:226.0 205:153.0 213:37.0 215:38.0 253:10.0 289:20.0 301:48.0 331:59.0 333:24.0 495:15.0					1396	2676	464	540	1420	685	827	7549	878	752	241	1391	541	169	549	1361	591	870	892	455	1047	665	731	1787	3826	770	833	665	237	6093	4448	609	280	4386	710	648	387	822	1212	753	937
228306	880054	144	228306	100:195.0 102:166.0 104:43.0 105:102.0 110:54.0 111:121.0 114:223.0 115:54.0 125:21.0 131:73.0 136:35.0 139:25.0 144:2327.0 145:414.0 146:196.0 150:138.0 153:18.0 174:179.0 179:198.0 180:30.0 193:85.0 232:61.0 236:19.0 241:18.0 248:20.0 250:27.0 260:23.0 268:61.0 275:38.0 286:25.0 287:21.0 293:18.0 308:9.0 357:34.0 363:13.0 364:11.0 436:27.0 478:23.0 482:26.0 484:28.0					466	3232	285	509	654	622	730	6906	913	390	193	579	567	194	644	555	3237	230	1171	769	584	809	508	441	4679	318	4603	574	274	3536	3701	435	429	2384	2288	1386	735	7563	1209	3156	312
228300	731831	158	228300	86:349.0 87:122.0 89:65.0 97:26.0 99:78.0 100:287.0 102:125.0 144:161.0 154:46.0 156:71.0 158:3693.0 159:396.0 160:548.0 172:80.0 175:110.0 211:140.0 258:76.0 299:272.0 300:60.0 315:786.0 328:9.0					149672	86673	123644	63306	54487	52658	109398	12849	273839	155391	14964	169916	109642	16637	55059	171771	6350	31778	74526	86067	109462	86783	8542	63739	107651	25674	94964	18831	63610	5567	9749	60644	130451	9797	4371	34557	42495	43613	9997	4630	113962
228291	898743	192	228291	85:269.0 86:455.0 87:146.0 90:40.0 91:1090.0 92:245.0 100:830.0 101:464.0 102:167.0 110:125.0 111:87.0 114:52.0 115:246.0 116:529.0 120:353.0 121:125.0 125:97.0 127:54.0 129:1169.0 130:323.0 132:125.0 134:46.0 138:124.0 139:89.0 148:179.0 149:142.0 153:67.0 159:76.0 160:125.0 171:37.0 174:256.0 176:104.0 177:65.0 185:55.0 190:52.0 191:202.0 192:9811.0 193:1858.0 194:1051.0 195:189.0 197:64.0 198:…					691	29362	304	608	1440	1001	776	49348	1006	275	459	258	387	304	632	943	4909	499	358	614	386	522	866	350	33049	633	21736	6959	719	7447	7579	851	1172	3146	555	761	705	1439	1371	3098	414
228289	892036	324	228289	85:269.0 86:85.0 89:527.0 90:48.0 94:146.0 95:102.0 96:237.0 97:12.0 99:82.0 100:492.0 102:23.0 103:4133.0 104:191.0 105:139.0 106:25.0 107:178.0 109:38.0 111:126.0 112:170.0 113:504.0 114:7.0 117:1632.0 118:104.0 119:245.0 123:96.0 124:70.0 126:7544.0 127:899.0 128:128.0 129:122.0 131:770.0 132:121.0 133:1217.0 134:388.0 135:267.0 136:79.0 139:171.0 141:69.0 145:107.0 147:6947.0 148:494.0 149:69…					2501	1515	449	686	1142	951	1385	35897	733	128	82	1829	1343	150	1194	2697	2656	1102	2053	277	2162	1243	420	4219	1442	583	13647	483	245	8914	3380	638	365	2431	1239	3034	1144	1220	2286	1236	740
227229	1014329	179	227229	86:55.0 89:130.0 95:18.0 98:37.0 99:37.0 100:37.0 101:116.0 102:84.0 103:949.0 104:139.0 117:55.0 118:35.0 128:87.0 129:72.0 130:55.0 133:232.0 135:139.0 147:1684.0 148:175.0 149:128.0 152:22.0 157:38.0 158:146.0 162:12.0 163:50.0 165:160.0 169:25.0 177:38.0 179:933.0 180:136.0 181:34.0 188:35.0 189:77.0 191:135.0 192:199.0 199:23.0 204:22.0 205:32.0 209:95.0 214:28.0 217:41.0 218:36.0 220:162.0 …					11760	6337	5645	1160	2741	2518	3277	10159	1393	4198	463	5684	3983	215	5430	940	10065	9414	7478	2666	12987	3677	2309	7961	5650	1534	2964	2645	1717	5943	8255	1941	633	8009	3151	8746	4653	6149	10127	2770	5073
227158	552122	234	227158	119:5202.0 120:585.0 121:288.0 128:20567.0 129:2457.0 162:153.0 219:1801.0 234:11164.0 235:2280.0 236:1317.0 237:225.0 246:167.0 248:52.0 261:435.0 268:21.0 269:49.0 273:54.0 308:436.0 309:215.0 310:38.0 311:64.0 324:55.0 343:56.0 351:473.0 352:120.0 353:10.0 420:27.0 455:12.0 470:20.0 473:12.0 478:8.0 491:27.0 495:19.0 497:12.0					2451	16890	2108	1292	3843	1893	2747	16985	2473	4943	839	6889	1673	2060	2260	1962	7069	2138	4031	2681	6502	5616	1836	2977	36462	1369	27106	1889	1074	3874	5693	1611	1568	7342	2178	10655	2026	2690	12049	11308	2132
225091	442928	142	225091	89:766.0 100:652.0 110:235.0 117:1524.0 120:63.0 142:2005.0 143:234.0 179:64.0 241:42.0 246:33.0 293:22.0 315:25.0 325:20.0 326:19.0 327:29.0 344:21.0 351:23.0 365:10.0 376:16.0 379:25.0 389:20.0 415:22.0 419:26.0 437:18.0 458:35.0 460:16.0					816	4923	1567	525	1030	1256	1087	7910	1404	811	529	980	1061	789	1674	806	3197	1916	1547	932	831	1071	723	1079	3708	144	947	923	335	5078	4697	494	3746	6054	837	591	629	732	1234	1128	907
225006	627520	290	225006	85:1820.0 86:2736.0 87:1410.0 88:1235.0 89:13531.0 90:1440.0 91:900.0 92:250.0 93:325.0 94:536.0 95:193.0 96:1029.0 97:307.0 98:2676.0 99:2161.0 100:5931.0 101:8461.0 102:2341.0 103:21548.0 104:2293.0 105:2097.0 106:577.0 107:630.0 108:64.0 109:171.0 110:911.0 111:2103.0 112:31809.0 113:3425.0 114:1555.0 115:2927.0 116:3616.0 117:9327.0 118:960.0 119:1772.0 122:83.0 123:55.0 124:221.0 125:139.0 1…					375	2600	319	279	1156	174	222	3052	1553	171	162	214	117	158	239	1831	133	262	118	89	144	164	155	307	2060	215	1563	1679	93	3122	3202	871	211	3003	224	89	134	87	172	162	252
224423	587082	170	224423	95:230.0 96:86.0 97:319.0 119:248.0 123:64.0 131:565.0 133:719.0 135:141.0 142:275.0 147:4243.0 149:703.0 150:12.0 151:13.0 154:211.0 155:360.0 170:1745.0 171:373.0 179:530.0 180:56.0 183:28.0 189:228.0 195:51.0 211:475.0 212:21.0 213:12.0 215:161.0 219:103.0 229:786.0 230:214.0 243:12.0 254:121.0 255:594.0 256:135.0 264:48.0 269:725.0 270:258.0 271:691.0 272:199.0 273:89.0 274:59.0 278:20.0 283:…					147	2878	232	366	674	186	192	2851	636	166	112	218	114	268	132	658	727	619	223	183	151	797	390	146	3414	739	900	560	590	3310	3202	458	5317	2169	563	157	172	870	136	452	889
224117	913299	217	224117	85:475.0 86:597.0 87:964.0 88:352.0 89:2156.0 90:363.0 91:256.0 92:54.0 93:402.0 94:258.0 95:725.0 96:1201.0 97:993.0 98:1063.0 99:873.0 100:813.0 101:1394.0 102:810.0 103:6360.0 104:745.0 105:546.0 106:270.0 107:332.0 108:150.0 109:426.0 110:384.0 111:407.0 112:430.0 113:456.0 114:567.0 115:852.0 116:2082.0 117:6084.0 118:669.0 119:758.0 121:279.0 122:178.0 123:351.0 124:139.0 125:274.0 126:605.…					7825	74454	6214	2170	8162	12242	5207	118169	3511	6709	2072	11524	12505	7923	1739	33363	25328	6557	5508	2449	11876	8376	4689	12197	132253	5293	61418	14062	8884	320305	242988	12047	8813	789251	1544	2004	6111	76922	19014	9175	3881
224096	800061	232	224096	85:395.0 86:743.0 89:803.0 99:90.0 100:2755.0 101:1135.0 102:963.0 103:2342.0 104:747.0 105:540.0 106:240.0 108:126.0 109:439.0 112:682.0 113:623.0 114:961.0 115:1008.0 116:1718.0 117:2979.0 118:479.0 119:405.0 121:116.0 122:65.0 124:52.0 126:149.0 127:3920.0 128:1119.0 129:4386.0 130:1564.0 131:2345.0 132:841.0 133:3349.0 134:393.0 135:415.0 136:43.0 137:106.0 138:153.0 139:332.0 141:1298.0 142:…					33156	3939	38922	6646	18688	8694	34897	4136	1767	24317	1654	31137	11714	3119	14203	23428	21565	27819	28073	576	49449	26093	5487	33396	4149	13034	4527	4472	6104	4401	3807	11474	3237	10035	8073	18075	20657	7914	28135	5532	18108
224095	850135	217	224095	85:209.0 86:487.0 89:3958.0 90:292.0 94:192.0 98:554.0 99:504.0 100:2716.0 101:2429.0 102:1189.0 103:28192.0 104:3261.0 105:1113.0 106:179.0 111:563.0 112:387.0 113:1597.0 114:968.0 115:791.0 116:13889.0 117:13542.0 118:2085.0 119:568.0 120:53.0 122:262.0 124:65.0 126:363.0 127:903.0 128:3523.0 129:3283.0 130:1647.0 131:4319.0 132:1125.0 133:8005.0 136:115.0 137:200.0 139:366.0 140:962.0 141:239.…					16886	5857	8093	3328	8453	6062	336	16382	2216	4480	717	8504	2301	272	11650	8139	9841	19858	14597	4537	517	5275	3638	23822	4297	3036	4574	1248	4109	7372	6191	3388	1799	5053	4602	12785	7823	7458	491	5813	7128
224091	621774	256	224091	157:29972.0 256:9457.0 257:2301.0 268:253.0 269:187.0 311:336.0 358:187.0 365:33.0 373:285.0 374:147.0 400:37.0 401:271.0					1067	2398	1350	4026	5976	1257	1474	5340	1166	1043	3731	1118	1070	20364	1372	2327	2285	1583	1450	1088	1304	1481	1524	2009	2384	2895	1345	1311	1794	1542	4199	3608	566	3575	44158	3424	2385	3226	3352	6496	2745
223259	806406	437	223259	129:1046.0 141:461.0 157:253.0 175:246.0 191:919.0 217:767.0 245:304.0 246:809.0 257:1085.0 258:96.0 259:160.0 272:37.0 278:19.0 279:23.0 302:38.0 303:59.0 304:34.0 305:53.0 312:56.0 319:174.0 320:84.0 347:107.0 350:117.0 434:20.0 436:67.0 437:835.0 438:546.0 439:198.0 440:65.0					1145	2096	879	235	806	545	546	5300	371	568	137	1110	496	187	622	1506	330	919	767	271	799	897	338	522	2266	899	1032	239	209	1053	3878	390	966	1526	575	905	546	415	845	197	724
223237	1068057	202	223237	89:153.0 90:34.0 91:54.0 92:34.0 103:573.0 104:57.0 108:34.0 109:44.0 117:254.0 118:36.0 129:182.0 130:85.0 133:152.0 147:490.0 156:37.0 157:77.0 161:23.0 169:155.0 171:39.0 172:30.0 177:27.0 183:28.0 184:29.0 186:37.0 189:57.0 190:86.0 191:66.0 193:141.0 195:60.0 200:78.0 201:61.0 202:1272.0 203:312.0 205:276.0 208:67.0 209:60.0 212:19.0 215:23.0 216:72.0 217:187.0 219:46.0 222:28.0 224:29.0 227…					4995	1894	4023	1948	1420	2473	2937	4457	425	498	376	3360	2828	275	3970	1330	2413	3637	4156	1323	5439	3413	1876	5887	2855	3672	1260	985	662	3987	2847	684	2789	2503	3575	487	3789	2457	4080	684	1826
223200	774089	153	223200	87:93.0 99:37.0 110:152.0 111:48.0 130:102.0 146:54.0 153:1771.0 154:79.0 160:179.0 166:19.0 172:128.0 173:10.0 179:13.0 200:253.0 201:145.0 228:257.0 272:20.0 286:27.0 304:63.0 350:193.0 382:53.0 390:35.0 392:21.0 452:15.0					738	5782	1121	3861	3097	2335	815	38587	6367	532	604	1020	860	772	1316	6982	786	1420	956	671	761	896	11657	880	5297	35342	21679	13990	976	51152	46399	5955	14723	5387	2295	2123	1573	2828	2009	2414	30434
223171	817490	179	223171	88:59.0 91:296.0 101:457.0 102:232.0 104:85.0 105:51.0 117:1565.0 118:69.0 119:210.0 123:23.0 129:829.0 130:71.0 131:403.0 132:63.0 133:611.0 135:106.0 146:56.0 149:237.0 153:138.0 154:108.0 157:254.0 160:77.0 161:45.0 163:43.0 169:84.0 177:84.0 179:2463.0 180:360.0 181:31.0 188:20.0 191:237.0 192:217.0 202:64.0 203:38.0 204:1492.0 205:441.0 206:120.0 207:62.0 219:220.0 220:49.0 221:73.0 230:30.0…					2046	6564	771	251	2140	4224	5628	6103	2095	511	2866	2622	4729	2655	2771	618	503	2202	1839	1122	3482	2659	2752	5754	3914	2154	1136	2267	1677	7936	5551	3280	2353	3456	1887	2867	3976	1000	9837	3973	1545
223154	843113	334	223154	104:194.0 106:90.0 117:1389.0 144:729.0 162:24.0 178:18.0 194:42.0 202:97.0 235:79.0 244:100.0 245:64.0 260:29.0 261:13.0 262:13.0 304:147.0 306:107.0 334:1742.0 335:532.0 336:421.0 338:33.0 375:22.0 396:30.0 406:11.0 420:20.0 451:19.0 464:23.0 465:30.0 477:33.0 482:16.0 484:36.0 485:35.0 486:26.0 489:44.0					4001	2096	1752	663	885	1465	159	6063	14976	1976	138	3382	174	234	2412	1344	2569	3174	3497	561	151	1319	515	7199	1736	725	1373	7088	546	2934	2384	455	210	1692	1674	2257	1671	1172	274	1490	2021
223148	581091	174	223148	99:249.0 101:428.0 105:56.0 110:773.0 114:95.0 118:133.0 126:81.0 128:127.0 130:730.0 131:201.0 132:41.0 134:97.0 139:25.0 141:36.0 148:198.0 152:41.0 155:49.0 157:126.0 163:51.0 170:93.0 173:97.0 174:3338.0 175:418.0 176:296.0 178:32.0 184:35.0 185:25.0 186:1865.0 187:61.0 188:45.0 199:81.0 202:704.0 203:125.0 219:125.0 246:25.0 253:1095.0 254:180.0 255:62.0 257:22.0 286:13.0 301:596.0 302:125.0…					686	3484	631	1022	1506	1072	820	5421	2181	532	543	956	658	924	687	2005	1034	1709	664	564	802	910	2685	826	3031	780	1705	1162	453	4890	3380	1149	18009	3075	1936	1502	1066	2040	759	1222	1089
223120	580388	218	223120	85:90.0 87:1299.0 88:119.0 90:32.0 99:49.0 100:4950.0 101:159.0 103:34.0 113:38.0 114:134.0 116:64.0 118:30.0 126:175.0 129:442.0 134:32.0 144:1016.0 145:66.0 156:187.0 161:1024.0 162:186.0 163:103.0 167:26.0 170:47.0 174:164.0 175:91.0 177:375.0 179:52.0 186:354.0 190:45.0 202:214.0 216:20.0 218:4652.0 219:631.0 220:347.0 240:28.0 242:30.0 243:29.0 254:35.0 255:11.0 277:18.0 278:32.0 287:34.0 29…					261	2020	221	343	568	155	275	3614	651	161	90	314	172	102	280	521	229	1154	12975	150	123	240	1208	134	2237	182	1023	2726	140	5755	3131	347	253	2384	337	389	176	458	175	411	322
223108	562175	149	223108	101:1708.0 102:813.0 104:67.0 105:1697.0 106:96.0 107:73.0 112:57.0 116:854.0 117:265.0 118:184.0 119:433.0 120:185.0 121:167.0 125:152.0 128:629.0 130:1521.0 131:625.0 132:381.0 133:893.0 134:209.0 144:696.0 145:68.0 147:4549.0 148:1090.0 149:13100.0 150:1398.0 151:900.0 152:99.0 163:190.0 173:191.0 174:570.0 190:259.0 198:132.0 202:404.0 203:238.0 212:20.0 214:428.0 215:236.0 216:333.0 218:4435…					1426	16865	767	863	4794	3568	2442	12728	5251	1605	1109	3459	2479	2871	3668	5496	1273	3363	352	471	1491	3030	2082	2328	15686	2462	6857	1339	990	9779	9643	3149	968	7652	3064	2431	2985	3441	2127	2547	2003
223098	890982	172	223098	85:397.0 89:3671.0 90:255.0 93:285.0 94:77.0 96:376.0 99:425.0 100:1064.0 101:888.0 102:2801.0 103:15166.0 104:1450.0 105:751.0 109:684.0 111:286.0 112:185.0 113:416.0 114:509.0 115:469.0 117:6623.0 118:647.0 119:520.0 121:155.0 126:408.0 128:3699.0 129:2974.0 130:607.0 131:1537.0 132:292.0 133:3726.0 134:499.0 135:329.0 136:45.0 137:73.0 139:150.0 140:340.0 141:229.0 142:793.0 143:880.0 146:171.…					5647	23076	780	263	2318	2242	1601	3614	11512	254	843	890	1931	497	4850	5382	3671	5764	1665	1410	7176	371	1008	9396	28311	2489	1241	15382	1597	32083	31241	12322	1884	2717	342	874	2087	1145	4216	1978	613
223085	923375	96	223085	85:1211.0 87:496.0 88:392.0 89:4763.0 90:370.0 91:504.0 92:184.0 93:390.0 94:327.0 95:483.0 96:25422.0 97:1792.0 98:582.0 99:325.0 100:633.0 101:1210.0 102:683.0 103:25007.0 104:2434.0 105:1332.0 106:580.0 107:443.0 108:138.0 109:111.0 110:50.0 111:287.0 112:231.0 113:648.0 114:357.0 115:380.0 116:953.0 117:9946.0 118:1011.0 119:854.0 120:91.0 121:79.0 122:96.0 123:795.0 124:394.0 125:74.0 126:37…					28683	15173	8637	6341	12455	3043	13647	16623	4818	3966	2097	1700	3737	1361	12441	34727	22993	21700	27417	6663	1430	14554	3250	28637	21718	5492	27361	7088	8230	18167	12454	11255	5131	21143	10953	25991	8224	14980	18407	12535	19832
223080	865114	103	223080	85:1194.0 86:2685.0 87:2365.0 88:1006.0 89:9118.0 90:840.0 91:917.0 92:288.0 93:499.0 94:685.0 95:804.0 96:8235.0 97:2249.0 98:4612.0 99:1334.0 100:2837.0 101:4125.0 102:2253.0 103:50314.0 104:4765.0 105:2551.0 106:791.0 107:1786.0 108:592.0 109:369.0 110:501.0 111:562.0 112:879.0 113:1832.0 114:1596.0 115:1393.0 116:2027.0 117:14208.0 118:1659.0 119:1852.0 120:386.0 121:349.0 122:294.0 123:2183.…					20831	66097	4602	7531	6062	4130	6773	36981	4003	4368	2326	11795	8116	2139	6237	11960	16365	9730	20351	3627	22157	9386	5875	19019	195702	23374	22721	8370	5345	15045	17969	16182	37043	48746	7053	22145	6406	8174	20488	9866	12395
223071	609280	276	223071	85:39895.0 86:1175001.0 87:106485.0 88:62870.0 89:11475.0 90:13373.0 91:31590.0 92:3908.0 93:5175.0 94:273.0 95:978.0 96:692.0 97:1994.0 98:8105.0 99:13772.0 100:30938.0 101:11439.0 102:9590.0 103:26002.0 104:5028.0 105:10347.0 106:2157.0 107:1529.0 109:349.0 110:925.0 111:458.0 112:36967.0 113:48061.0 114:14589.0 115:15908.0 116:25889.0 117:53135.0 118:13406.0 119:15616.0 120:2174.0 121:1548.0 1…					854	2525	104	1094	1268	843	403	2811	1623	519	67	2167	481	329	331	1740	1186	776	280	157	799	747	818	739	2619	159	1913	16085	707	3949	4163	3126	421	1406	503	1159	474	618	1027	3590	1444
222303	505938	212	222303	85:228.0 86:691.0 88:328.0 89:9733.0 90:840.0 91:693.0 93:249.0 94:875.0 96:1979.0 97:587.0 98:3049.0 99:3070.0 103:1086.0 104:155.0 107:81.0 110:258.0 111:194.0 113:210.0 114:431.0 117:1020.0 118:136.0 123:200.0 124:566.0 125:450.0 126:10518.0 127:405.0 128:592.0 130:659.0 131:1355.0 133:2189.0 134:1079.0 135:216.0 136:159.0 137:87.0 138:88.0 139:270.0 140:2953.0 141:484.0 142:407.0 143:1511.0 1…					1330	2424	277	344	1360	1148	1695	3774	5173	1844	1298	307	113	1142	1507	2227	2068	1048	2169	1947	2863	2934	1211	3122	3502	1559	777	2109	465	3724	3238	1686	3512	3099	302	4669	2218	226	3340	4934	660
220689	406810	184	220689	89:149.0 90:105.0 93:42.0 107:46.0 120:28.0 121:22.0 126:45.0 134:490.0 136:33.0 140:227.0 143:28.0 146:87.0 161:27.0 177:41.0 178:28.0 184:1050.0 185:136.0 186:33.0 188:51.0 193:64.0 198:27.0 204:71.0 208:24.0 214:641.0 215:76.0 216:18.0 222:111.0 234:7.0 267:87.0 268:17.0 281:72.0 282:38.0 283:22.0 355:29.0 357:32.0 430:16.0 432:16.0 451:22.0					3184	3989	3911	2588	2873	3953	3256	14254	2138	3087	4041	4078	2943	3491	3629	1600	3020	3714	3592	3253	3222	3652	891	3857	10859	2007	4546	1985	2735	16361	12952	1300	1278	55682	3178	2717	2633	977	3867	3829	2353
219979	735093	245	219979	89:335.0 96:48.0 99:164.0 100:46.0 108:49.0 113:69.0 115:73.0 116:94.0 124:66.0 128:43.0 129:143.0 131:124.0 133:282.0 134:58.0 135:31.0 136:22.0 138:26.0 142:74.0 143:54.0 144:19.0 147:1360.0 148:188.0 149:260.0 157:272.0 159:32.0 163:58.0 164:17.0 165:15.0 171:45.0 173:81.0 185:55.0 195:29.0 196:200.0 199:37.0 206:21.0 240:11.0 245:407.0 246:151.0 248:31.0 256:12.0 259:33.0 260:41.0 262:20.0 26…					389	2424	245	482	1519	14886	223	3855	437	305	74	315	202	112	282	5225	403	160	9413	183	283	15562	205	19785	2207	328	871	5515	372	2633	2918	3696	381	2551	320	301	271	342	392	680	559
219819	862036	290	219819	85:42.0 87:49.0 97:54.0 98:30.0 103:520.0 104:24.0 105:35.0 107:32.0 116:145.0 123:18.0 144:143.0 168:36.0 232:127.0 252:194.0 253:18.0 262:71.0 263:23.0 290:340.0 291:73.0 292:47.0 304:15.0 305:25.0 353:18.0 411:39.0					49	3232	55	181	548	46	186	2650	495	107	87	56	39	49	109	282	371	369	50	0	64	82	265	838	2119	331	1089	588	117	3498	3238	481	785	2860	61	58	0	155	40	96	92
219490	383216	220	219490	89:571.0 90:144.0 91:84.0 94:45.0 97:119.0 98:90.0 105:43.0 106:43.0 129:176.0 131:89.0 132:45.0 138:25.0 144:47.0 147:726.0 148:74.0 156:521.0 158:38.0 160:47.0 174:513.0 220:404.0 221:48.0 248:17.0 361:15.0 364:23.0 386:28.0 465:21.0 494:20.0					378	2474	182	146	931	49	213	3533	784	208	68	113	284	288	92	803	270	267	296	190	40	202	220	254	3237	110	1080	713	82	3799	2918	1244	786	3146	47	284	172	369	232	88	341
215676	860777	174	215676	86:995.0 88:60.0 94:29.0 100:308.0 102:102.0 114:45.0 135:45.0 146:469.0 147:234.0 148:106.0 156:102.0 157:11.0 163:19.0 165:25.0 174:2491.0 175:424.0 176:177.0 187:37.0 200:59.0 216:37.0 219:31.0 250:19.0 286:16.0 288:17.0 339:22.0 342:19.0 364:20.0 366:23.0 378:19.0 393:15.0 409:23.0 420:23.0 430:17.0 436:18.0 441:14.0 443:24.0 445:19.0 447:18.0 460:17.0 478:21.0 491:10.0 494:16.0 498:23.0					1222	4721	753	550	944	2141	1437	4899	2208	908	913	1404	1061	356	990	797	2603	947	2077	1241	634	1316	1371	829	4267	1954	3078	4635	283	9553	6227	1895	2513	4529	3924	1697	2085	4909	1288	5368	356
213012	757355	142	213012	85:714.0 86:2094.0 87:591.0 88:495.0 89:557.0 90:166.0 91:84.0 92:48.0 93:134.0 94:60.0 95:189.0 96:100.0 97:129.0 98:536.0 99:622.0 100:8402.0 101:1636.0 102:1086.0 103:4127.0 104:403.0 105:237.0 106:29.0 107:80.0 108:35.0 109:95.0 110:85.0 111:353.0 112:222.0 113:214.0 114:562.0 115:1710.0 116:3369.0 117:1618.0 118:420.0 119:321.0 120:88.0 121:93.0 122:76.0 123:66.0 124:128.0 125:73.0 126:132.0…					7446	2020	352	510	1651	4402	3356	4136	1865	1513	1311	2953	6016	1328	3780	1202	25806	3749	2881	1206	2145	4201	6012	4443	4473	1916	2150	3358	1834	3536	4270	1571	5411	16614	4095	6295	4285	3205	10958	11038	1041
210993	877833	217	210993	85:1874.0 86:6086.0 87:3720.0 89:1248.0 92:221.0 93:195.0 97:335.0 98:786.0 100:982.0 101:1917.0 102:586.0 103:11469.0 105:642.0 111:583.0 113:1097.0 114:601.0 115:1017.0 116:1214.0 117:6498.0 118:1024.0 120:197.0 124:170.0 125:122.0 127:248.0 128:696.0 129:763.0 130:447.0 131:236.0 132:968.0 133:4900.0 135:521.0 141:66.0 142:2643.0 143:1684.0 145:366.0 146:1190.0 147:27126.0 148:4249.0 149:2761.…					2756	5378	1857	489	1030	788	2119	9797	1869	2687	340	757	3077	470	3200	1484	2900	2940	6544	1227	6198	3776	2007	6164	2913	3246	13231	2478	616	4890	5551	36249	1306	4839	2669	3170	1140	7866	5953	1244	1354
210986	558826	252	210986	85:117.0 86:542.0 87:262.0 89:210.0 90:118.0 91:210.0 93:50.0 94:38.0 95:59.0 98:452.0 99:83.0 100:8691.0 101:677.0 102:467.0 103:531.0 104:45.0 105:224.0 107:208.0 108:147.0 109:51.0 111:55.0 112:65.0 113:155.0 114:3708.0 115:10528.0 116:1387.0 117:1106.0 118:104.0 119:33.0 120:50.0 121:33.0 122:1104.0 123:119.0 124:118.0 127:219.0 128:276.0 129:195.0 131:427.0 132:589.0 133:2209.0 135:780.0 136…					1297	2802	309	365	1275	496	563	5180	1767	832	306	801	866	1299	625	2352	5330	807	381	109	716	817	633	1286	5768	328	2870	3334	504	3799	2918	799	368	1645	579	548	968	421	871	2941	671
210985	584239	144	210985	86:252.0 88:391.0 92:59.0 98:164.0 100:426.0 102:361.0 114:117.0 116:291.0 124:11.0 128:157.0 130:98.0 132:173.0 138:30.0 141:55.0 142:445.0 144:12585.0 145:1536.0 146:969.0 147:430.0 148:72.0 157:285.0 158:164.0 176:59.0 185:64.0 187:20.0 213:55.0 244:37.0 275:254.0 303:129.0 477:19.0					4844	193165	9097	13089	51700	6164	8691	300784	37599	5303	10408	5835	6488	5647	7542	35553	157251	9664	44422	29399	7638	8374	24604	5183	219510	7072	85749	37887	7374	266369	302480	30481	6606	197843	82608	29616	7112	73517	6793	128741	12822
210861	936931	156	210861	86:178.0 87:57.0 89:50.0 90:35.0 95:45.0 98:44.0 100:71.0 101:61.0 103:93.0 106:48.0 111:62.0 112:99.0 114:46.0 117:116.0 118:47.0 119:52.0 122:19.0 124:57.0 125:28.0 128:32.0 129:53.0 130:123.0 131:83.0 132:47.0 133:115.0 135:125.0 140:149.0 146:87.0 147:261.0 151:44.0 152:30.0 153:32.0 154:83.0 156:6728.0 157:776.0 158:266.0 160:49.0 161:24.0 163:38.0 166:27.0 168:33.0 172:24.0 174:367.0 175:93…					1095	4570	2788	633	2285	2257	1779	4055	1986	1416	405	1447	1388	593	1339	3736	6122	2320	2012	778	1393	2582	1406	1387	3885	1821	1837	918	1493	6244	5978	976	3503	2765	1940	1579	1342	2114	2000	2618	1011
210845	561994	186	210845	85:92.0 86:841.0 87:644.0 88:255.0 91:339.0 96:2834.0 97:958.0 98:327.0 101:138.0 102:649.0 103:873.0 110:79.0 115:1193.0 116:1250.0 117:510.0 118:192.0 121:88.0 122:106.0 123:198.0 124:159.0 126:313.0 130:5121.0 131:7101.0 132:1307.0 133:1687.0 134:188.0 140:149.0 142:947.0 143:728.0 144:1381.0 145:703.0 146:4197.0 147:8609.0 148:1216.0 149:1365.0 150:199.0 151:42.0 152:160.0 154:670.0 158:466.0…					187	3232	129	363	832	980	1448	3855	1268	125	773	1097	1015	671	1008	1401	314	156	217	103	253	230	848	2903	2707	131	957	560	215	2633	3238	452	3712	2980	308	524	115	419	2215	1136	307
210842	549084	245	210842	85:1390.0 87:424.0 91:291.0 92:47.0 94:135.0 96:606.0 97:664.0 98:493.0 99:519.0 100:7253.0 101:905.0 102:356.0 104:221.0 105:222.0 111:164.0 112:231.0 113:196.0 114:171.0 115:2043.0 116:410.0 117:1271.0 119:487.0 120:75.0 123:37.0 124:68.0 125:95.0 126:608.0 127:807.0 128:426.0 129:1855.0 130:654.0 131:8454.0 132:1321.0 133:3098.0 136:80.0 140:236.0 141:272.0 142:384.0 143:1826.0 144:288.0 145:2…					338	5125	316	2058	951	310	277	7549	1338	275	167	451	261	242	403	5732	409	1151	312	301	376	364	370	278	7799	566	9764	4410	1239	4213	3985	2550	1982	3456	2426	548	417	540	526	455	1131
210712	769709	218	210712	85:61.0 86:203.0 87:88.0 88:39.0 89:88.0 90:106.0 91:556.0 92:336.0 93:61.0 94:42.0 96:61.0 97:218.0 99:34.0 100:1226.0 101:176.0 102:110.0 103:521.0 104:98.0 105:223.0 106:72.0 111:32.0 114:277.0 115:249.0 116:161.0 117:190.0 118:1701.0 119:339.0 120:411.0 121:121.0 123:38.0 128:66.0 129:162.0 130:879.0 131:491.0 132:570.0 133:536.0 134:815.0 135:221.0 136:16.0 139:33.0 143:50.0 144:162.0 145:69…					6828	6059	761	1210	7654	3827	5349	21401	1674	5900	296	2590	3939	806	3738	2047	4127	1273	1956	405	7095	361	9675	3941	2649	1033	1620	7610	2041	24974	4448	6947	7296	7532	2349	1589	4290	5189	9020	2505	2006
210694	658195	160	210694	86:21484.0 88:10164.0 89:143067.0 90:11266.0 91:6923.0 96:1177.0 97:5851.0 98:4019.0 99:10049.0 100:42615.0 101:40736.0 102:31076.0 105:89108.0 106:9887.0 107:3746.0 108:577.0 110:2886.0 112:6307.0 114:32079.0 115:19443.0 117:326196.0 118:35429.0 119:27623.0 120:2768.0 122:690.0 123:435.0 124:1228.0 126:5211.0 127:11731.0 128:16490.0 129:345972.0 130:76225.0 131:81479.0 132:15134.0 133:196482.0 1…					1714171	1549436	608420	1154016	2160138	356665	932489	3709226	2262542	522221	118938	526028	413835	106597	470759	2170192	1982209	2516656	2100272	486239	1695093	504208	1199262	1623124	3500590	1016619	11978089	2118779	151701	245156	1034397	3369259	333835	3809815	492982	495053	480014	1312912	405929	398795	525731
210682	415455	305	210682	85:251.0 86:138.0 87:1019.0 88:80.0 89:347.0 91:130.0 96:69.0 97:50.0 98:47.0 99:727.0 100:35.0 101:288.0 102:129.0 103:1141.0 104:120.0 105:362.0 106:76.0 108:55.0 110:40.0 112:35.0 113:272.0 115:668.0 116:203.0 117:626.0 118:105.0 119:539.0 120:64.0 121:76.0 124:20.0 126:136.0 127:217.0 128:39.0 129:538.0 130:292.0 132:181.0 133:4887.0 134:789.0 135:531.0 136:33.0 137:30.0 141:33.0 142:40.0 143…					184	3232	324	516	865	148	285	6786	854	191	205	193	265	230	381	920	246	195	237	473	211	274	255	261	3061	386	2642	1416	348	6319	4092	1034	360	2765	228	357	342	324	305	355	535
210457	584161	205	210457	205:138.0					1796	4519	2590	1830	3639	918	2341	9235	4350	3035	360	1946	834	319	1399	15232	2697	3656	4604	1096	4757	3483	2342	3248	11624	2596	15627	2937	593	3310	2420	4531	13438	9439	2996	3224	2346	2659	2213	655	4369
210361	335074	249	210361	89:76.0 102:75.0 103:139.0 114:61.0 115:432.0 126:165.0 132:157.0 133:300.0 134:58.0 143:191.0 147:854.0 189:167.0 190:4.0 191:253.0 193:12.0 205:8.0 207:393.0 208:21.0 209:5.0 221:170.0 222:2.0 248:8.0 249:400.0 250:4.0					428	14391	305	530	2212	497	391	25015	1506	193	666	395	218	391	533	3392	446	175	81	118	165	155	843	532	47498	2646	4233	2583	310	27081	22523	2066	628	14945	129	358	176	951	308	520	1520
210343	290362	189	210343	85:516.0 86:111.0 89:2938.0 90:214.0 91:336.0 94:40.0 95:67.0 99:444.0 100:158.0 102:88.0 105:101.0 106:189.0 107:122.0 108:157.0 110:313.0 113:416.0 114:329.0 128:73.0 130:120.0 146:73.0 172:31.0 189:575.0 193:34.0 200:437.0 203:25.0					2821	3307	1485	13669	16014	408	109	5782	1837	3473	311	3559	134	206	195	17354	9076	498	1753	610	90	1120	233	706	2796	66744	1440	21854	16614	5755	4377	11887	87470	9463	1689	2396	228	1640	240	376	7451
210283	610166	204	210283	85:2300.0 86:787.0 87:4839.0 88:2383.0 89:5571.0 90:1878.0 91:412.0 92:704.0 94:1240.0 95:1180.0 96:392.0 97:1077.0 99:1754.0 100:668.0 101:6923.0 102:841.0 103:20914.0 104:2149.0 105:767.0 106:256.0 107:846.0 108:73.0 109:2177.0 110:1331.0 111:2970.0 112:268.0 113:1845.0 115:3446.0 116:1616.0 117:10702.0 118:824.0 119:1079.0 121:381.0 123:298.0 124:289.0 126:215.0 127:1396.0 129:12632.0 131:8017…					8583	20425	17340	9467	5996	13364	9633	43526	16158	17511	2384	7374	2753	5253	13784	9531	22757	3156	10565	7106	1842	17353	2815	15020	14420	23878	17692	4305	3615	19709	29106	3264	36226	10417	18269	7179	9816	9661	2373	10696	25455
210272	700671	220	210272	86:9319.0 89:171596.0 90:14667.0 91:17916.0 94:766.0 95:1161.0 97:8463.0 98:3475.0 99:12666.0 100:145403.0 101:75879.0 102:57843.0 104:17992.0 105:27190.0 106:4447.0 107:1338.0 108:758.0 109:1485.0 110:1347.0 111:10858.0 112:3583.0 113:19610.0 115:29860.0 116:43047.0 117:86611.0 118:13704.0 119:22647.0 120:3167.0 121:2178.0 122:659.0 123:598.0 124:1151.0 125:3035.0 126:5764.0 127:13452.0 128:1317…					10841	14340	6182	3632	13788	1766	4345	32644	8832	4234	879	6401	1728	482	1932	16052	6937	9343	6593	2221	6282	5214	4721	10450	28781	9554	58596	7165	884	4363	13521	14542	1867	46767	5585	6306	5243	5591	4865	1985	6830
210260	459836	179	210260	87:252.0 89:1200.0 90:1021.0 91:535.0 96:88.0 104:317.0 105:1603.0 106:393.0 107:147.0 109:51.0 113:90.0 118:225.0 119:554.0 121:207.0 131:773.0 135:391.0 136:66.0 137:90.0 145:88.0 146:38.0 147:5683.0 148:1228.0 149:1599.0 150:172.0 161:80.0 163:1119.0 164:325.0 165:293.0 179:14591.0 180:2208.0 181:610.0 182:29.0 201:40.0 202:28.0 209:44.0 237:32.0 253:983.0 254:203.0 255:69.0 281:42.0 405:16.0 …					1304	4595	2790	3615	151561	1296	761	4497	878	753	1699	6219	1179	6274	949	62936	522	4039	2685	3440	466	5223	5482	523	6857	3275	1818	775	8140	16813	4412	30494	2780	9773	58338	4502	636	17432	3043	690	2367
210249	551054	173	210249	85:2824.0 86:1483.0 87:1921.0 88:764.0 89:20531.0 90:1270.0 91:812.0 92:107.0 94:187.0 97:222.0 98:252.0 99:356.0 100:1572.0 101:4878.0 102:1754.0 103:21017.0 104:2229.0 105:2491.0 106:94.0 112:25.0 113:407.0 114:11170.0 115:2870.0 116:2216.0 117:26698.0 118:3080.0 119:2826.0 120:123.0 121:144.0 126:1300.0 127:376.0 128:448.0 129:2716.0 130:1520.0 131:2687.0 132:857.0 133:8529.0 134:1562.0 135:10…					3841	17749	3684	1752	14852	15106	8902	35134	3332	8330	1956	11805	9522	12834	12001	17055	7847	4745	10613	4843	10548	10838	2412	10367	71865	11262	77206	3889	2491	4401	12276	21279	2381	21906	3813	15657	11240	8022	18257	19000	4215
210239	247452	89	210239	85:5612.0 86:1813.0 88:439.0 89:60596.0 90:5049.0 91:2570.0 96:1180.0 97:400.0 98:979.0 99:2506.0 100:8545.0 101:1779.0 105:3091.0 106:70.0 112:314.0 113:1080.0 114:92.0 116:568.0 117:2815.0 118:268.0 127:3616.0 128:1092.0 140:271.0 141:901.0 142:816.0 143:343.0 144:69.0 147:10735.0 157:302.0 170:248.0 174:175.0 184:61.0 186:5267.0 187:452.0 188:275.0 202:1408.0 203:159.0 217:538.0 218:85.0 280:2…					4629	27393	5052	22238	67087	45619	35771	45453	38157	23390	18379	9099	38976	32019	38514	56079	16888	40060	31903	26037	33725	39591	13195	40508	52442	23166	17682	34132	39706	77406	79490	28140	1605	56612	45535	3958	31618	4268	46379	34113	7552
209671	339954	179	209671	91:246.0 92:101.0 93:171.0 95:68.0 97:61.0 104:71.0 105:20772.0 106:1553.0 107:275.0 110:102.0 118:74.0 119:213.0 121:280.0 122:98.0 135:12922.0 136:1718.0 137:461.0 178:71.0 179:14739.0 180:2023.0 181:628.0 193:251.0 194:871.0 195:121.0 196:35.0 323:21.0					40492	103563	16934	39422	55643	36823	1394	216905	32235	12916	50311	45794	20767	53378	27958	127285	25353	73498	36893	18887	19272	8905	22923	22276	405765	61502	122884	131835	23796	1367013	969104	126386	89582	1828690	10555	19035	23458	43778	28173	31019	43110
208646	353266	85	208646	85:10624.0 86:729.0 87:334.0 88:131.0 91:161.0 92:57.0 97:367.0 98:216.0 99:2255.0 103:391.0 106:39.0 107:159.0 110:21.0 111:43.0 112:126.0 113:1212.0 115:270.0 118:101.0 119:114.0 123:76.0 126:353.0 127:524.0 128:94.0 129:81.0 131:577.0 133:474.0 134:209.0 137:71.0 141:118.0 145:9.0 146:181.0 147:3275.0 149:322.0 150:100.0 151:65.0 152:27.0 153:158.0 154:67.0 155:350.0 156:155.0 157:63.0 160:23.…					6664	322708	14581	18566	96031	8767	4302	529815	57218	6739	15573	8860	7954	5368	8593	47835	7847	11653	5826	7794	8524	7747	43414	6252	379338	6158	124740	62137	6041	369050	409724	42184	230926	238580	5238	7501	9050	14568	4268	5007	12393
208603	433835	258	208603	85:341.0 86:6163.0 87:850.0 88:394.0 89:914.0 98:331.0 99:389.0 100:5309.0 101:3626.0 102:1157.0 107:132.0 110:146.0 111:82.0 113:222.0 114:3764.0 115:1320.0 116:6709.0 117:961.0 118:363.0 125:53.0 128:1154.0 129:184.0 133:133.0 134:105.0 135:175.0 137:37.0 141:45.0 142:1813.0 143:1868.0 144:278.0 145:89.0 148:218.0 153:217.0 156:82.0 158:276.0 159:74.0 169:384.0 170:71.0 171:396.0 183:95.0 184:2…					514	1692	665	367	436	1350	644	1566	866	441	289	576	263	384	462	800	697	609	883	490	364	645	408	496	2266	1724	1032	507	243	4213	2811	478	2555	1573	1080	615	487	562	732	1597	292
203819	324742	100	203819	85:16.0 86:62.0 89:130.0 91:100.0 100:595.0 101:19.0 103:278.0 104:21.0 105:99.0 106:17.0 108:22.0 110:28.0 113:2.0 114:1.0 115:8.0 116:3.0 117:58.0 118:29.0 119:38.0 120:1.0 124:2.0 128:5.0 130:6.0 131:99.0 132:30.0 133:276.0 135:12.0 136:4.0 147:887.0 148:88.0 149:84.0 150:8.0 153:1.0 160:183.0 161:44.0 162:10.0 163:18.0 167:6.0 170:4.0 174:4.0 177:1.0 178:4.0 179:99.0 180:12.0 184:4.0 186:8.0 …					9951	311725	6439	25651	110783	14154	10235	553585	65660	9883	20921	11402	2204	9425	13403	25512	9202	10131	12150	11008	9549	593	51816	18427	580660	11053	223682	68651	20394	886668	970029	25354	197480	233908	7693	19916	9412	18144	16819	12832	27515
192876	250143	110	192876	86:522.0 87:850.0 89:4612.0 90:748.0 91:689.0 92:870.0 95:102.0 96:504.0 97:950.0 98:6468.0 99:666.0 100:801.0 102:921.0 104:416.0 108:637.0 109:293.0 110:8715.0 111:202.0 116:1657.0 119:126.0 120:493.0 122:80.0 127:535.0 128:2645.0 129:48.0 133:314.0 140:1226.0 141:367.0 146:80.0 150:214.0 152:2252.0 153:368.0 154:607.0 161:254.0 166:149.0 169:1228.0 170:126.0 176:870.0 178:25.0 182:2975.0 183:2…					3535	42794	934	1209	8261	719	1062	38788	20559	2691	1531	1249	534	932	1256	5872	1425	766	1015	1446	596	1267	5272	812	166773	3625	60187	26823	1586	71162	59315	7736	109271	46410	1837	820	1230	2654	988	960	2751
191801	469696	217	191801	85:32.0 87:6.0 88:71.0 89:203.0 91:8.0 94:1.0 96:6.0 98:6.0 99:13.0 100:23.0 101:242.0 102:15.0 103:1515.0 104:107.0 105:28.0 106:17.0 110:57.0 111:2.0 113:5.0 115:82.0 116:267.0 117:1222.0 118:94.0 119:56.0 122:1.0 126:4.0 127:16.0 129:407.0 131:151.0 132:25.0 133:447.0 134:104.0 135:31.0 136:4.0 137:4.0 139:11.0 147:2205.0 148:344.0 149:238.0 150:9.0 152:1.0 154:7.0 155:5.0 162:8.0 163:9.0 164:…					7054	6287	4324	2718	4603	4159	6478	15619	5364	1358	2849	2744	4321	1065	4258	6550	7842	4721	11236	5256	4669	3889	5412	5461	13066	3430	36624	6787	2830	5943	9500	9464	1267	30463	2480	11125	2774	8879	5135	9552	3192
191262	763013	315	191262	85:5003.0 86:925.0 87:3397.0 88:405.0 89:4957.0 90:1030.0 91:3047.0 92:332.0 93:2138.0 96:140.0 97:551.0 98:2724.0 99:2035.0 100:615.0 101:3279.0 102:1369.0 103:7768.0 104:1837.0 105:4864.0 106:1917.0 107:3422.0 108:556.0 109:2163.0 111:332.0 113:1319.0 114:443.0 115:9222.0 116:1904.0 117:7130.0 118:1184.0 119:7909.0 120:1056.0 121:6405.0 122:821.0 123:2839.0 124:288.0 125:778.0 126:353.0 127:698…					536	4898	547	570	1215	214	291	5862	730	96	99	445	371	226	363	362	660	184	720	431	396	245	2177	495	10006	119	1894	627	1172	3724	16901	448	1152	1669	712	548	300	407	665	1471	393
187301	571247	144	187301	86:1917.0 87:370.0 98:115.0 100:1024.0 101:446.0 102:385.0 105:149.0 106:100.0 110:240.0 112:207.0 113:98.0 114:405.0 116:338.0 124:48.0 128:431.0 133:182.0 139:33.0 140:86.0 142:266.0 143:138.0 144:23497.0 145:3076.0 146:1617.0 149:184.0 155:96.0 171:1349.0 172:306.0 174:192.0 199:103.0 201:43.0 234:25.0 239:27.0 246:28.0 252:28.0 261:24.0 265:34.0 289:138.0 291:39.0 317:168.0 319:52.0 340:29.0 …					2491	3560	2396	3783	1618	2839	10897	4738	2075	1334	2880	1804	1579	5559	2590	3392	65290	1983	14416	8248	1646	2493	1306	2147	2501	2260	9963	3348	2558	3648	4377	2596	9852	3218	18698	6303	2374	49223	2295	21781	1456
187054	938032	156	187054	85:830.0 86:4362.0 87:857.0 88:491.0 89:2513.0 98:224.0 99:1249.0 100:2008.0 101:597.0 102:1428.0 103:11296.0 104:728.0 105:261.0 110:254.0 112:417.0 113:543.0 115:599.0 116:1745.0 117:4106.0 118:762.0 126:1729.0 127:597.0 128:1556.0 129:2150.0 130:2008.0 131:1691.0 132:535.0 133:2207.0 135:454.0 136:137.0 139:86.0 140:1000.0 141:271.0 142:5678.0 143:1153.0 144:589.0 145:374.0 146:1325.0 147:1079…					1095	4570	2788	633	2285	2257	1779	5421	1986	1416	405	1447	1388	593	1339	3736	5758	1929	2012	778	1393	2582	1406	995	3885	1821	1837	918	1456	6244	5978	976	3503	2765	2566	1579	1342	2407	2000	1885	1011
185142	704800	160	185142	85:155.0 87:60.0 88:57.0 89:46.0 97:82.0 98:152.0 99:133.0 100:227.0 101:98.0 102:171.0 103:94.0 104:99.0 106:81.0 111:10.0 113:38.0 115:63.0 116:1524.0 117:1242.0 118:177.0 119:92.0 127:170.0 128:15.0 129:449.0 131:331.0 134:62.0 135:27.0 138:31.0 139:61.0 143:224.0 144:282.0 145:92.0 147:652.0 148:140.0 149:218.0 152:12.0 153:38.0 155:46.0 156:101.0 159:130.0 160:4693.0 161:517.0 162:121.0 165:…					1179	3888	1192	540	971	1546	386	9757	901	1961	525	1478	2702	3157	1202	1193	1649	257	901	896	670	14417	4461	1110	2501	791	10598	16133	1287	13691	20246	691	7544	2717	15297	2835	6045	2239	2940	761	1122
185030	737639	181	185030	85:401.0 86:785.0 87:363.0 88:47.0 92:196.0 93:369.0 94:270.0 95:404.0 96:378.0 97:456.0 98:604.0 99:216.0 102:343.0 103:285.0 104:33.0 105:148.0 107:947.0 108:1227.0 109:2466.0 110:386.0 111:253.0 112:129.0 113:59.0 114:110.0 117:470.0 118:122.0 119:215.0 120:1644.0 121:408.0 124:580.0 125:148.0 129:231.0 130:161.0 131:233.0 132:83.0 133:714.0 134:853.0 135:354.0 136:143.0 137:111.0 138:361.0 13…					151	2701	538	277	7238	1632	113	4738	769	5236	227	631	1197	1545	593	345	107	8546	434	410	256	328	6045	158	2443	309	852	966	211	4702	4554	448	223	2169	256	588	376	1125	197	195	560
183508	567452	169	183508	85:1080.0 89:602.0 90:161.0 92:236.0 93:4059.0 94:498.0 95:2680.0 97:3376.0 98:178.0 99:1117.0 101:1162.0 105:497.0 109:1125.0 110:1636.0 111:1917.0 112:204.0 114:176.0 115:764.0 116:785.0 117:5301.0 118:874.0 119:847.0 121:291.0 125:166.0 126:148.0 129:9266.0 130:168.0 131:717.0 132:732.0 133:688.0 138:3902.0 139:2965.0 140:588.0 142:68.0 143:591.0 145:376.0 147:8151.0 149:4835.0 150:1041.0 155:…					335	6388	472	406	2873	804	215	9958	558	419	310	494	331	371	2143	1840	582	1337	446	331	341	393	896	213	9300	741	6052	1588	273	7786	6974	992	605	4195	438	152	1290	675	544	722	643
171968	653378	179	171968	85:1507.0 86:1521.0 87:4319.0 88:2093.0 89:12609.0 90:4181.0 91:4234.0 94:504.0 98:472.0 100:2678.0 102:2226.0 103:21896.0 104:1743.0 105:6241.0 106:981.0 111:611.0 115:2493.0 117:19570.0 118:3178.0 119:4061.0 120:327.0 123:52.0 124:273.0 129:17344.0 130:4798.0 131:6663.0 132:934.0 133:13339.0 134:2333.0 135:2390.0 143:2515.0 146:2535.0 147:56280.0 148:9449.0 149:6284.0 150:1042.0 151:767.0 156:3…					106995	89299	204603	174396	194545	207628	133599	21763	294335	144282	393267	185193	225475	214970	164300	224433	142982	136015	287022	233736	124036	122492	71411	226819	95379	461747	122534	292096	210103	166020	43481	599580	619362	677791	165539	168952	154403	224920	245783	149419	85803
171299	552207	167	171299	85:1819.0 86:1718.0 87:1338.0 88:643.0 89:1402.0 90:210.0 91:663.0 93:102.0 94:325.0 95:369.0 96:1233.0 97:286.0 98:721.0 99:1681.0 101:6949.0 102:1324.0 103:9233.0 104:1266.0 105:535.0 106:235.0 107:136.0 108:579.0 109:637.0 110:328.0 112:527.0 113:174.0 114:559.0 115:650.0 116:951.0 117:2052.0 119:234.0 120:112.0 123:100.0 125:830.0 126:1444.0 127:234.0 129:182.0 133:754.0 135:76.0 136:37.0 137…					429	2626	348	337	2179	1676	903	5099	1283	905	267	1145	938	1559	1219	638	1041	516	771	414	1145	920	368	1143	5238	279	9348	2052	285	9629	2455	707	630	7509	461	1390	923	438	1861	1922	366
171166	642191	301	171166	85:527.0 86:1111.0 87:731.0 88:859.0 89:1616.0 91:325.0 97:289.0 98:306.0 99:486.0 100:2578.0 101:1753.0 102:1291.0 103:7697.0 104:980.0 105:1703.0 106:233.0 107:128.0 109:37.0 110:174.0 111:147.0 112:74.0 113:682.0 114:1433.0 115:466.0 116:762.0 117:2244.0 118:588.0 119:373.0 120:109.0 121:128.0 124:133.0 125:19.0 126:609.0 127:408.0 128:305.0 129:1928.0 130:2916.0 131:1397.0 132:710.0 133:1742.…					255	2600	729	573	1717	230	526	5180	753	984	245	264	439	326	237	1948	162	5254	458	453	997	158	270	1196	2443	571	890	636	742	3310	2740	566	5156	2312	746	256	204	623	762	524	171
171002	435752	201	171002	85:814.0 86:291.0 87:981.0 88:319.0 89:3174.0 90:226.0 91:665.0 94:72.0 95:23.0 97:82.0 98:563.0 99:298.0 100:223.0 101:2429.0 102:486.0 103:7999.0 104:2514.0 105:1017.0 110:106.0 111:97.0 112:29.0 113:254.0 114:654.0 115:1239.0 116:926.0 117:14935.0 118:1530.0 119:1075.0 120:145.0 124:40.0 126:532.0 128:396.0 129:1943.0 130:429.0 131:3627.0 132:805.0 133:6175.0 134:1057.0 135:545.0 136:178.0 139…					1629	9417	561	186	4603	578	470	2971	421	1216	2133	1188	949	923	1398	572	2876	898	1685	685	435	1409	783	442	6239	1330	3485	536	407	7297	3487	1146	9418	4219	487	667	211	2412	388	387	601
170766	686475	158	170766	86:468.0 92:40.0 94:30.0 95:131.0 102:101.0 104:19.0 110:57.0 126:50.0 140:54.0 141:63.0 142:110.0 152:19.0 154:16.0 156:733.0 157:128.0 158:5386.0 159:688.0 160:451.0 233:13.0 477:9.0					2247	3333	369	537	1070	550	1723	2971	1759	678	508	528	924	401	1192	265	52133	546	15823	8858	320	1705	706	1145	5886	1090	1923	904	466	3912	3807	1558	2431	2503	23879	4661	1208	48759	1658	21298	187
170728	708283	174	170728	86:6547.0 87:959.0 88:564.0 100:3292.0 101:604.0 102:1401.0 103:1393.0 104:109.0 107:51.0 110:318.0 113:395.0 114:415.0 115:466.0 116:760.0 117:2497.0 121:145.0 125:104.0 126:123.0 130:1191.0 133:1305.0 143:162.0 144:367.0 146:361.0 147:4445.0 148:799.0 149:1029.0 150:71.0 153:94.0 158:509.0 159:429.0 170:94.0 171:47.0 172:584.0 173:238.0 174:22084.0 175:3698.0 176:3215.0 177:447.0 178:109.0 181:…					49424	10048	26710	10913	9866	42266	25850	10038	18511	7281	7576	23642	41478	4830	37728	10024	64084	9485	28911	28242	24584	37832	10373	25755	9152	24978	3769	8126	7055	15571	18076	17956	22297	5459	56178	46590	36087	36107	63416	86245	7111
170319	843826	259	170319	85:1856.0 86:139.0 87:775.0 90:207.0 91:203.0 92:168.0 93:71.0 94:33.0 95:242.0 96:1193.0 98:880.0 99:6433.0 100:934.0 101:4067.0 102:936.0 106:156.0 107:33.0 108:278.0 109:1354.0 110:693.0 111:1561.0 112:511.0 113:1962.0 115:4285.0 116:1603.0 118:102.0 119:374.0 120:142.0 121:27.0 124:56.0 126:1668.0 127:687.0 128:86.0 129:5737.0 131:1923.0 132:576.0 133:2202.0 134:554.0 135:318.0 136:196.0 138:…					430	9872	563	1181	707	490	247	6545	3086	489	908	340	384	265	433	1991	1746	512	1271	654	248	522	1158	1721	11801	13870	13941	5395	999	3310	3024	3958	3468	3814	1894	1438	464	1318	1062	2736	791
170278	831891	331	170278	85:1119.0 87:1328.0 88:1337.0 89:12743.0 90:1401.0 91:220.0 95:216.0 97:12226.0 98:748.0 99:744.0 100:2802.0 103:73044.0 104:6979.0 105:3646.0 106:121.0 111:527.0 113:750.0 114:1601.0 116:1532.0 117:21176.0 118:2145.0 119:2033.0 120:188.0 121:125.0 127:985.0 129:10222.0 130:2646.0 131:5015.0 132:975.0 133:23758.0 134:3035.0 135:1511.0 136:178.0 140:323.0 141:603.0 142:1018.0 143:3082.0 144:345.0 …					517	2297	653	97	951	616	505	2289	386	609	520	895	420	416	758	467	498	529	1888	890	697	1879	703	523	2825	1299	1288	502	162	2370	3024	422	3821	2050	525	740	315	2038	835	430	315
170268	764533	174	170268	85:319.0 86:1254.0 98:335.0 100:773.0 102:117.0 116:216.0 129:692.0 130:101.0 131:191.0 143:74.0 172:73.0 174:4187.0 175:607.0 176:340.0 179:53.0 202:111.0 204:61.0 213:26.0 216:15.0 217:331.0 225:72.0 227:32.0 230:33.0 243:24.0 244:22.0 245:39.0 248:130.0 249:32.0 260:21.0 261:14.0 271:23.0 272:143.0 273:39.0 274:26.0 281:28.0 283:62.0 286:40.0 299:95.0 300:99.0 301:42.0 332:17.0 333:16.0 345:15…					9995	3484	546	1758	2067	10736	10214	5702	12491	2624	1154	6839	8308	2314	10878	2802	18855	8121	11727	3904	7751	10033	18352	9955	4915	24454	2567	1712	3129	3235	3096	1476	109048	3361	18172	2081	10615	17837	17010	22765	2072
170262	197223	214	170262	86:950.0 87:492.0 88:736.0 90:852.0 92:430.0 97:820.0 98:173.0 99:296.0 100:2039.0 101:1691.0 102:7542.0 103:6204.0 104:1902.0 105:639.0 106:250.0 107:1244.0 109:199.0 112:84.0 113:245.0 116:1876.0 120:2016.0 121:1537.0 122:249.0 123:84.0 126:1251.0 127:791.0 128:65.0 129:198.0 130:1468.0 136:105.0 137:66.0 138:60.0 140:105.0 150:136.0 154:50.0 155:46.0 159:41.0 160:379.0 161:135.0 164:4096.0 165…					8541	4090	6187	5022	43347	8045	10501	1887	23730	6747	11282	7713	6358	12133	9031	25276	4526	8196	5440	7032	11586	11950	8069	11194	6092	1801	7330	47175	15708	6056	5088	11248	849	8986	1634	5938	6312	8259	11426	3144	12968
170242	641280	179	170242	85:170.0 87:84.0 88:233.0 89:614.0 90:475.0 91:101.0 98:51.0 102:175.0 103:7017.0 104:702.0 105:877.0 107:132.0 109:45.0 110:100.0 112:49.0 113:85.0 114:528.0 115:299.0 116:599.0 117:2636.0 118:203.0 123:38.0 126:101.0 129:590.0 130:316.0 132:110.0 134:255.0 135:263.0 140:91.0 145:126.0 146:67.0 147:1637.0 148:1413.0 149:763.0 150:141.0 151:93.0 152:47.0 157:361.0 162:40.0 163:302.0 165:127.0 166…					16486	12825	9037	10875	9206	15362	11875	4979	14220	18996	11263	15771	10000	9596	23246	2999	15240	9700	15695	22022	21926	22828	12182	44050	9741	38473	6184	7256	12242	13202	7045	11566	49433	9749	19595	32991	18887	22076	22039	49161	24503
170069	280835	145	170069	87:587.0 89:557.0 91:409.0 96:190.0 98:189.0 99:1642.0 101:1126.0 103:1385.0 104:607.0 105:630.0 106:109.0 109:118.0 112:182.0 113:479.0 115:2063.0 118:1242.0 119:483.0 120:140.0 123:36.0 124:13.0 126:256.0 128:210.0 129:1513.0 131:3446.0 132:418.0 133:6444.0 136:76.0 139:32.0 141:44.0 143:692.0 144:1141.0 145:57367.0 146:9593.0 147:35591.0 148:7582.0 149:4899.0 150:445.0 151:226.0 152:53.0 153:7…					14491	6236	3834	5818	17896	9870	9023	8793	11009	4464	6498	11719	6191	10806	11933	19982	11518	6265	7088	7108	9067	6093	4671	16132	9152	4982	17464	16172	7267	6958	9643	21151	4080	111889	13450	20609	15125	13172	10751	12948	5154
169610	846482	179	169610	85:74.0 87:149.0 88:59.0 89:224.0 90:91.0 91:1395.0 92:78.0 93:84.0 101:45.0 102:53.0 103:366.0 104:50.0 105:280.0 106:71.0 107:126.0 108:50.0 109:41.0 115:240.0 117:228.0 118:76.0 119:971.0 120:158.0 121:80.0 122:28.0 123:19.0 125:35.0 128:45.0 131:393.0 132:42.0 133:579.0 134:100.0 135:319.0 136:42.0 139:48.0 140:25.0 147:2228.0 148:411.0 149:475.0 150:126.0 151:198.0 152:136.0 156:65.0 159:40.…					346	11992	521	1433	6723	579	243	15981	8516	456	990	764	752	640	510	5035	1124	897	735	786	1037	929	1111	236	12066	431	4764	3759	477	13916	19143	2069	835	9272	774	718	807	1712	588	1454	765
163872	513029	217	163872	87:35.0 89:442.0 101:1396.0 102:136.0 103:1291.0 104:157.0 105:237.0 111:403.0 113:70.0 114:91.0 115:204.0 116:299.0 117:1416.0 119:148.0 129:6105.0 130:521.0 131:1451.0 132:230.0 133:2978.0 134:277.0 135:189.0 143:1880.0 144:120.0 145:60.0 147:7779.0 148:1069.0 149:553.0 150:50.0 155:106.0 172:44.0 174:185.0 175:145.0 189:51.0 191:64.0 203:319.0 204:79.0 205:251.0 213:20.0 215:69.0 216:352.0 217…					8194	6690	7554	1972	5190	1086	18224	11162	7689	2769	908	3396	4388	734	1472	19726	3873	38831	9771	1081	9842	7808	3563	1385	6474	24767	9225	8404	1115	5040	10817	6610	81902	10536	1839	1850	2462	1979	5023	1911	9023
161875	386583	217	161875	85:1641.0 89:407.0 91:1339.0 94:146.0 96:602.0 98:405.0 103:1131.0 104:363.0 105:356.0 106:265.0 107:401.0 109:152.0 110:8071.0 111:4985.0 112:1416.0 114:1107.0 115:613.0 116:934.0 119:563.0 122:85.0 123:124.0 124:95.0 125:183.0 127:1938.0 128:449.0 129:8901.0 130:3350.0 131:2561.0 132:859.0 133:3029.0 137:227.0 141:92.0 142:1635.0 143:14179.0 144:1950.0 145:1560.0 147:15998.0 148:2835.0 149:2500…					1710	16486	1776	1639	3989	887	1233	13170	2875	955	665	970	534	549	1280	4297	698	1205	619	952	1156	1111	4526	1068	13714	6564	6923	5582	1428	13202	21527	3647	23521	6507	678	1327	872	827	1424	1648	3297
161846	642004	188	161846	85:461.0 86:328.0 87:513.0 89:2903.0 90:185.0 91:364.0 93:198.0 94:109.0 95:1250.0 96:475.0 97:254.0 98:163.0 99:249.0 100:1955.0 101:662.0 102:464.0 103:16004.0 104:1573.0 105:1026.0 107:205.0 109:407.0 110:283.0 111:388.0 112:119.0 113:158.0 114:1935.0 115:566.0 116:614.0 117:2804.0 118:100.0 119:631.0 120:46.0 121:201.0 122:221.0 123:317.0 124:247.0 125:187.0 126:129.0 129:473.0 130:390.0 131:…					2923	1919	2569	2028	2490	948	982	3493	1646	2654	577	4718	1904	3107	3844	2147	3009	2776	2821	3985	4366	3169	2107	5614	1825	43501	2169	1813	2725	3159	3380	3843	29847	3409	3080	8018	4801	3445	7907	7960	4597
161843	674080	129	161843	85:1974.0 86:458.0 87:1523.0 88:478.0 89:2570.0 90:298.0 91:415.0 92:303.0 93:7195.0 94:746.0 95:3791.0 96:1019.0 97:1027.0 98:325.0 99:1470.0 101:4753.0 102:927.0 103:33359.0 104:2866.0 105:2137.0 107:377.0 108:210.0 109:2412.0 110:311.0 111:1726.0 112:287.0 113:2297.0 114:396.0 115:2252.0 116:1401.0 117:4893.0 118:980.0 119:1597.0 120:80.0 121:364.0 122:33.0 123:965.0 124:233.0 125:916.0 126:66…					70111	26358	33928	35667	61137	22838	30540	264968	38258	9795	8481	70651	7224	1767	10234	49102	37335	72223	91284	19276	14946	26117	30474	18094	28428	39010	147120	42976	16205	188662	134321	64373	39229	95584	77305	61752	32674	47697	46360	21987	28699
146585	348125	124	146585	85:21115.0 86:596.0 91:384.0 92:116.0 93:1588.0 94:6754.0 95:671.0 96:845.0 97:1038.0 103:18551.0 104:1725.0 105:380.0 108:1386.0 110:1261.0 112:688.0 124:29360.0 125:3609.0 126:2523.0 129:806.0 142:589.0 143:215.0 145:342.0 150:39.0 152:218.0 154:221.0 155:160.0 156:438.0 157:523.0 158:2999.0 159:913.0 168:9693.0 169:1302.0 170:682.0 171:458.0 183:4268.0 184:1387.0 186:7576.0 187:1222.0 197:104.…					1279	3459	2095	2022	4180	2893	670	4417	839	479	1394	1342	450	1088	939	1267	577	384	904	1290	567	342	1051	3079	6062	31565	3618	3114	1792	2934	2704	3388	38793	10488	2505	3541	1885	2409	1600	2120	2292
146004	211612	177	146004	85:9364.0 99:7291.0 101:18852.0 102:4065.0 103:22509.0 105:4232.0 114:440.0 115:80423.0 116:11837.0 117:11409.0 119:2252.0 126:1070.0 129:1324.0 130:70862.0 131:11576.0 132:5321.0 133:25717.0 135:4511.0 136:502.0 141:84.0 144:51.0 147:189569.0 148:23680.0 149:24308.0 150:2525.0 151:317.0 157:39.0 162:29.0 163:1000.0 164:374.0 177:23227.0 178:4345.0 180:123.0 183:39.0 188:99.0 194:105.0 197:101.0 …					891	34513	1196	1982	9721	872	8000	54206	6862	544	1812	976	1144	882	1324	5040	988	1109	891	1232	3639	1029	4391	987	48911	425	14102	7026	937	95535	46932	7006	405	28842	1540	1773	937	1803	7776	1025	1712
135777	518970	245	135777	85:400.0 87:167.0 88:110.0 91:163.0 93:132.0 94:61.0 95:598.0 96:99.0 97:275.0 98:176.0 99:481.0 100:114.0 101:227.0 102:169.0 104:28.0 105:129.0 106:49.0 107:91.0 108:73.0 109:413.0 111:547.0 112:87.0 113:342.0 114:76.0 115:256.0 116:80.0 117:1142.0 118:147.0 119:152.0 121:25.0 122:19.0 125:90.0 126:77.0 127:375.0 128:184.0 129:1699.0 130:398.0 131:577.0 132:152.0 133:1003.0 135:47.0 136:24.0 13…					458	6867	1155	2507	7918	4147	138	16422	2243	1050	1208	1730	536	1125	9850	3602	826	2675	701	2474	313	1304	2860	1061	4591	2005	7539	1215	7293	19220	3558	1054	6417	2431	749	171	5462	741	542	523	220
135619	917812	132	135619	85:529.0 87:524.0 88:276.0 89:3917.0 90:573.0 91:5172.0 92:354.0 93:270.0 94:273.0 95:78.0 96:223.0 99:202.0 100:841.0 101:1128.0 102:604.0 103:14166.0 104:2283.0 105:3592.0 106:246.0 109:168.0 111:540.0 113:613.0 114:402.0 115:713.0 116:684.0 117:7571.0 118:915.0 119:1060.0 120:236.0 124:112.0 126:327.0 127:483.0 128:544.0 129:3984.0 130:2028.0 131:2679.0 132:9366.0 133:4469.0 134:631.0 135:1279…					13734	14795	19676	5831	4319	5896	8574	9717	1830	10742	982	11835	7595	393	14309	13825	23852	14320	1598	4659	16482	9851	10143	13722	26574	10795	5095	3056	1832	30955	32130	2521	7288	12109	13097	21512	13091	15973	12498	3524	10265
135260	564758	275	135260	85:490.0 87:328.0 88:96.0 89:4491.0 91:278.0 98:198.0 100:1674.0 101:923.0 102:806.0 105:121.0 107:78.0 109:62.0 111:97.0 112:244.0 113:345.0 114:322.0 115:427.0 116:503.0 117:1642.0 118:320.0 119:231.0 127:529.0 128:1646.0 130:631.0 132:26.0 133:1406.0 139:61.0 140:42.0 141:85.0 142:651.0 144:775.0 145:466.0 146:345.0 147:1531.0 149:269.0 150:93.0 151:42.0 153:152.0 154:140.0 155:2147.0 156:1295…					3533	1894	1884	5262	2331	3021	3237	5019	3726	2611	1463	4368	4507	2463	2794	1916	6717	1273	1854	2590	3980	3709	2717	4007	2590	859	2292	7744	1612	4739	4839	2776	600	2622	640	6332	3700	4117	4653	6280	331
133907	529455	246	133907	85:85011.0 86:38496.0 87:17544.0 88:7712.0 89:19810.0 90:3998.0 91:3022.0 92:461.0 93:269.0 94:1917.0 95:10701.0 96:7250.0 97:1138.0 98:29653.0 99:15728.0 100:102069.0 101:36934.0 102:27953.0 103:37385.0 104:1338.0 105:10218.0 106:280.0 107:1435.0 109:1272.0 110:1548.0 111:3925.0 112:24384.0 113:10407.0 114:28465.0 115:50002.0 116:24692.0 117:21354.0 118:5370.0 119:9793.0 120:1106.0 122:759.0 123…					2419413	142494	915561	3106455	1957213	1914524	2842057	54768	2999560	2402140	221330	2451608	2140598	1162207	2343390	6057382	2387488	2014466	2731758	1589164	2217418	2934067	392575	1382367	379132	6125	1446385	4329535	2612191	24147	74722	5757187	1796	742651	3111776	3372925	2104857	3080829	2011041	1435673	2255642
133778	320742	212	133778	85:391.0 91:252.0 95:78.0 97:113.0 99:694.0 100:261.0 102:76.0 103:232.0 107:67.0 108:49.0 112:108.0 114:84.0 120:494.0 121:219.0 129:812.0 130:710.0 131:222.0 132:70.0 139:102.0 140:433.0 143:143.0 146:272.0 153:109.0 163:63.0 166:299.0 167:36.0 170:111.0 171:928.0 172:300.0 173:139.0 182:87.0 186:146.0 189:1717.0 190:155.0 191:118.0 206:27.0 212:3704.0 213:499.0 214:171.0 226:17.0 228:56.0 233:…					66145	10048	24232	37242	17592	60564	47447	5541	30070	40325	24873	736	39863	20551	64101	35368	36575	26139	42566	58998	51480	56745	27029	139136	9329	14178	12009	6342	30160	24109	13058	23328	32148	8986	77003	108003	59960	43398	877	127015	107410
133612	760492	345	133612	89:4853.0 100:1137.0 101:1170.0 102:377.0 103:26541.0 113:381.0 115:273.0 116:1764.0 117:8062.0 129:2460.0 130:799.0 131:2153.0 132:397.0 133:4569.0 142:2550.0 143:1327.0 144:1205.0 145:646.0 146:3337.0 147:18046.0 148:2398.0 156:435.0 157:1262.0 158:3345.0 159:796.0 160:336.0 168:652.0 169:661.0 170:153.0 172:770.0 173:2849.0 174:8048.0 175:1454.0 182:98.0 185:1001.0 186:1098.0 187:179.0 188:457…					1999	1237	2125	277	4167	1614	668	4136	956	795	649	1492	1183	798	975	2597	898	1458	2411	1018	927	882	913	1392	4326	3574	1544	2152	937	3197	3665	1359	3958	12943	957	1900	959	1156	1375	979	1145
133590	679679	292	133590	102:4074.0 103:42760.0 104:4238.0 107:529.0 117:20595.0 131:7968.0 133:14377.0 134:2526.0 143:8822.0 147:101273.0 148:15149.0 149:11793.0 150:1142.0 151:600.0 175:2223.0 177:932.0 179:319.0 191:39945.0 192:9235.0 193:4883.0 195:231.0 197:963.0 201:2408.0 205:54880.0 207:4958.0 208:1946.0 209:411.0 221:4627.0 223:705.0 229:5992.0 250:134.0 259:693.0 261:296.0 263:324.0 265:443.0 266:264.0 268:75.0…					8578	8054	5766	2599	2734	3349	4328	25738	13907	6715	880	4953	1696	629	2149	3955	9529	1481	11303	2670	2596	10086	966	11503	11065	9659	17549	22265	1138	2670	15015	8138	4042	8128	3846	6403	4105	2070	3356	4556	5108
133467	735258	174	133467	86:1612.0 87:161.0 89:179.0 90:46.0 92:46.0 95:43.0 100:319.0 101:254.0 103:106.0 114:57.0 117:505.0 118:41.0 128:63.0 129:410.0 130:277.0 131:95.0 133:127.0 134:141.0 140:25.0 144:38.0 147:1910.0 148:214.0 155:91.0 159:37.0 163:60.0 171:315.0 172:151.0 174:5206.0 175:953.0 176:469.0 188:36.0 194:34.0 195:19.0 199:14.0 209:46.0 211:58.0 223:53.0 224:79.0 227:30.0 232:38.0 238:200.0 239:66.0 240:2…					15857	2575	2269	2356	1195	3279	11792	5421	3620	4180	390	10941	923	836	11008	5288	30233	3551	11718	6504	14945	18922	4261	11088	5680	2098	1942	1210	2508	3686	3238	17635	3827	6293	15251	20399	14572	14055	24216	23843	4103
133242	391113	85	133242	85:22076.0 86:1685.0 89:369.0 95:92.0 96:90.0 97:535.0 98:371.0 99:4410.0 100:116.0 102:320.0 110:237.0 111:360.0 112:1037.0 113:3145.0 114:294.0 115:238.0 123:34.0 124:89.0 125:183.0 126:435.0 127:1340.0 128:110.0 140:387.0 141:2882.0 142:416.0 153:19.0 154:38.0 156:33.0 168:51.0 169:286.0 170:52.0 197:51.0 210:31.0 228:25.0 240:42.0 284:16.0 287:16.0 297:14.0 446:19.0					4314	83113	7491	10169	31354	5960	6428	141378	22076	7548	5643	8876	6146	3780	5425	20503	4308	6742	5961	5121	8600	8506	9758	8827	90199	12734	44323	21007	6963	88012	104432	20303	23153	79471	3735	6314	7238	7508	7535	4581	10614
133108	710863	205	133108	85:132.0 86:209.0 88:933.0 89:1815.0 90:852.0 91:5940.0 92:1447.0 93:654.0 94:211.0 96:399.0 99:229.0 100:146.0 101:399.0 102:1445.0 103:4263.0 104:1965.0 105:1468.0 106:645.0 107:483.0 108:116.0 109:271.0 110:95.0 111:200.0 113:161.0 115:287.0 116:1462.0 117:2322.0 118:3663.0 119:1823.0 120:2242.0 121:651.0 122:159.0 123:48.0 124:47.0 125:158.0 126:183.0 127:235.0 128:920.0 130:5069.0 131:4883.0…					3310	4040	1363	4461	1651	3195	6292	48986	1576	746	1608	1830	2938	1231	1667	1207	1165	549	1683	1121	2788	2631	1977	4296	13125	1464	1686	2253	1436	2821	48213	1922	1985	2741	2504	2221	2489	6671	6054	3808	1214
132267	1211550	204	132267	89:247.0 99:127.0 100:267.0 101:595.0 103:3076.0 104:207.0 109:183.0 111:103.0 113:132.0 115:90.0 116:265.0 117:1434.0 120:46.0 121:60.0 127:145.0 128:68.0 129:2414.0 130:203.0 131:293.0 133:670.0 142:90.0 143:378.0 145:212.0 147:2826.0 153:49.0 155:362.0 156:55.0 157:256.0 158:81.0 160:1243.0 161:210.0 162:45.0 163:236.0 165:33.0 167:41.0 169:1195.0 170:160.0 171:164.0 177:102.0 180:43.0 181:46.…					705	2979	1540	1212	11114	1101	1018	8633	1092	623	196	544	179	142	834	5035	357	2690	435	330	1460	539	786	200	5650	961	6345	1401	310	10456	8753	1719	1666	6221	479	240	280	669	1093	203	633
131766	794415	95	131766	85:1179.0 86:419.0 87:181.0 88:135.0 89:981.0 90:72.0 91:5894.0 92:1251.0 93:7546.0 94:5536.0 95:11244.0 96:7032.0 97:3345.0 98:565.0 99:666.0 100:35.0 101:317.0 104:166.0 105:1792.0 106:822.0 107:3448.0 108:3160.0 109:4875.0 110:3338.0 111:1293.0 112:212.0 113:149.0 114:18.0 115:197.0 116:1601.0 117:10205.0 118:1081.0 119:1648.0 120:609.0 121:3956.0 122:1879.0 123:1959.0 124:1428.0 125:568.0 126…					3143	19188	4278	3482	1776	2328	2633	25898	1638	3309	1791	4169	2443	383	3443	1959	3831	1208	3156	3111	3847	5023	17629	1339	12772	695	13704	2487	1987	60255	32984	1156	2805	9153	2895	9609	3210	2962	1108	4147	3461
131694	473266	140	131694	86:924.0 87:166.0 88:284.0 89:337.0 90:965.0 91:351.0 92:70.0 93:111.0 96:94.0 97:566.0 100:813.0 102:401.0 106:31.0 107:354.0 108:217.0 110:1022.0 112:351.0 113:100.0 114:338.0 115:185.0 118:252.0 119:89.0 120:55.0 121:45.0 124:20.0 127:168.0 130:520.0 131:301.0 132:137.0 133:378.0 134:3455.0 135:354.0 136:168.0 137:36.0 138:38.0 140:6075.0 141:210.0 142:41.0 143:231.0 144:1720.0 145:240.0 146:7…					566	36330	4037	716	16489	5577	472	26942	22935	16811	888	2577	2531	3911	7422	2099	592	29609	472	794	1343	466	10341	1126	39611	12884	36425	3090	502	18355	25512	1670	62202	12872	318	356	555	1838	266	645	1252
131446	294458	172	131446	85:2183.0 86:7574.0 87:1686.0 88:1675.0 89:1172.0 90:91.0 91:563.0 92:240.0 93:228.0 94:594.0 95:661.0 96:2900.0 97:811.0 98:3012.0 99:3472.0 100:4041.0 101:1931.0 102:2501.0 103:152037.0 104:12489.0 105:5892.0 106:155.0 111:219.0 112:390.0 113:1568.0 114:1203.0 115:1356.0 116:1957.0 117:2535.0 118:421.0 119:149.0 122:65.0 124:749.0 125:125.0 126:3527.0 127:497.0 128:1140.0 129:2557.0 130:3742.0 …					260770	2600	53628	122645	168724	111205	105624	5099	96424	54306	96974	177270	137156	159676	125925	130867	109285	83976	118434	114062	135598	97176	43361	229887	5915	269922	13837	32046	37812	6996	3807	117724	63719	20142	191305	353461	193527	127201	169147	131436	93135
131314	877431	218	131314	85:504.0 86:603.0 87:83.0 89:63.0 90:60.0 95:68.0 96:102.0 97:166.0 98:187.0 99:189.0 100:4516.0 101:612.0 102:313.0 103:282.0 104:106.0 105:85.0 106:70.0 111:53.0 113:114.0 114:356.0 115:1716.0 116:563.0 117:311.0 118:152.0 119:76.0 120:188.0 124:53.0 126:90.0 128:100.0 129:149.0 130:452.0 131:522.0 132:928.0 133:500.0 134:129.0 137:38.0 140:44.0 141:98.0 142:226.0 143:76.0 144:258.0 145:79.0 14…					1238	4065	586	510	931	922	856	4377	449	1413	413	955	1697	569	1304	1059	1935	531	1999	379	1098	1182	1036	2019	3208	954	3135	1043	1380	5491	4270	926	435	3647	1987	3487	1076	3632	2547	2622	836
131166	783427	204	131166	86:66.0 87:120.0 91:105.0 99:43.0 101:273.0 102:51.0 103:3002.0 104:273.0 105:126.0 115:95.0 116:98.0 117:649.0 127:139.0 129:496.0 133:330.0 143:271.0 144:54.0 145:45.0 147:1619.0 149:160.0 159:801.0 160:107.0 161:40.0 163:40.0 169:110.0 177:40.0 189:293.0 190:111.0 191:387.0 203:96.0 204:6909.0 205:1333.0 206:467.0 217:867.0 218:287.0 219:57.0 231:52.0 233:54.0 243:49.0 277:375.0 278:91.0 305:4…					228324	40219	401882	11225	23430	35076	337011	21080	32742	345331	2337	327068	151228	2797	113720	97940	220424	421669	315361	13248	426593	429512	194300	66864	32107	120557	92397	11068	1482	14857	36293	30029	5901	18974	324364	138387	317826	52530	134471	3331	240192
130717	502102	116	130717	85:477.0 86:620.0 88:187.0 89:159.0 91:259.0 92:78.0 93:86.0 95:49.0 96:171.0 97:71.0 99:127.0 100:16.0 101:251.0 103:251.0 104:259.0 108:17.0 114:165.0 116:3897.0 117:615.0 120:164.0 124:26.0 129:120.0 130:234.0 131:80.0 132:115.0 133:395.0 134:47.0 136:23.0 140:87.0 141:40.0 144:66.0 147:197.0 149:262.0 152:983.0 153:95.0 156:350.0 157:26.0 158:224.0 159:29.0 160:198.0 161:184.0 162:43.0 163:22…					15591	17193	16266	15425	28085	22467	21504	8874	48499	31796	6699	19224	68818	22544	16629	86111	20919	18384	29644	6104	31542	30651	13158	28084	37492	23880	46729	27565	19956	9253	13663	52274	34140	11346	36652	35471	18971	13607	35080	34965	32362
130638	872968	174	130638	85:582.0 86:7378.0 87:666.0 88:540.0 89:219.0 94:78.0 95:260.0 96:466.0 97:239.0 98:151.0 99:457.0 100:3281.0 101:394.0 102:1030.0 105:54.0 106:25.0 108:148.0 110:192.0 112:808.0 113:411.0 114:616.0 116:644.0 121:74.0 123:330.0 124:143.0 126:173.0 128:1546.0 130:859.0 131:717.0 132:580.0 133:1061.0 135:336.0 137:95.0 139:157.0 140:379.0 142:770.0 143:748.0 145:223.0 146:363.0 147:4346.0 148:881.0…					10119	3939	2480	1796	2424	5717	5040	4055	1256	2589	804	3963	7937	968	7159	2620	58753	3876	16622	3509	10047	6385	10028	5891	3473	2448	3428	1311	822	4213	4163	3100	2484	4720	36871	25866	20348	29401	21384	56381	2003
130599	623643	116	130599	85:159.0 86:115.0 87:57.0 89:80.0 91:40.0 92:9.0 96:37.0 99:40.0 100:410.0 101:104.0 103:67.0 109:36.0 116:7524.0 117:750.0 118:230.0 123:24.0 124:45.0 129:206.0 131:82.0 133:214.0 142:160.0 158:186.0 160:17.0 166:44.0 217:18.0 231:16.0 242:20.0 260:56.0 267:25.0 269:63.0 270:61.0 271:66.0 280:18.0 304:15.0 326:35.0 331:15.0 333:32.0 351:14.0 353:18.0 356:24.0 371:15.0 378:25.0 449:18.0 456:15.0 …					16494	5100	4312	4544	3011	6166	14645	11684	7073	3630	2697	7688	5527	2782	7579	4636	119383	5779	18534	7939	7375	10672	3413	9301	6092	4326	19756	10403	3368	6733	7614	7595	3081	5602	56266	16994	8293	40591	10580	76320	4121
130597	589607	116	130597	85:30.0 87:118.0 89:193.0 91:34.0 93:46.0 95:127.0 96:104.0 97:103.0 100:239.0 101:99.0 105:60.0 107:52.0 110:11.0 112:38.0 114:77.0 115:142.0 116:4460.0 117:700.0 118:309.0 119:38.0 123:22.0 126:106.0 127:116.0 129:203.0 131:93.0 133:251.0 137:36.0 138:33.0 139:20.0 141:63.0 142:346.0 143:109.0 145:29.0 147:296.0 150:33.0 151:21.0 152:104.0 153:115.0 155:202.0 157:44.0 158:30.0 159:18.0 165:44.0…					27697	308822	7059	16246	6135	10715	12782	307811	192103	1318	2403	4171	4627	3782	657	5769	45699	11921	72193	21407	41821	8888	12975	29711	606823	11729	264283	461933	20896	65107	105251	13203	19136	13158	74542	52726	15162	22336	74540	168266	17876
130558	878863	158	130558	86:845.0 87:163.0 88:123.0 91:136.0 95:17.0 96:53.0 100:646.0 102:651.0 104:19.0 105:125.0 108:32.0 111:19.0 112:17.0 115:134.0 116:179.0 117:158.0 118:54.0 123:34.0 124:13.0 128:171.0 129:70.0 130:176.0 133:66.0 135:66.0 140:44.0 142:65.0 143:55.0 147:971.0 154:40.0 158:5893.0 159:680.0 160:255.0 172:51.0 174:1183.0 175:126.0 184:32.0 198:14.0 201:44.0 204:549.0 210:34.0 219:69.0 220:24.0 221:71…					1150	3055	430	706	1043	1454	1610	4778	651	566	205	1040	951	412	986	473	9877	784	1558	962	981	809	701	874	3090	606	2908	1263	473	4965	4910	547	383	3313	3741	1364	927	9091	2224	7777	228
130462	241165	229	130462	85:2154.0 87:2932.0 89:1345.0 90:130.0 91:2712.0 92:329.0 95:2377.0 97:809.0 98:358.0 99:4167.0 100:502.0 101:1673.0 102:143.0 103:1595.0 104:549.0 105:111.0 107:178.0 109:123.0 110:189.0 111:547.0 112:1097.0 113:3055.0 114:999.0 115:1677.0 117:932.0 119:172.0 121:536.0 122:60.0 123:318.0 125:269.0 126:1593.0 127:238.0 128:2038.0 129:469.0 131:1252.0 132:919.0 134:729.0 135:277.0 137:268.0 138:28…					1106	22369	2188	3516	12527	1519	891	44088	6499	1972	3549	1471	3608	1278	1288	12017	1132	4029	4601	3316	5757	4090	3846	1105	26368	161	11251	9542	1740	54838	43089	5091	192	39664	3832	6120	4510	2672	4480	4764	4103
129774	698623	449	129774	85:102.0 88:64.0 89:88.0 95:581.0 96:54.0 97:336.0 98:118.0 99:257.0 101:37.0 102:61.0 103:74.0 106:53.0 109:259.0 110:61.0 111:71.0 113:94.0 116:68.0 117:405.0 119:157.0 125:179.0 126:104.0 128:105.0 129:112.0 131:1276.0 132:282.0 133:1459.0 134:20.0 135:94.0 136:28.0 138:32.0 140:56.0 141:192.0 142:82.0 143:159.0 144:61.0 146:32.0 147:15271.0 148:2375.0 149:1313.0 151:46.0 155:319.0 157:517.0 1…					79	1717	85	127	462	38	54	4577	296	69	102	58	52	49	72	214	99	108	17	60	40	42	128	148	2531	158	1250	392	60	2482	1815	219	468	2217	80	61	66	182	54	57	290
129225	296924	99	129225	92:54.0 95:50.0 96:102.0 99:6586.0 103:2784.0 104:183.0 105:154.0 109:58.0 121:29.0 124:25.0 134:620.0 136:56.0 142:72.0 144:373.0 157:110.0 168:45.0 172:799.0 185:65.0 241:20.0 274:27.0 275:15.0 356:21.0 376:31.0 394:30.0 398:18.0 414:19.0 419:17.0 423:21.0 425:17.0 428:29.0 447:15.0 472:17.0 476:21.0					45850	47313	1721	3903	11107	15418	16352	22004	20395	1620	16706	27030	21742	22739	17543	14853	20792	2164	2522	3197	21805	1797	11507	5728	81665	92671	21499	13302	18228	74622	93758	7579	252373	15994	2712	70432	3085	5046	4499	2656	6601
128096	971543	423	128096	85:1595.0 86:261.0 88:385.0 89:2643.0 90:319.0 91:1906.0 92:345.0 93:6465.0 94:2407.0 95:18344.0 96:16283.0 97:16707.0 98:7250.0 99:2282.0 101:1060.0 102:444.0 105:551.0 106:903.0 107:1992.0 108:1554.0 109:7361.0 110:6331.0 111:5177.0 112:2042.0 113:985.0 116:5553.0 117:41864.0 118:4863.0 119:3036.0 120:693.0 121:2159.0 122:1200.0 123:4644.0 124:2968.0 125:2251.0 128:750.0 129:41410.0 130:5345.0 …					174	1818	144	394	1162	147	218	4497	414	157	118	116	194	55	176	1139	42	168	100	100	139	159	1046	212	1825	165	966	832	606	3912	4234	488	737	3027	152	118	241	164	545	126	193
128089	896257	369	128089	85:6321.0 86:1066.0 87:3271.0 88:2180.0 89:9022.0 90:911.0 93:6387.0 94:2731.0 95:21421.0 96:6008.0 97:14817.0 98:8003.0 99:4908.0 100:997.0 101:29954.0 102:3459.0 103:67167.0 104:6434.0 105:4049.0 107:4644.0 109:8711.0 110:2718.0 111:7276.0 112:2111.0 113:2823.0 114:554.0 115:5041.0 116:15075.0 117:27967.0 118:3540.0 119:3681.0 121:7415.0 122:1537.0 123:6366.0 124:1402.0 125:2001.0 126:530.0 127…					102	4342	931	157	1043	137	310	19153	534	627	126	437	140	107	384	871	1773	228	632	167	545	6224	1291	56	3384	231	7548	914	96	15571	15692	511	984	1502	4945	482	955	3752	193	200	745
128059	1053576	204	128059	88:46.0 89:152.0 101:644.0 103:1012.0 104:111.0 109:125.0 114:33.0 115:161.0 116:100.0 117:641.0 118:83.0 121:53.0 122:72.0 126:84.0 129:1917.0 130:166.0 133:246.0 143:384.0 145:60.0 147:2438.0 148:228.0 149:306.0 152:25.0 153:103.0 155:88.0 159:61.0 161:78.0 163:94.0 170:23.0 177:100.0 182:52.0 183:61.0 189:550.0 190:84.0 191:530.0 192:42.0 193:161.0 197:50.0 200:31.0 201:42.0 203:111.0 204:4740…					253	3358	1024	135	1611	108	884	8593	1010	3953	135	259	286	158	179	1447	557	854	544	485	1309	678	533	177	97203	407	2415	1516	182	5642	6120	393	256	4076	164	258	8012	557	840	137	296
128051	716108	144	128051	88:36.0 100:863.0 103:274.0 112:136.0 113:143.0 115:109.0 124:41.0 126:95.0 128:196.0 130:129.0 131:261.0 142:95.0 144:7044.0 145:561.0 146:490.0 147:1283.0 152:22.0 155:88.0 163:53.0 171:171.0 172:205.0 180:11.0 192:121.0 193:36.0 195:36.0 204:843.0 205:266.0 206:55.0 219:52.0 222:38.0 233:45.0 236:41.0 243:26.0 245:214.0 246:71.0 247:80.0 251:29.0 252:19.0 253:14.0 265:40.0 272:29.0 279:18.0 29…					7492	182056	35972	31868	1215	32194	6703	388196	1010	38901	546	37910	27253	1203	37874	11502	82434	1719	21914	13094	16661	51354	182591	1678	82548	29698	12047	12852	929	376497	454628	573	4689	47792	83922	9054	50399	87069	27025	23243	34205
128049	966444	156	128049	85:359.0 86:1998.0 88:624.0 89:62.0 98:141.0 99:57.0 100:1716.0 102:466.0 112:291.0 113:130.0 114:226.0 115:981.0 116:449.0 118:49.0 128:1504.0 129:851.0 130:451.0 131:220.0 132:97.0 138:8.0 140:389.0 141:71.0 142:70.0 143:90.0 144:88.0 146:134.0 150:15.0 155:201.0 156:6018.0 157:818.0 158:316.0 160:186.0 161:17.0 170:13.0 173:8.0 174:2466.0 175:440.0 176:21.0 179:30.0 186:114.0 195:46.0 199:148.…					8209	4115	3168	843	700	3081	1717	6264	925	3899	325	8968	4407	268	893	2534	7859	5896	5538	1533	6672	4144	1336	8018	4091	984	2046	866	1171	6657	5231	962	610	2455	3498	5939	1313	3780	1871	3566	2945
128047	690038	158	128047	85:231.0 86:482.0 90:57.0 94:28.0 98:76.0 99:131.0 100:67.0 101:274.0 102:589.0 107:53.0 109:56.0 110:84.0 111:53.0 112:89.0 114:56.0 115:195.0 116:211.0 117:1756.0 118:149.0 128:95.0 129:250.0 130:287.0 132:197.0 133:68.0 134:150.0 141:48.0 142:121.0 151:35.0 157:152.0 158:12294.0 159:1863.0 160:695.0 161:60.0 162:25.0 164:18.0 166:54.0 168:38.0 169:87.0 170:99.0 178:13.0 183:26.0 184:29.0 185:2…					3985	17496	1150	2475	1961	1052	3666	5581	7869	1107	746	1080	1567	618	1568	4465	31083	754	13199	7004	14462	2542	1331	3440	21571	1769	7368	3530	1420	3460	2704	4550	3779	3146	23180	4675	1451	7507	2279	24443	1976
127978	498785	247	127978	85:5483.0 86:568.0 87:2214.0 88:417.0 89:567.0 95:1473.0 96:170.0 97:695.0 98:37.0 99:1868.0 101:4209.0 102:745.0 103:33613.0 104:3185.0 105:1665.0 109:98.0 111:522.0 112:270.0 113:2296.0 114:334.0 115:16246.0 116:2635.0 117:6276.0 118:603.0 119:1368.0 121:170.0 125:354.0 127:1200.0 128:94.0 129:1684.0 131:4149.0 132:507.0 133:10660.0 134:1361.0 135:1202.0 136:100.0 137:60.0 139:32.0 141:1296.0 1…					1483	3358	2855	466	2536	806	2097	4658	1092	695	436	489	294	689	416	9901	1106	2497	558	255	2246	774	440	346	2295	555	2264	4922	458	3385	4626	14774	2768	4100	324	339	476	308	2856	307	1880
127973	520644	319	127973	85:439.0 87:408.0 88:256.0 89:648.0 90:79.0 94:65.0 99:698.0 101:486.0 103:3271.0 104:365.0 105:295.0 111:403.0 113:171.0 115:1450.0 117:1534.0 118:174.0 119:392.0 125:133.0 129:19248.0 130:2662.0 131:2154.0 132:338.0 133:3062.0 134:205.0 135:373.0 139:57.0 141:250.0 142:230.0 143:682.0 144:118.0 146:282.0 147:10936.0 148:1646.0 149:1294.0 150:148.0 151:98.0 152:31.0 153:300.0 154:83.0 155:746.0 …					543	2070	633	460	1552	387	1991	4096	960	367	240	558	433	590	327	3867	619	1495	647	331	1234	844	138	336	1972	435	1932	2789	1033	4890	4305	1578	345	4624	228	305	324	238	771	81	1053
127847	1015842	91	127847	86:133.0 89:550.0 90:291.0 91:26043.0 92:5464.0 93:11603.0 94:1424.0 95:10063.0 96:420.0 97:1873.0 98:169.0 99:249.0 103:1897.0 104:627.0 105:20562.0 106:2963.0 107:8601.0 108:2615.0 109:4505.0 110:569.0 111:773.0 115:3775.0 116:1676.0 117:8426.0 118:1480.0 119:5301.0 120:4800.0 121:5129.0 122:1080.0 123:1766.0 124:240.0 127:1158.0 128:4608.0 129:7129.0 130:1215.0 131:7087.0 132:1690.0 133:6028.0…					1035	21334	1223	2030	4418	609	907	30556	2040	873	716	727	880	764	1074	4106	696	1277	636	610	1308	938	9195	638	24014	1392	7094	2449	633	25915	36436	3247	1076	18378	2015	2225	3422	1670	6000	1082	2158
127714	830631	300	127714	89:466.0 92:108.0 94:113.0 99:155.0 100:217.0 101:450.0 103:3226.0 104:248.0 110:432.0 111:90.0 112:97.0 113:143.0 114:130.0 115:246.0 117:1643.0 118:224.0 119:115.0 122:82.0 127:244.0 128:606.0 129:869.0 131:449.0 133:1487.0 134:167.0 142:1554.0 143:781.0 144:495.0 145:324.0 147:6800.0 148:642.0 149:595.0 150:107.0 152:47.0 154:103.0 155:285.0 156:317.0 158:177.0 159:109.0 165:47.0 166:89.0 168:…					1212	2272	1056	210	634	845	686	2329	410	524	232	1570	427	485	905	1290	250	302	272	1027	1197	488	1103	4566	1736	6759	1193	851	2336	3648	1744	579	4963	3099	116	439	632	414	646	1292	550
127704	1154702	217	127704	85:243.0 86:215.0 88:116.0 90:92.0 94:18.0 96:235.0 97:221.0 101:1337.0 102:413.0 103:9256.0 104:503.0 109:282.0 110:110.0 111:194.0 114:164.0 115:604.0 116:455.0 117:1574.0 118:276.0 129:9467.0 130:924.0 131:643.0 134:495.0 139:63.0 140:105.0 141:167.0 142:278.0 143:1227.0 144:300.0 147:11415.0 148:628.0 149:1523.0 153:317.0 155:1405.0 156:235.0 157:843.0 158:253.0 159:105.0 163:288.0 167:112.0 …					819	3434	4022	366	1123	63	1635	8271	1100	733	135	225	139	139	131	1578	526	5955	1546	158	3390	1703	198	196	4973	251	4205	4998	92	10757	12382	1316	317	3218	283	265	226	310	1222	197	2929
127277	203157	117	127277	87:336.0 101:419.0 102:220.0 115:251.0 116:128.0 117:17177.0 118:1609.0 119:411.0 129:257.0 131:372.0 133:862.0 134:309.0 147:5514.0 148:532.0 149:471.0 150:39.0 219:86.0 360:20.0					36713	21056	2363	4759	11068	1126	329877	27183	3187	1014	3186	3008	121599	2517	49329	6592	2999	7272	3900	1752	70053	16245	1972	19731	37139	3640	22806	6175	1255	35543	144106	33359	97737	10035	50811	11994	2678	23228	641632	1285	2656
126909	856715	174	126909	85:218.0 86:658.0 87:132.0 88:96.0 95:100.0 96:289.0 98:125.0 99:445.0 100:1625.0 101:391.0 102:167.0 103:683.0 106:64.0 110:82.0 111:115.0 112:78.0 113:92.0 114:266.0 115:123.0 116:140.0 118:245.0 119:86.0 121:30.0 124:45.0 125:61.0 126:162.0 128:121.0 129:790.0 130:320.0 131:274.0 132:340.0 133:809.0 134:186.0 135:143.0 138:33.0 139:34.0 140:42.0 141:88.0 143:349.0 144:187.0 146:180.0 147:2258.…					1076	4216	1103	788	1697	1087	912	5541	4931	1198	1081	836	701	459	905	826	6958	1856	2899	1100	721	840	2024	917	6504	4368	4461	4023	555	5379	3950	3133	1587	3075	5706	2479	2142	4873	1668	10320	825
126391	224373	173	126391	87:22.0 88:53.0 99:32.0 103:2.0 105:13.0 108:4.0 109:2.0 110:10.0 111:25.0 112:6.0 115:2.0 116:183.0 117:1267.0 118:96.0 119:10.0 125:2.0 129:242.0 130:3.0 131:565.0 132:309.0 133:26.0 137:1.0 138:26.0 143:37.0 145:103.0 147:368.0 148:20.0 149:2.0 150:3.0 151:7.0 155:5.0 159:13.0 161:33.0 162:1.0 167:4.0 173:1234.0 174:148.0 175:49.0 177:53.0 178:11.0 179:10.0 180:2.0 185:1.0 187:1.0 188:1.0 190:…					3437	20021	7318	6609	10137	4444	678	264124	21897	1904	1134	1862	1168	2737	15959	11280	3209	6828	4580	4711	6013	6179	4719	424	41818	164	13572	7543	670	75036	41346	3922	185	81497	677	939	9520	1577	676	632	1594
125784	935579	361	125784	85:3522.0 86:809.0 87:4108.0 88:1090.0 89:9099.0 90:1025.0 91:6047.0 92:1727.0 93:9767.0 94:1870.0 95:3182.0 96:5368.0 97:3207.0 98:920.0 99:4108.0 100:605.0 101:15243.0 102:2921.0 103:95805.0 104:10140.0 105:12625.0 106:1226.0 107:1083.0 108:281.0 109:9985.0 110:749.0 111:5252.0 112:682.0 113:8744.0 114:1092.0 115:4289.0 116:10580.0 117:30929.0 118:3654.0 119:5025.0 120:624.0 121:5170.0 122:631.…					3498	3055	21778	234	991	296	20299	4899	4557	5116	95	2430	2100	99	1439	15104	5680	21996	12476	167	7427	13609	2004	1238	10536	860	3665	6051	141	4702	10924	2786	130	6317	1463	1982	2942	411	4585	214	3251
125462	708530	160	125462	86:535.0 87:383.0 88:243.0 98:167.0 100:513.0 101:479.0 102:138.0 103:337.0 113:19.0 114:311.0 116:466.0 117:710.0 118:275.0 128:67.0 133:438.0 134:303.0 136:37.0 144:74.0 147:353.0 154:55.0 157:157.0 158:96.0 160:6212.0 161:839.0 162:561.0 163:35.0 164:27.0 174:284.0 176:88.0 184:48.0 187:69.0 199:27.0 201:29.0 211:28.0 213:11.0 218:166.0 226:20.0 232:183.0 234:21.0 252:10.0 265:102.0 266:43.0 2…					1179	3232	1192	540	522	1546	328	8874	975	1961	148	1478	2702	154	1202	1193	3828	257	498	896	272	14417	4461	1110	71895	2578	10598	584	223	3987	20246	665	7544	1645	15297	2835	6045	2239	2940	1236	298
125452	855921	325	125452	85:610.0 89:572.0 90:128.0 91:257.0 92:148.0 93:160.0 94:69.0 95:452.0 98:84.0 99:72.0 101:400.0 103:2827.0 104:167.0 106:114.0 107:388.0 109:160.0 113:146.0 115:130.0 118:161.0 119:122.0 120:93.0 123:146.0 124:19.0 125:18.0 126:66.0 127:57.0 128:348.0 131:1097.0 133:1866.0 134:457.0 136:229.0 137:102.0 138:54.0 139:116.0 140:182.0 141:72.0 143:937.0 144:1097.0 145:202.0 146:126.0 147:5782.0 148:…					591	2222	342	728	1169	412	392	4658	780	377	226	598	714	148	491	683	473	634	904	239	572	420	686	1246	4179	2820	2169	1631	199	5303	2882	1077	2537	3170	286	636	450	479	663	329	482
125241	876777	199	125241	85:1266.0 87:221.0 88:133.0 89:574.0 90:26.0 91:2107.0 92:391.0 93:1746.0 94:507.0 95:2295.0 96:850.0 97:588.0 98:347.0 99:1573.0 100:56.0 101:1275.0 102:153.0 103:2056.0 104:172.0 105:1006.0 106:55.0 107:1270.0 108:201.0 109:4418.0 110:549.0 111:1234.0 112:206.0 113:1112.0 114:148.0 115:536.0 116:1097.0 117:2824.0 118:404.0 119:1075.0 120:264.0 121:825.0 122:509.0 123:532.0 124:149.0 125:694.0 1…					203	46581	1167	313	2747	5184	372	64485	667	775	283	1584	543	1044	7829	2104	8041	1536	510	174	782	1124	14802	982	15627	523	122335	531	228	73569	13023	674	311	3266	10907	521	4699	7169	1126	288	372
124996	505556	166	124996	98:24.0 105:35.0 110:69.0 117:122.0 119:16.0 126:27.0 133:136.0 134:66.0 140:2595.0 141:97.0 147:67.0 165:60.0 166:2605.0 167:69.0 176:20.0 184:342.0 200:80.0 209:1286.0 210:37.0 223:202.0 268:72.0 313:178.0					4569	44081	4215	9754	35125	2411	3340	16904	16053	2671	9321	3474	4836	5580	6405	17992	4900	5036	5399	5417	4265	4325	12062	2639	33078	4889	34891	14230	5674	28397	21954	19665	119874	12991	3943	3476	3909	7089	4832	5809	5230
124976	966058	205	124976	85:378.0 86:23.0 87:285.0 88:216.0 89:1012.0 90:153.0 91:146.0 92:68.0 94:40.0 95:55.0 96:43.0 97:252.0 98:91.0 99:270.0 100:86.0 101:838.0 102:170.0 103:9518.0 104:657.0 105:309.0 106:15.0 107:58.0 108:35.0 109:99.0 110:36.0 111:338.0 112:85.0 113:282.0 114:59.0 115:318.0 116:298.0 117:6648.0 118:645.0 119:371.0 120:76.0 121:51.0 122:39.0 123:59.0 124:59.0 125:86.0 126:70.0 127:96.0 128:53.0 129…					17481	7296	21378	1006	5091	760	16538	10239	7389	7150	187	12069	8325	234	657	39802	14426	38047	19198	365	22104	11715	6773	5415	8064	7459	6118	4611	388	5228	8540	11533	499	9821	1943	8124	7461	1246	16839	501	8644
124578	608604	272	124578	85:784.0 87:362.0 88:226.0 89:8221.0 90:1151.0 91:1625.0 92:120.0 93:206.0 94:71.0 95:71.0 96:145.0 97:283.0 98:1736.0 99:659.0 100:815.0 101:769.0 102:197.0 103:7547.0 104:729.0 105:737.0 106:237.0 107:42.0 108:28.0 109:42.0 110:428.0 111:315.0 112:1293.0 113:736.0 114:272.0 115:736.0 116:355.0 117:741.0 118:52.0 119:2418.0 120:195.0 121:236.0 122:46.0 123:42.0 124:164.0 125:92.0 126:3733.0 127:…					74	2979	179	0	1215	506	28	2811	343	454	164	222	254	267	212	607	61	283	68	97	84	322	383	54	1766	123	900	1540	44	3949	2099	514	329	1549	937	461	70	140	71	648	96
122191	286291	187	122191	85:1365.0 86:1735.0 87:501.0 88:1264.0 89:1213.0 90:270.0 91:407.0 93:794.0 95:6639.0 96:513.0 97:544.0 99:1392.0 100:205.0 101:2510.0 102:402.0 105:3672.0 106:267.0 110:94.0 111:372.0 112:646.0 113:431.0 115:387.0 116:4334.0 117:46601.0 118:4453.0 119:1949.0 120:107.0 123:19.0 125:39.0 128:247.0 129:13878.0 131:16378.0 132:12189.0 133:2234.0 134:518.0 141:100.0 143:2895.0 144:360.0 145:3226.0 14…					1991	17521	1329	4414	5111	2481	623	66091	7798	758	1096	3000	722	1194	5902	5530	1485	3071	2313	2909	2412	2880	4071	1068	38964	431	10039	8193	804	34340	41346	6573	691	73369	1035	1487	3287	1711	886	1388	2670
121404	899939	94	121404	85:612.0 86:362.0 87:380.0 88:237.0 89:702.0 90:153.0 91:16462.0 92:4321.0 93:11614.0 94:5419.0 95:4757.0 96:1419.0 97:1061.0 98:364.0 99:123.0 102:182.0 103:255.0 104:613.0 105:7361.0 106:2391.0 107:4051.0 108:1394.0 109:1040.0 110:226.0 111:332.0 112:102.0 115:668.0 116:1342.0 117:6441.0 118:964.0 119:4684.0 120:1863.0 121:2912.0 122:648.0 123:362.0 124:187.0 125:62.0 128:394.0 129:5220.0 130:9…					4793	42036	2495	4562	5521	1396	1897	30717	2309	398	6493	2245	485	185	3466	4778	2017	1057	2244	2702	2485	7226	7741	7125	38876	8207	14415	2109	7813	36747	34372	576	49995	18664	10713	2785	5065	5633	6558	6137	1552
120980	543140	276	120980	85:160.0 86:422.0 87:153.0 88:139.0 89:282.0 95:24.0 98:136.0 99:99.0 102:3639.0 103:1771.0 104:254.0 105:119.0 109:35.0 110:137.0 112:88.0 114:282.0 116:318.0 117:952.0 118:184.0 119:106.0 120:82.0 129:400.0 130:610.0 131:544.0 132:134.0 133:617.0 135:57.0 142:973.0 144:337.0 147:1409.0 148:323.0 149:261.0 151:29.0 156:151.0 158:3319.0 159:364.0 160:270.0 163:20.0 165:21.0 168:31.0 169:36.0 170:…					502	2373	1575	955	1651	2517	88	3574	800	826	2363	1560	539	2658	548	1424	1738	1599	1408	1525	105	789	628	1227	3620	5122	1307	1885	2355	1918	2740	2517	1721	1430	898	1196	439	1189	274	3274	1121
120954	603994	158	120954	86:982.0 90:94.0 97:42.0 98:167.0 100:1449.0 101:400.0 102:799.0 110:26.0 112:100.0 113:48.0 114:317.0 115:296.0 116:236.0 117:423.0 120:24.0 128:337.0 130:410.0 135:47.0 142:449.0 144:148.0 156:167.0 157:21.0 158:15549.0 159:2030.0 160:980.0 162:36.0 172:21.0 188:50.0 200:21.0 228:12.0 238:20.0 241:45.0 242:27.0 243:23.0 248:25.0 286:11.0 289:175.0 290:56.0 291:20.0 300:26.0 312:20.0 316:17.0 33…					1212	2626	790	1431	1360	1322	2758	5140	3051	1492	417	1387	3098	659	910	3941	30812	918	7961	4922	3179	1787	881	1014	3855	910	4792	7323	1259	3836	3024	7736	683	2646	13937	4146	1123	30206	4434	16973	1020
120781	351744	113	120781	85:46622.0 86:2849.0 89:769.0 90:175.0 91:385.0 92:473.0 93:207.0 94:133.0 95:656.0 96:2171.0 97:2248.0 98:1807.0 99:19477.0 100:1021.0 102:485.0 105:459.0 107:281.0 112:1458.0 113:37447.0 114:2743.0 115:914.0 118:14.0 119:404.0 120:59.0 123:192.0 125:193.0 126:1841.0 127:48785.0 128:3694.0 129:374.0 131:254.0 133:1152.0 134:571.0 137:327.0 139:387.0 140:1168.0 146:107.0 147:1103.0 149:430.0 153:…					893	34285	2361	2117	11992	1807	1100	65328	3488	1183	2065	2103	1268	889	1456	4798	1795	2016	1289	1398	1364	1343	5727	1274	62036	150448	15987	7777	868	44909	47181	5860	97568	34611	1011	599	1254	3097	742	819	2447
120744	291594	132	120744	86:1063.0 87:242.0 88:1085.0 89:1574.0 90:245.0 91:99.0 93:81.0 100:1243.0 102:473.0 103:325.0 105:189.0 111:42.0 112:101.0 115:1102.0 116:390.0 117:725.0 118:517.0 119:408.0 120:84.0 121:46.0 124:45.0 125:62.0 126:75.0 127:90.0 129:76.0 130:465.0 131:555.0 132:12267.0 133:5498.0 134:1606.0 135:428.0 136:87.0 137:57.0 143:47.0 146:619.0 147:2457.0 148:383.0 149:146.0 155:44.0 160:312.0 161:83.0 1…					24173	54155	1041	4819	11695	5393	794	30637	6562	4009	3151	12466	423	412	7799	5974	1128	819	9858	4613	1527	8823	9878	17422	116833	81485	56332	5037	8438	131379	59671	17743	104495	31631	21101	9310	15805	13372	1041	2586	5002
120562	475084	98	120562	98:6741.0 100:212.0 101:112.0 102:564.0 103:798.0 104:118.0 114:18.0 115:31.0 117:125.0 125:62.0 126:139.0 129:186.0 130:232.0 143:65.0 144:151.0 147:222.0 154:45.0 170:105.0 171:760.0 172:143.0 173:85.0 178:18.0 185:41.0 187:151.0 195:21.0 200:1249.0 201:189.0 208:36.0 213:37.0 215:54.0 217:52.0 224:22.0 225:32.0 228:32.0 230:27.0 231:23.0 236:30.0 238:16.0 248:43.0 250:19.0 252:18.0 258:33.0 26…					51370	135349	40967	53147	305988	29238	21996	97571	142734	30149	48492	17751	23850	27700	58223	161685	27467	49318	19521	8226	49238	37121	79737	20863	189875	129376	141778	142109	5135	139842	140334	153986	151478	25529	24361	42275	39828	57162	22973	29819	65404
120466	648626	204	120466	109:802.0 155:1164.0 169:2456.0 191:61184.0 192:11107.0 193:4885.0 194:375.0 204:137473.0 243:1663.0 317:624.0 361:219.0 362:81.0 394:123.0 396:17.0 398:12.0 435:336.0 436:201.0					577584	3584726	1229268	566175	2777404	358527	655795	9214843	1814089	595237	258437	503670	324447	248606	472806	1442333	408895	502603	1410131	348007	300037	1641031	1115519	741404	7304886	1117653	4415708	2082533	248669	319064	1393701	1481149	545987	7288731	921583	535894	610142	607858	291107	306106	677334
119167	926703	132	119167	85:157.0 86:158.0 87:118.0 88:126.0 89:972.0 90:87.0 91:1314.0 92:114.0 94:72.0 95:82.0 98:76.0 99:85.0 100:175.0 101:208.0 102:93.0 103:3884.0 104:626.0 105:1078.0 106:50.0 107:87.0 108:49.0 111:55.0 113:98.0 114:96.0 115:99.0 116:176.0 117:1633.0 118:286.0 119:238.0 120:78.0 121:51.0 124:37.0 125:59.0 128:187.0 129:434.0 130:574.0 131:424.0 132:4126.0 133:1177.0 134:88.0 135:155.0 136:56.0 137:…					19138	26989	48569	19725	12243	19373	43051	12327	3179	36675	3065	24748	28041	4353	39899	42692	77023	43939	51589	12116	37074	29505	37514	46091	9388	50326	12776	12622	6552	8275	6654	7487	36556	60283	36726	52851	33892	42009	33263	8669	20029
119129	750680	103	119129	85:168.0 86:286.0 88:467.0 89:644.0 90:85.0 91:64.0 94:39.0 95:120.0 96:90.0 99:47.0 101:213.0 102:104.0 103:5514.0 104:326.0 105:253.0 106:49.0 107:79.0 108:38.0 110:40.0 111:60.0 114:165.0 115:131.0 116:204.0 118:63.0 119:164.0 120:26.0 121:24.0 122:18.0 123:31.0 125:51.0 126:73.0 128:74.0 130:231.0 131:171.0 133:734.0 134:124.0 137:13.0 139:46.0 140:39.0 141:55.0 142:405.0 143:241.0 144:53.0 1…					19137	6211	17573	13251	12210	10233	12808	11243	2836	8747	3729	23879	13351	3766	8859	35029	6624	22703	18204	6434	14796	14004	7091	21906	12036	17495	10797	5878	8707	11509	11137	10607	50187	42167	14011	19556	8350	8881	20796	6293	5084
119066	740885	117	119066	85:299.0 86:105.0 87:57.0 89:281.0 90:48.0 93:175.0 94:43.0 95:592.0 97:483.0 98:301.0 99:201.0 101:67.0 102:27.0 105:209.0 107:153.0 109:132.0 110:51.0 111:263.0 112:37.0 113:31.0 116:455.0 117:8282.0 118:603.0 119:260.0 121:83.0 123:134.0 124:36.0 125:42.0 129:3583.0 130:425.0 131:1100.0 132:2893.0 133:622.0 134:157.0 135:91.0 136:40.0 138:24.0 143:160.0 144:22.0 145:1892.0 146:216.0 159:133.0 …					28091	28605	10285	3376	94512	8356	2439	104036	24401	7707	3483	7119	2950	37927	3140	164780	3283	58785	8003	3099	40840	18384	112956	2894	32519	72395	210783	19194	1540	152931	56041	180673	166723	84763	6605	10143	22033	4948	1458	7617	65278
119036	869581	172	119036	85:170.0 86:224.0 87:219.0 88:183.0 89:2119.0 90:143.0 91:114.0 92:54.0 93:129.0 94:102.0 95:96.0 96:127.0 97:124.0 98:139.0 99:159.0 100:773.0 101:595.0 102:801.0 103:10007.0 104:933.0 105:333.0 106:126.0 107:156.0 108:76.0 109:146.0 110:86.0 111:118.0 112:99.0 113:222.0 114:307.0 115:186.0 116:318.0 117:3924.0 118:389.0 119:282.0 120:55.0 121:126.0 122:35.0 123:59.0 124:37.0 125:87.0 126:114.0 …					1192	2045	725	397	1816	3612	3932	3895	566	6496	1160	651	3413	3392	5433	564	4308	6423	3381	1813	4276	511	1977	17175	3325	7377	1430	617	207	6469	3701	399	7689	2574	687	785	1337	1610	4642	2330	325
119025	775246	319	119025	85:531.0 86:150.0 87:449.0 88:375.0 89:2250.0 90:189.0 91:82.0 97:938.0 98:145.0 99:546.0 101:1167.0 102:295.0 103:15796.0 104:1544.0 105:722.0 111:218.0 113:444.0 115:118.0 116:264.0 117:7054.0 118:718.0 119:392.0 120:37.0 126:90.0 127:127.0 128:64.0 129:4618.0 130:724.0 131:1463.0 132:190.0 133:3921.0 134:566.0 135:73.0 137:39.0 138:44.0 139:23.0 140:65.0 141:153.0 142:168.0 143:914.0 144:70.0 …					2050	2575	6231	949	2965	1653	13786	13411	9702	1232	274	4350	1199	96	2479	7934	4460	6149	8462	3953	10085	7243	2184	4473	4444	1179	49428	2956	579	11434	3238	2396	1484	7437	876	1283	2574	1223	11929	2503	3967
119023	873486	103	119023	85:1196.0 86:984.0 87:1252.0 88:897.0 89:11086.0 90:889.0 91:655.0 94:448.0 95:879.0 96:13146.0 97:3627.0 98:6149.0 99:1476.0 100:1406.0 101:3508.0 102:1399.0 103:54929.0 104:5536.0 105:2860.0 106:592.0 107:1813.0 108:507.0 109:259.0 110:240.0 111:499.0 112:780.0 113:1463.0 114:1084.0 115:955.0 116:1138.0 117:11584.0 118:1226.0 119:1397.0 120:276.0 121:171.0 122:266.0 123:2227.0 124:287.0 125:248…					83226	14946	24836	7052	44542	17800	38764	24975	9725	9452	6143	38341	17676	11504	19573	81039	59299	50714	67592	17143	87373	37970	813	77827	19482	59364	79508	30377	16826	22266	14802	56078	51740	73607	25203	67169	25768	20135	70458	30915	35884
118964	429961	218	118964	85:522.0 86:3043.0 87:859.0 92:40.0 93:32.0 97:190.0 99:262.0 100:2743.0 101:953.0 103:541.0 108:133.0 109:46.0 111:197.0 116:1229.0 117:405.0 118:572.0 119:262.0 120:121.0 121:75.0 123:42.0 125:29.0 127:344.0 129:95.0 130:1088.0 131:551.0 132:577.0 133:971.0 134:1834.0 135:441.0 137:140.0 138:94.0 141:46.0 142:126.0 144:664.0 145:128.0 146:99.0 147:4285.0 148:631.0 149:413.0 150:92.0 153:57.0 15…					4529	26838	2623	2858	10982	2540	5302	35214	6679	3296	3774	2863	2646	3238	2871	9110	3063	3657	3083	1682	3761	4195	5074	10556	23278	12674	8893	16243	9629	26253	25654	6037	83627	18330	1359	5265	2776	4706	12387	3551	7190
118125	987857	179	118125	86:200.0 87:231.0 88:101.0 89:2021.0 90:64.0 91:104.0 93:102.0 94:27.0 96:83.0 97:56.0 98:113.0 100:132.0 101:583.0 102:401.0 103:5580.0 104:420.0 105:592.0 106:108.0 107:155.0 108:84.0 109:46.0 111:62.0 114:135.0 115:313.0 116:368.0 117:3086.0 118:343.0 119:338.0 120:58.0 123:19.0 124:50.0 125:75.0 126:172.0 127:51.0 128:231.0 129:1599.0 130:491.0 131:774.0 132:140.0 133:1791.0 134:262.0 135:377…					8230	6211	3772	1206	2041	3335	1332	4256	940	4251	597	4551	4207	887	5282	1364	6585	3787	6194	1811	8398	3275	3170	10162	6798	2318	3381	1703	1361	7184	6262	2095	4498	6793	3159	4466	4170	5825	9214	3250	2685
117986	993221	154	117986	86:39.0 87:60.0 89:660.0 90:70.0 93:53.0 94:44.0 95:478.0 96:100.0 97:21.0 98:55.0 99:76.0 100:129.0 101:278.0 102:99.0 103:2915.0 104:283.0 105:204.0 110:89.0 111:77.0 113:103.0 115:175.0 116:189.0 117:958.0 118:73.0 122:204.0 123:55.0 124:20.0 125:58.0 126:70.0 127:99.0 129:771.0 130:118.0 131:313.0 132:84.0 133:705.0 134:100.0 136:17.0 137:35.0 138:15.0 139:46.0 140:59.0 141:68.0 142:136.0 143…					18381	4040	13708	1687	1255	15988	21464	3774	542	11163	255	23069	16207	1749	22199	1586	11977	23705	26518	2231	24607	13652	1889	25046	4973	873	1544	717	1411	4739	5302	687	336	2551	13881	19384	16274	6265	29167	6593	2108
117201	724951	153	117201	85:46.0 86:204.0 89:227.0 93:365.0 94:218.0 95:467.0 97:34.0 98:88.0 99:74.0 100:220.0 101:134.0 102:113.0 103:53.0 109:99.0 110:68.0 113:48.0 114:41.0 116:188.0 121:45.0 123:72.0 126:58.0 128:23.0 130:95.0 138:50.0 141:26.0 143:32.0 144:88.0 145:27.0 149:86.0 152:31.0 153:2919.0 154:283.0 155:32.0 156:65.0 158:47.0 165:29.0 166:56.0 168:270.0 169:22.0 176:24.0 180:25.0 181:741.0 182:99.0 183:78.…					371	6413	1291	5040	7878	131	105	3774	456	14466	17635	1413	274	19274	13269	26258	3325	3205	312	9528	12211	286	668	14683	24632	24828	1032	28359	4994	5303	3594	27420	8256	2670	782	210	644	652	326	2402	3941
113563	831952	232	113563	85:540.0 87:245.0 88:98.0 89:375.0 90:77.0 91:84.0 93:165.0 94:137.0 95:209.0 96:585.0 98:689.0 100:2507.0 101:472.0 102:264.0 104:146.0 105:125.0 107:63.0 108:74.0 109:228.0 110:350.0 111:417.0 113:120.0 114:235.0 115:120.0 117:1048.0 120:27.0 121:123.0 123:75.0 124:177.0 125:23.0 126:83.0 129:280.0 130:188.0 132:59.0 134:135.0 135:78.0 137:189.0 141:63.0 142:391.0 144:83.0 145:41.0 147:1270.0 1…					5460	1742	921	239	779	728	2432	3574	425	382	213	947	1232	268	2084	786	15204	533	5279	2078	3653	4309	2162	633	2560	2134	1610	670	356	3084	2028	452	5817	2312	10728	8201	5174	8644	6064	16620	571
113559	887724	218	113559	85:1226.0 86:9669.0 89:296.0 90:194.0 92:84.0 94:366.0 95:503.0 97:292.0 98:248.0 100:7687.0 101:4594.0 102:1995.0 104:182.0 105:149.0 106:94.0 109:57.0 110:228.0 112:224.0 113:536.0 114:1794.0 115:2185.0 116:1407.0 117:6869.0 118:1240.0 119:297.0 120:196.0 121:471.0 122:167.0 123:354.0 125:537.0 127:39.0 128:5727.0 129:3345.0 130:4427.0 131:1919.0 132:940.0 133:1910.0 134:281.0 135:441.0 137:217…					2091	27873	1822	1518	1149	2844	3167	3734	8387	709	316	1084	953	505	1967	3320	33053	1771	2719	833	1590	1280	1584	1527	42378	1283	90768	12316	1336	94369	85254	9798	482	8081	7160	3512	1862	7504	2755	10589	2748
113534	336933	231	113534	86:4993.0 87:603.0 88:297.0 89:2283.0 90:209.0 91:148.0 92:396.0 96:82.0 97:461.0 98:244.0 99:356.0 100:2707.0 101:472.0 102:510.0 106:315.0 108:913.0 109:182.0 111:75.0 113:230.0 114:884.0 115:168.0 117:617.0 120:64.0 126:3324.0 127:2498.0 128:28.0 129:55.0 130:466.0 131:151.0 134:383.0 138:11.0 139:1981.0 140:673.0 141:35.0 143:41.0 155:27.0 158:323.0 159:387.0 160:154.0 161:32.0 173:28.0 174:1…					779	3156	1108	1291	1255	1048	729	3533	893	510	1339	851	511	984	1101	1666	5698	1203	1921	1133	1074	490	610	1840	2119	1273	1591	2454	837	2896	4341	2616	402	24575	675	1526	1000	1796	878	3441	1175
112533	894565	91	112533	87:77.0 88:69.0 89:64.0 91:4093.0 92:728.0 93:1641.0 94:428.0 95:441.0 96:76.0 97:37.0 102:74.0 103:243.0 104:69.0 105:1285.0 106:1030.0 107:273.0 108:129.0 109:63.0 110:42.0 111:44.0 112:64.0 113:58.0 115:283.0 116:453.0 117:1931.0 118:347.0 119:939.0 120:318.0 121:223.0 122:54.0 123:85.0 124:50.0 125:27.0 127:124.0 128:159.0 129:659.0 130:204.0 131:816.0 132:426.0 133:444.0 134:163.0 135:185.0 …					19212	164813	6571	44325	4986	7798	11891	57619	10151	20470	14046	3259	12171	1155	4665	24182	102218	2354	11131	11104	9987	8318	20574	24098	81753	41713	30136	5677	35788	104073	80984	8580	256351	53608	5967	21193	2599	25972	47992	29125	20219
111776	793451	174	111776	86:1613.0 87:117.0 97:10.0 100:526.0 101:125.0 102:199.0 108:17.0 117:332.0 119:23.0 124:14.0 129:371.0 130:205.0 131:636.0 132:36.0 133:155.0 134:19.0 135:31.0 136:36.0 147:762.0 149:111.0 158:33.0 159:9.0 162:49.0 174:4964.0 175:756.0 176:539.0 177:97.0 178:7.0 179:91.0 180:52.0 192:95.0 193:40.0 204:129.0 230:37.0 321:21.0 341:13.0 414:14.0 415:14.0 419:20.0 434:14.0 459:14.0 472:13.0 477:176.…					43834	11866	52911	6717	7469	50793	34000	5180	15647	7025	12475	33004	35650	7416	44186	9278	39440	14878	29786	20161	19631	29505	7669	30128	12625	51695	6639	7414	17141	2294	3238	11507	17599	3099	31563	38197	27844	33503	55612	66633	6191
111732	689146	174	111732	86:1666.0 87:110.0 100:1003.0 102:423.0 115:24.0 116:298.0 118:21.0 129:322.0 130:203.0 142:96.0 143:116.0 160:54.0 171:21.0 174:5420.0 175:772.0 176:567.0 177:40.0 178:16.0 187:14.0 319:15.0 361:13.0 387:14.0 389:132.0 390:28.0 494:18.0					13914	6261	983	3536	8228	1402	2732	3212	5380	733	1663	935	2516	959	2275	2759	26890	1072	14043	5261	1954	4123	1544	5581	9241	822	4574	12398	1062	3912	2811	95817	2717	3885	17798	15239	3507	26625	4505	33922	2090
111263	853451	132	111263	100:37.0 104:18.0 111:446.0 113:60.0 116:1334.0 117:103.0 118:46.0 123:64.0 125:379.0 126:50.0 127:98.0 129:61.0 132:3373.0 133:335.0 134:88.0 141:20.0 145:16.0 146:18.0 147:118.0 151:25.0 155:23.0 156:22.0 178:63.0 180:18.0 187:22.0 189:107.0 194:17.0 200:27.0 214:21.0 224:20.0 229:50.0 230:58.0 292:56.0 340:19.0					986	5655	2948	12714	3044	1053	1504	5782	7252	852	2087	618	654	3029	995	14048	356	965	313	1631	312	455	7931	1077	5533	3769	2131	41651	8306	26140	82870	16349	15946	7437	6149	5632	705	341	1455	644	2412
111255	884835	103	111255	85:229.0 86:140.0 87:126.0 88:78.0 89:1682.0 90:104.0 92:38.0 93:89.0 94:120.0 95:238.0 96:2269.0 97:260.0 98:344.0 99:143.0 100:234.0 101:549.0 102:170.0 103:7692.0 104:579.0 105:368.0 107:145.0 108:86.0 109:39.0 111:38.0 112:83.0 113:153.0 114:155.0 115:155.0 116:355.0 117:3241.0 118:326.0 119:188.0 120:23.0 122:41.0 123:433.0 124:87.0 128:298.0 129:2374.0 130:312.0 131:628.0 132:105.0 133:1511…					5619	9392	8805	6271	16351	8050	12791	107569	9117	12121	2106	12692	12677	5338	9151	34089	22430	14471	32114	5539	9700	12993	9875	1932	11860	4946	53927	6352	8077	64467	55436	25721	6787	17520	12315	23673	8177	20753	28583	12054	13023
110628	469020	144	110628	85:915.0 86:242.0 98:244.0 99:244.0 100:1001.0 101:39.0 102:97.0 111:68.0 112:64.0 113:251.0 114:110.0 115:102.0 118:31.0 126:36.0 128:149.0 129:76.0 130:131.0 131:297.0 132:163.0 133:154.0 138:38.0 139:29.0 144:2853.0 145:322.0 146:55.0 147:952.0 148:84.0 149:214.0 155:132.0 157:78.0 158:65.0 164:13.0 167:27.0 169:40.0 172:35.0 173:74.0 174:42.0 184:18.0 188:2224.0 189:324.0 190:125.0 191:124.0 …					1047	13835	1287	1035	4880	1068	371	7027	3570	1081	843	1128	479	777	1027	2782	3975	2050	779	869	3531	513	2147	501	15068	14174	5768	4037	479	16399	7152	1493	71181	3266	1777	4946	1129	1760	435	1147	1162
110612	715649	172	110612	85:330.0 86:1726.0 87:243.0 88:355.0 94:50.0 96:50.0 98:208.0 99:313.0 100:5409.0 101:653.0 102:1493.0 103:1102.0 109:175.0 110:25.0 111:17.0 112:149.0 113:66.0 114:598.0 115:1470.0 116:2400.0 119:179.0 126:193.0 127:112.0 128:1079.0 129:2249.0 130:738.0 131:1290.0 132:273.0 133:1719.0 134:182.0 135:55.0 137:42.0 140:81.0 141:28.0 142:597.0 143:111.0 144:743.0 145:20.0 146:191.0 147:8879.0 148:12…					5633	113687	24758	3516	7924	25236	7351	258784	2930	31016	4115	30542	19822	4683	29706	7373	6488	5044	20057	15327	5371	44185	142844	11481	58210	21469	114247	7294	5520	229246	277858	2661	16404	30415	54404	31602	45762	34195	6989	10723	22451
110607	521860	274	110607	85:953.0 86:1061.0 87:554.0 88:86.0 89:271.0 90:51.0 91:68.0 92:56.0 94:368.0 95:373.0 96:667.0 97:931.0 98:265.0 99:464.0 100:4433.0 101:690.0 102:501.0 103:1012.0 104:119.0 105:378.0 106:81.0 107:92.0 110:112.0 111:150.0 112:12174.0 113:1024.0 114:348.0 115:858.0 116:266.0 117:1573.0 118:245.0 119:394.0 120:70.0 121:65.0 122:36.0 123:18.0 124:34.0 125:84.0 126:169.0 127:173.0 128:61.0 129:1991.…					4633	2045	998	1140	1473	1917	1592	3895	1638	1314	936	2598	1191	674	1855	1404	1639	1518	509	410	27365	1189	918	2248	2796	20954	890	1378	1270	4024	3167	1810	33374	1978	759	2196	1849	1205	2862	2209	2128
110501	760155	103	110501	87:63.0 88:156.0 89:584.0 92:22.0 94:62.0 95:331.0 99:161.0 101:498.0 103:5482.0 105:262.0 106:128.0 107:675.0 110:34.0 111:33.0 112:105.0 113:159.0 114:129.0 115:93.0 116:374.0 117:1818.0 118:220.0 119:217.0 121:23.0 122:50.0 124:39.0 125:96.0 126:120.0 128:187.0 129:716.0 130:106.0 131:513.0 132:240.0 133:997.0 135:290.0 138:61.0 139:110.0 140:86.0 141:12.0 142:360.0 143:253.0 144:48.0 145:95.0…					20390	69556	21691	20396	48187	19738	10513	39149	49451	14718	10503	21237	13954	10167	17074	23545	13149	16551	30107	10513	5698	6027	46757	17304	116597	49382	24170	31449	21972	17189	243806	33103	114366	132221	14758	23707	3434	20286	21803	22422	10813
110413	468213	89	110413	85:412.0 86:918.0 87:1231.0 88:236.0 89:19764.0 90:1081.0 91:817.0 97:98.0 98:1017.0 99:154.0 100:186.0 101:4195.0 102:119.0 103:1190.0 105:32.0 109:111.0 112:926.0 113:130.0 116:1743.0 117:22270.0 118:2413.0 119:1094.0 126:342.0 128:131.0 129:1948.0 130:835.0 132:149.0 133:2812.0 139:253.0 140:1552.0 142:289.0 143:215.0 144:197.0 145:53.0 146:59.0 148:508.0 149:263.0 154:1145.0 155:127.0 156:382…					5176	8079	46417	1667	173505	52703	1408	30074	21277	117659	6762	24578	28440	31847	61465	7000	52841	232910	1308	4076	15385	2066	98572	10372	45644	1904	10655	14062	1698	13277	12027	2904	37503	30082	232	1124	4452	16932	1290	23004	12563
110359	674032	174	110359	85:349.0 86:2742.0 88:215.0 89:495.0 92:117.0 96:95.0 98:155.0 99:290.0 100:1574.0 101:233.0 102:883.0 103:710.0 104:84.0 110:60.0 111:80.0 113:116.0 114:118.0 116:300.0 125:67.0 129:413.0 130:482.0 131:620.0 133:667.0 134:63.0 135:44.0 136:23.0 138:20.0 140:55.0 143:329.0 146:134.0 147:1104.0 152:70.0 158:552.0 159:25.0 160:521.0 161:109.0 162:22.0 163:17.0 169:76.0 170:47.0 171:92.0 172:160.0 1…					55626	8735	12261	4692	5362	7030	35660	16744	12573	8221	4238	16502	5798	3010	20343	8816	255927	14136	153063	45002	23846	29502	8444	27571	13420	5299	19046	4133	4070	2482	5195	1856	6175	10345	117659	107870	17290	121445	28412	126737	5173
110355	623532	174	110355	85:242.0 86:1986.0 87:252.0 88:134.0 89:32.0 90:30.0 97:49.0 98:80.0 99:37.0 101:121.0 102:448.0 103:257.0 104:43.0 105:64.0 113:95.0 114:133.0 115:153.0 117:803.0 118:80.0 119:98.0 124:38.0 130:221.0 131:154.0 132:108.0 133:277.0 138:18.0 139:37.0 144:164.0 145:41.0 146:83.0 147:1050.0 148:89.0 149:136.0 157:152.0 159:15.0 160:98.0 161:28.0 174:4257.0 175:535.0 176:452.0 177:101.0 187:36.0 188:2…					41069	7726	15150	27881	8915	17011	26101	8914	23313	13860	8757	32865	21322	11569	25202	16793	49432	20195	24269	17311	37895	16536	13881	27758	8476	25571	8543	13522	6469	3836	5800	31496	8122	4624	47016	33241	30682	18775	41635	59892	24852
110346	763505	174	110346	85:119.0 86:1903.0 87:217.0 88:116.0 93:27.0 94:61.0 95:80.0 96:49.0 97:46.0 99:85.0 100:853.0 101:112.0 102:143.0 103:73.0 106:45.0 111:29.0 112:57.0 113:77.0 114:58.0 115:109.0 116:63.0 117:24.0 118:25.0 119:21.0 122:23.0 124:36.0 125:47.0 126:78.0 127:69.0 128:144.0 130:357.0 131:276.0 132:36.0 133:68.0 136:14.0 137:55.0 138:45.0 139:56.0 140:91.0 141:87.0 142:180.0 144:62.0 146:191.0 147:369.…					12331	3484	6971	1633	2846	6667	11092	5702	12491	2624	1119	9461	9956	1838	12389	2802	4210	6235	11727	4291	8217	2877	18352	10177	2678	10151	2614	1205	3129	4062	5907	1971	21301	29224	5670	13495	11851	16133	3435	8434	2072
110343	723255	202	110343	85:627.0 86:261.0 87:21356.0 88:1373.0 89:5326.0 90:130.0 91:161.0 95:237.0 96:68.0 97:1088.0 98:343.0 99:1634.0 100:2143.0 101:1471.0 102:1075.0 103:9375.0 104:938.0 105:1028.0 107:87.0 108:134.0 109:278.0 111:454.0 112:509.0 113:954.0 114:629.0 115:703.0 116:3570.0 117:10573.0 118:1265.0 119:647.0 120:158.0 122:136.0 123:291.0 124:123.0 125:136.0 126:277.0 127:331.0 128:962.0 129:16447.0 130:32…					6430	38704	2648	7850	4477	6073	1964	22084	4514	2935	523	5989	1507	3642	4970	8013	8244	3201	8602	5691	423	5621	4163	816	179634	17488	45413	11427	15899	3385	9714	32710	26056	15470	7353	7133	4994	11177	4518	20009	4493
110328	389635	166	110328	86:334.0 89:65.0 90:62.0 91:1163.0 92:48.0 94:151.0 96:2187.0 97:399.0 98:621.0 100:840.0 101:52.0 103:159.0 104:915.0 105:109.0 109:50.0 110:844.0 111:50.0 114:88.0 116:518.0 118:96.0 120:398.0 121:162.0 122:51.0 124:48.0 125:37.0 128:254.0 130:78.0 134:92.0 137:124.0 139:139.0 140:26.0 142:494.0 143:423.0 144:325.0 145:66.0 146:1318.0 147:1049.0 151:40.0 155:164.0 166:4486.0 167:314.0 170:2273.…					2827	17471	1771	4200	13815	2457	2323	16262	7233	2110	3605	3128	2605	1419	3361	5869	2320	2374	2070	2532	3025	2574	4413	4569	18776	6886	11185	5448	2992	15684	20531	8590	11696	5649	2864	4689	2418	3448	2864	4428	5665
110315	896692	186	110315	85:276.0 88:82.0 89:1688.0 90:198.0 91:196.0 93:255.0 94:221.0 95:484.0 96:4285.0 97:391.0 98:438.0 99:298.0 100:271.0 101:748.0 102:288.0 103:8168.0 104:661.0 105:558.0 106:72.0 107:225.0 108:34.0 110:18.0 111:134.0 113:146.0 114:221.0 115:307.0 116:526.0 117:3288.0 118:322.0 119:475.0 120:64.0 121:113.0 123:663.0 124:204.0 126:47.0 127:117.0 128:355.0 129:2509.0 130:464.0 131:735.0 132:206.0 13…					4015	24868	959	2835	3110	1050	3721	12929	1006	1890	1066	766	1055	430	435	2879	2486	1580	4193	3661	2223	2004	1764	3193	13390	2685	3779	3511	2005	8613	6334	3008	7796	7890	1389	3974	746	1785	1397	5868	2024
110189	894559	174	110189	85:233.0 86:7873.0 87:1113.0 88:299.0 94:49.0 97:35.0 98:314.0 99:57.0 100:9516.0 101:1255.0 102:1023.0 106:21.0 108:212.0 109:178.0 111:45.0 112:213.0 114:227.0 115:588.0 116:687.0 118:71.0 119:90.0 126:34.0 128:1135.0 129:1015.0 130:1300.0 131:1203.0 132:372.0 133:607.0 134:161.0 135:403.0 140:111.0 141:23.0 142:839.0 143:218.0 144:205.0 146:408.0 147:1503.0 148:446.0 154:563.0 156:2083.0 157:1…					14737	3711	4389	931	891	6084	21845	6103	862	2958	320	2641	3136	767	6918	1347	81218	2814	32656	9224	10776	14371	6410	4642	2825	1919	1572	837	1031	10042	3985	802	4617	1788	32494	24674	27969	40686	7591	52465	1083
110182	1076844	202	110182	89:378.0 95:76.0 97:125.0 103:2645.0 109:24.0 117:1062.0 121:105.0 123:41.0 128:55.0 129:826.0 130:251.0 131:249.0 132:53.0 133:513.0 134:44.0 142:107.0 144:103.0 145:89.0 147:1781.0 148:196.0 149:106.0 151:28.0 152:50.0 155:30.0 156:31.0 158:363.0 159:175.0 162:37.0 168:41.0 169:28.0 170:42.0 172:62.0 183:89.0 184:36.0 188:24.0 189:157.0 190:61.0 191:87.0 195:64.0 196:28.0 199:35.0 200:193.0 201…					2482	54559	3517	2815	19223	2412	4466	59185	4322	4114	745	2521	3538	556	3244	7273	2334	2653	4188	1410	3919	3772	34337	6304	16510	7265	21167	9279	1489	108172	97387	5408	4762	29367	1899	6908	3332	2959	3784	1017	1923
110170	995815	218	110170	85:158.0 86:459.0 87:291.0 88:173.0 89:477.0 90:122.0 91:229.0 93:55.0 95:151.0 96:169.0 97:127.0 98:392.0 99:67.0 100:383.0 101:873.0 102:363.0 103:3484.0 104:115.0 105:264.0 108:56.0 110:106.0 113:95.0 114:294.0 115:209.0 116:3970.0 117:2215.0 118:526.0 119:78.0 120:42.0 124:27.0 125:275.0 127:169.0 128:648.0 129:911.0 130:483.0 131:279.0 133:1002.0 134:94.0 137:59.0 138:128.0 139:41.0 140:109.…					1008	4948	794	272	964	687	1219	4417	784	1221	283	624	866	355	1212	604	2390	1148	1514	597	987	697	833	2393	3090	2158	1714	842	192	5341	4234	907	466	4505	596	1499	766	1324	1692	506	419
110131	721152	116	110131	86:424.0 88:55.0 93:33.0 96:705.0 97:171.0 100:553.0 101:318.0 103:351.0 110:49.0 114:222.0 115:321.0 116:22448.0 117:2843.0 118:1941.0 119:101.0 125:26.0 128:191.0 129:865.0 133:349.0 134:37.0 137:55.0 147:1165.0 148:105.0 151:29.0 158:404.0 172:99.0 181:29.0 183:100.0 184:75.0 185:197.0 210:93.0 245:143.0 246:25.0 256:64.0 266:96.0 358:37.0 371:15.0 419:62.0 428:37.0 458:16.0 464:13.0					8217	18102	3797	1843	7172	3348	12751	6826	1787	1340	1043	2173	3211	1334	6664	2546	102705	2018	23608	11334	1986	5922	3072	3460	83313	7456	29975	5601	7756	5266	6150125	13595	162849	10846	44481	18744	2407	47846	9101	44779	1014
110125	748190	218	110125	86:852.0 100:1414.0 101:2243.0 102:812.0 104:47.0 114:400.0 115:178.0 117:3437.0 118:380.0 119:106.0 127:139.0 128:1948.0 129:2685.0 130:2016.0 131:477.0 132:153.0 133:736.0 142:73.0 144:105.0 145:254.0 146:580.0 147:2066.0 148:340.0 149:483.0 155:40.0 157:513.0 159:57.0 160:346.0 161:27.0 171:411.0 172:228.0 184:16.0 191:28.0 197:33.0 201:28.0 202:305.0 203:27.0 216:55.0 217:727.0 218:12049.0 21…					1799	7044	6136	3607	22849	6452	1554	11564	573	7875	258	11998	6500	9246	1054	36749	14289	15327	2472	1567	2109	1343	4041	4639	14096	10327	35951	3147	9451	4062	3985	46175	25848	15446	4150	2234	2320	7235	1112	3966	11931
110123	708131	218	110123	85:729.0 86:4555.0 87:2784.0 88:741.0 90:285.0 93:63.0 94:497.0 96:287.0 97:486.0 98:518.0 99:1161.0 100:5657.0 101:4752.0 102:3623.0 104:183.0 105:189.0 106:75.0 107:68.0 108:98.0 109:155.0 110:359.0 111:232.0 112:497.0 113:59.0 114:2386.0 115:3306.0 116:2537.0 117:21320.0 118:2629.0 119:1390.0 120:129.0 121:200.0 124:170.0 125:182.0 126:490.0 127:643.0 128:6866.0 129:4579.0 130:7303.0 131:3135.…					2853	4393	912	722	3441	1552	3233	6786	839	2116	314	1171	2794	255	1962	675	24173	648	2028	3968	955	17729	5760	717	4208	1487	4518	684	1132	15346	15941	802	4075	2288	6287	3138	6098	18870	2674	11678	1233
110021	972516	205	110021	85:703.0 86:8793.0 87:258.0 88:1120.0 89:4658.0 90:279.0 91:62.0 93:43.0 94:548.0 95:339.0 96:3295.0 97:140.0 98:132.0 99:275.0 100:5064.0 101:1317.0 102:1383.0 103:21316.0 104:1873.0 105:758.0 109:53.0 110:23.0 111:282.0 112:1127.0 113:618.0 114:560.0 115:646.0 116:897.0 117:8170.0 118:717.0 120:19.0 123:313.0 124:125.0 126:440.0 128:2996.0 129:5609.0 130:1974.0 131:2147.0 132:309.0 133:2502.0 1…					8457	4469	3318	1640	1783	2290	4299	6786	1295	3378	244	8330	5001	514	5897	4750	2756	5098	5643	1102	5535	2022	1304	8912	6533	3725	2027	2114	444	9629	7223	272	2141	11513	1617	5761	1103	1506	7289	2163	2474
110013	823823	117	110013	86:5239.0 87:624.0 88:109.0 89:2311.0 90:192.0 91:150.0 93:151.0 94:131.0 95:140.0 96:30.0 98:214.0 99:273.0 100:2601.0 101:1397.0 102:1256.0 103:8399.0 104:616.0 105:468.0 107:144.0 108:100.0 112:428.0 113:447.0 114:454.0 115:1048.0 116:1237.0 117:20148.0 118:1690.0 119:840.0 120:27.0 122:48.0 123:39.0 124:65.0 127:172.0 128:1071.0 129:2336.0 130:1264.0 131:2376.0 132:562.0 133:2715.0 134:304.0 …					93374	34992	41451	20654	35495	40632	52886	37302	6359	37488	6742	62475	44881	10185	52066	33170	43108	70886	69395	22934	79538	37951	34707	130763	26545	60460	18639	11015	17592	39718	41275	21105	47455	61594	31921	68681	33836	25073	97231	27507	38737
110008	983135	174	110008	85:1475.0 86:13278.0 87:1643.0 88:1267.0 89:6896.0 90:603.0 91:403.0 92:123.0 93:308.0 94:1728.0 95:1019.0 96:12279.0 97:1548.0 98:1247.0 99:633.0 100:9059.0 101:3188.0 102:4684.0 103:38597.0 104:3628.0 105:1475.0 106:407.0 107:317.0 108:242.0 109:178.0 110:209.0 111:129.0 112:2323.0 113:974.0 114:1440.0 115:889.0 116:3799.0 117:11926.0 118:1536.0 119:851.0 120:263.0 121:344.0 122:117.0 123:871.0…					10329	4065	8875	686	2351	8551	12943	4015	1404	8512	1220	4549	9271	5226	11193	8133	9687	12453	16711	2757	13608	8049	5792	28794	2884	19270	2434	1794	2773	4965	3772	1748	11910	16328	2757	5498	9177	3154	12453	2537	1211
110001	567979	116	110001	86:1387.0 87:495.0 90:10.0 91:135.0 93:237.0 98:580.0 99:2317.0 100:4852.0 101:256.0 104:39.0 111:65.0 112:224.0 113:343.0 114:980.0 115:775.0 116:84509.0 117:9770.0 118:7457.0 119:5.0 120:86.0 125:174.0 127:108.0 128:1446.0 130:1101.0 131:231.0 132:238.0 142:277.0 143:1847.0 144:709.0 145:75.0 151:46.0 152:12.0 155:100.0 157:48.0 158:29.0 172:399.0 188:290.0 193:19.0 195:28.0 197:55.0 201:24.0 2…					4022	4746	2038	20550	4570	4282	7135	7709	10861	2130	2720	2981	4556	5016	3458	4841	44009	2390	13365	5250	3482	2198	1411	2666	13773	4254	8770	11518	3946	5379	3843	8351	8841	2932	17672	6157	2608	29243	5227	16862	6080
109401	533535	102	109401	85:933.0 86:579.0 87:297.0 88:468.0 89:228.0 90:243.0 91:61.0 94:238.0 96:39.0 98:316.0 99:80.0 100:417.0 101:142.0 102:11005.0 103:1251.0 104:502.0 105:48.0 107:93.0 110:123.0 111:222.0 112:140.0 114:260.0 116:247.0 117:82.0 118:71.0 120:36.0 122:31.0 128:724.0 129:146.0 130:358.0 131:340.0 132:169.0 137:32.0 138:50.0 139:18.0 140:68.0 141:75.0 142:392.0 143:234.0 144:482.0 145:138.0 146:40.0 14…					4693	5428	2037	4829	25675	5620	2570	10560	10455	2948	12089	4425	5377	14131	5512	7788	1568	2731	2135	2296	2754	3403	2297	4950	9535	39938	20580	18907	8741	13465	12205	22889	54607	11847	1652	3793	3422	5479	8228	1380	4367
109386	542775	204	109386	85:154.0 86:147.0 89:833.0 91:127.0 94:33.0 95:40.0 98:183.0 99:112.0 100:268.0 101:919.0 102:125.0 103:4123.0 104:411.0 105:159.0 110:296.0 113:77.0 114:97.0 115:131.0 116:352.0 117:3335.0 118:304.0 119:258.0 129:917.0 130:319.0 131:918.0 132:80.0 133:1729.0 134:292.0 144:52.0 147:5348.0 148:1055.0 149:274.0 151:36.0 157:297.0 158:223.0 159:40.0 163:57.0 168:35.0 172:786.0 173:181.0 175:93.0 177…					26139	23934	12739	4151	31004	10377	15722	19755	2949	7621	5096	16696	12185	5316	14937	27930	20343	18528	19599	3980	20147	12915	17394	34490	15980	18663	13761	6347	3998	10607	25690	12090	20629	64883	13661	19559	11992	15123	17369	6518	3452
107960	826841	158	107960	85:11.0 86:680.0 87:480.0 88:50.0 89:1643.0 90:43.0 91:188.0 92:1.0 93:116.0 94:22.0 95:114.0 96:35.0 98:4.0 99:48.0 100:503.0 101:354.0 102:196.0 103:5833.0 104:484.0 105:236.0 106:16.0 107:49.0 108:17.0 109:66.0 111:4.0 113:199.0 114:171.0 115:113.0 116:209.0 117:5457.0 118:489.0 119:311.0 120:3.0 124:6.0 125:1.0 126:1.0 127:358.0 128:339.0 129:912.0 130:254.0 131:473.0 132:15.0 133:1213.0 134:…					60458	9367	28586	17158	15697	30492	37012	6465	2419	25486	3792	39555	34049	6893	33659	17994	29220	47908	49129	14838	56231	26858	12547	87774	4091	30209	3258	3138	11149	5002	5053	543	22273	23407	18180	43812	22220	18871	61646	18077	21762
107901	611996	128	107901	85:142.0 86:1364.0 87:51.0 88:92.0 98:165.0 99:635.0 100:3800.0 101:421.0 102:229.0 109:60.0 112:31.0 114:82.0 115:1351.0 116:325.0 122:403.0 123:14.0 124:46.0 125:44.0 126:63.0 127:135.0 128:3771.0 129:279.0 130:366.0 131:71.0 132:104.0 133:112.0 134:11.0 135:57.0 139:13.0 140:27.0 141:427.0 142:657.0 143:118.0 144:145.0 147:424.0 148:44.0 155:79.0 158:114.0 159:24.0 160:65.0 169:33.0 171:191.0 …					5786	3711	365	800	1354	1845	3507	5421	979	746	522	1752	2204	492	3515	1558	2687	1346	5579	3188	5175	3688	2034	3134	5385	2434	1307	1033	726	6356	5053	1221	13049	4410	14303	1686	5375	3420	9731	15587	750
106936	238992	244	106936	89:281.0 90:73.0 91:107.0 94:27.0 96:263.0 97:321.0 98:50.0 100:123.0 103:295.0 104:168.0 105:568.0 106:201.0 107:219.0 115:502.0 116:128.0 117:135.0 119:277.0 120:233.0 121:220.0 124:360.0 126:387.0 133:1266.0 134:130.0 135:434.0 136:99.0 137:370.0 138:21.0 147:304.0 149:328.0 151:3191.0 152:1361.0 153:386.0 154:35.0 155:71.0 163:41.0 174:105.0 176:31.0 177:122.0 178:243.0 179:98.0 193:51.0 194:…					650	108209	2516	4647	13683	879	271	137362	8372	1153	6000	1019	640	390	1377	11055	447	511	531	1301	392	1714	6480	95	71806	1179	22408	8471	2403	104599	106176	7353	195	109576	6438	6928	6470	8477	746	758	2180
106482	772969	128	106482	85:1837.0 86:2306.0 87:2099.0 88:5423.0 89:1045.0 90:664.0 91:1108.0 92:224.0 93:379.0 94:143.0 95:300.0 96:314.0 97:448.0 98:1652.0 99:1282.0 100:26445.0 101:5270.0 102:2664.0 103:4984.0 104:630.0 105:1442.0 106:425.0 107:512.0 108:115.0 109:3691.0 110:490.0 111:1768.0 112:1727.0 113:2271.0 114:5293.0 115:4795.0 116:5273.0 117:3748.0 118:1046.0 119:1716.0 120:345.0 121:581.0 122:82.0 123:243.0 1…					8778	4216	1630	1381	2258	1859	2932	19996	6569	1679	391	2035	3637	96	2442	2358	7250	973	1875	1056	4854	1998	8171	11861	7328	2324	8562	6491	51436	13239	17649	5853	14983	3933	3007	185534	3644	11642	74431	30809	3259
106191	550320	117	106191	85:202.0 86:3903.0 87:414.0 88:60.0 89:215.0 90:16.0 91:98.0 93:22.0 95:35.0 96:102.0 97:336.0 98:56.0 99:60.0 100:579.0 101:505.0 102:458.0 103:359.0 104:39.0 105:20.0 108:15.0 109:17.0 111:152.0 112:65.0 114:50.0 115:178.0 116:189.0 117:17086.0 118:1377.0 119:1013.0 120:69.0 121:15.0 124:31.0 125:25.0 126:124.0 127:94.0 128:95.0 129:1694.0 130:337.0 131:266.0 132:53.0 133:254.0 134:27.0 135:31.…					16397	51655	10736	11857	25827	24046	52238	110982	13591	9498	2071	14817	18033	10861	21812	28186	7387	4074	15871	11867	19995	16455	9803	24282	48381	20315	50839	36394	7347	299054	146099	22546	12188	388559	16225	17073	25813	13184	47244	4281	5490
105081	1027932	204	105081	85:231.0 86:114.0 87:216.0 89:601.0 90:95.0 91:157.0 93:44.0 97:247.0 99:441.0 100:87.0 101:1874.0 102:370.0 103:5876.0 104:587.0 105:258.0 109:186.0 111:228.0 113:397.0 114:51.0 115:473.0 116:922.0 117:7779.0 118:718.0 119:293.0 129:8800.0 130:1187.0 131:1216.0 132:272.0 133:1807.0 134:295.0 135:172.0 136:55.0 139:35.0 141:149.0 142:281.0 143:1168.0 144:422.0 145:7496.0 146:883.0 147:10078.0 148…					24917	5226	279726	1095	1440	488	139052	9436	2575	55946	141	7070	2856	271	1574	25131	37483	193829	77365	375	225876	131984	4511	1496	5886	3383	4404	2066	337	6582	18289	7176	648	5077	15550	5729	41941	1639	40904	495	50833
104922	729954	142	104922	86:511.0 87:301.0 88:200.0 90:66.0 95:97.0 96:71.0 97:75.0 98:147.0 99:145.0 100:1198.0 101:565.0 102:1549.0 103:2622.0 104:227.0 105:203.0 111:133.0 113:168.0 114:380.0 115:701.0 116:383.0 118:96.0 119:110.0 123:69.0 126:114.0 127:164.0 128:578.0 129:3146.0 130:668.0 131:1329.0 132:219.0 133:2706.0 134:317.0 139:17.0 140:75.0 141:161.0 142:7338.0 143:1960.0 144:573.0 145:181.0 146:170.0 147:1118…					12390	179885	10884	16402	36664	16147	11881	28910	74609	17548	20757	18650	12916	26379	6373	46559	4924	8842	4953	12091	14682	17084	4253	10724	201529	18427	116179	28904	6289	7673	15407	17265	44010	22239	3117	5982	4933	8744	9271	6249	20015
104918	515952	214	104918	85:138.0 86:168.0 87:168.0 88:11.0 89:3474.0 90:294.0 91:311.0 92:31.0 93:171.0 94:4181.0 95:287.0 96:169.0 97:1632.0 98:384.0 99:411.0 100:213.0 101:70.0 102:112.0 103:219.0 104:15.0 105:308.0 108:15.0 109:44.0 110:137.0 111:112.0 112:62.0 113:158.0 114:34.0 115:56.0 117:57.0 120:80.0 122:20.0 124:446.0 126:87.0 127:30.0 128:9.0 129:57.0 131:305.0 132:43.0 133:652.0 134:36.0 137:37.0 138:111.0 1…					338	1363	924	1584	2424	151	133	2168	472	174	104	623	874	108	137	19714	433	1440	226	138	304	796	2900	858	3590	1963	1487	10528	726	2558	3523	10970	3151	1216	619	229	155	704	1031	234	2190
104137	863884	130	104137	85:4734.0 86:4392.0 87:2557.0 88:1585.0 89:6867.0 90:343.0 91:35309.0 92:4415.0 93:40063.0 94:9883.0 95:34801.0 96:4809.0 97:12955.0 98:3006.0 99:7698.0 100:3234.0 101:10583.0 103:17890.0 104:399.0 105:22238.0 106:2924.0 107:20656.0 108:4687.0 109:12446.0 110:1854.0 111:6349.0 112:2281.0 113:2109.0 114:1281.0 115:5236.0 116:2125.0 117:25506.0 118:2689.0 119:12399.0 120:4579.0 121:13177.0 122:3620…					747	21864	1038	529	2351	5258	992	94961	3683	1349	2288	1097	166	735	5150	1965	6831	2004	724	425	678	2194	11271	833	10859	5471	47307	16057	871	58976	13806	6233	1845	8200	14529	467	4935	29583	746	2219	378
104135	742765	204	104135	85:495.0 86:2695.0 88:1245.0 89:1746.0 90:149.0 91:33.0 95:252.0 96:172.0 100:10245.0 101:3990.0 102:2221.0 103:1107.0 104:210.0 111:184.0 114:2433.0 115:385.0 116:10488.0 117:833.0 121:192.0 123:69.0 125:358.0 126:63.0 129:3250.0 133:3724.0 134:187.0 135:297.0 138:11.0 141:198.0 142:478.0 144:990.0 145:667.0 146:788.0 147:10600.0 148:2132.0 149:2606.0 152:82.0 155:98.0 160:928.0 161:260.0 162:19…					10861	8937	8931	5376	27696	9423	118833	14254	8169	10278	5254	16340	8233	12095	10550	48123	21322	18537	5914	6098	86930	11114	5529	12632	16510	17865	44267	4687	12265	6582	13485	57980	43097	23598	6909	4626	3728	13882	61569	5461	16410
104132	857499	225	104132	85:7266.0 86:9696.0 87:1874.0 88:3672.0 89:3153.0 90:344.0 91:27685.0 92:4771.0 93:57840.0 94:12989.0 95:26533.0 97:8734.0 98:1404.0 100:7040.0 101:5634.0 102:1668.0 103:13923.0 104:1986.0 105:16461.0 106:3906.0 107:29144.0 108:10297.0 109:14820.0 110:3503.0 111:7151.0 112:2591.0 114:3764.0 115:8345.0 116:11437.0 118:1203.0 119:9500.0 120:1696.0 121:11558.0 122:4081.0 123:6047.0 124:1530.0 125:20…					1013	23303	2125	2055	3064	4983	529	85084	12538	1544	3827	1644	820	1274	4718	3497	9057	604	2668	766	577	2581	11904	1428	25868	11903	49703	13560	1690	50438	10995	12394	667	4505	15986	1875	4934	28863	1295	5215	2241
104123	820124	216	104123	89:2050.0 100:28690.0 101:3542.0 102:3035.0 103:2310.0 104:410.0 113:1298.0 114:1173.0 115:12472.0 116:4334.0 117:6035.0 119:363.0 127:1655.0 128:2193.0 129:5629.0 130:4103.0 131:4077.0 132:2525.0 133:6771.0 134:1356.0 140:1769.0 141:1893.0 142:5532.0 143:10339.0 144:8800.0 145:3307.0 146:2159.0 147:29460.0 148:3929.0 149:658.0 153:931.0 154:3354.0 155:1262.0 156:875.0 157:501.0 158:1191.0 159:10…					1473	7877	1081	1042	885	13683	2112	6987	19982	1519	697	4950	14763	775	1808	607	219152	3532	580	2744	1658	2940	1846	2055	4944	1276	3192	933	600	5190	4234	723	895	4386	2523	4146	1755	1560	2182	268880	1574
103870	889000	387	103870	85:4975.0 86:1068.0 88:1581.0 89:25913.0 90:2090.0 91:1501.0 92:147.0 93:210.0 94:259.0 95:99.0 96:257.0 97:902.0 98:761.0 99:1980.0 100:5598.0 101:16522.0 102:3516.0 103:48579.0 104:4949.0 105:7078.0 106:841.0 107:900.0 108:266.0 109:412.0 110:201.0 111:890.0 112:304.0 113:2828.0 114:8636.0 115:5339.0 116:6092.0 117:11249.0 118:1408.0 119:4252.0 120:452.0 121:1158.0 122:155.0 123:359.0 124:126.0…					5654	4014	3220	6354	4477	1669	1977	13572	65320	425	153	1647	241	786	206	21551	1936	3906	1494	651	1346	748	1476	5291	4002	1794	8382	94996	6613	3159	7614	70325	332	2193	598	3354	1367	2299	1343	2800	17848
103821	496534	89	103821	86:659.0 88:212.0 89:22097.0 90:1615.0 91:1178.0 92:50.0 95:78.0 100:634.0 101:421.0 102:384.0 103:971.0 104:119.0 105:300.0 106:44.0 109:58.0 112:4206.0 115:824.0 116:132.0 117:671.0 118:58.0 119:540.0 120:38.0 125:56.0 126:2153.0 127:274.0 128:457.0 129:924.0 130:253.0 131:521.0 133:1581.0 135:147.0 142:61.0 143:130.0 144:36.0 145:73.0 147:13887.0 148:2197.0 149:1413.0 150:30.0 151:70.0 154:131…					1752	4090	2025	5631	7548	2008	421	12728	11438	664	527	2154	1135	1097	5146	44256	1783	2513	848	859	21523	2419	2139	1784	13390	2170	14642	13847	3546	15421	15193	11657	117057	7771	2076	782	2639	2547	1752	5877	5312
102304	755847	144	102304	85:127.0 88:182.0 97:171.0 98:291.0 100:1372.0 101:457.0 102:219.0 103:312.0 104:58.0 106:70.0 109:61.0 111:144.0 112:105.0 114:251.0 115:361.0 119:197.0 120:42.0 122:26.0 123:56.0 124:27.0 127:255.0 129:253.0 131:506.0 133:568.0 135:63.0 137:49.0 138:24.0 139:87.0 141:150.0 143:100.0 144:10500.0 145:1402.0 146:950.0 147:3419.0 149:413.0 150:29.0 151:97.0 153:335.0 154:345.0 155:320.0 156:410.0 1…					2789	4544	678	716	911	834	5873	4738	5356	883	363	801	1900	741	1702	427	74786	871	24656	13601	934	2207	1053	1091	2972	3210	2851	421	755	2821	4448	727	5435	3099	35151	9406	1507	103412	4578	19499	404
102246	471608	117	102246	85:949.0 86:473.0 87:1132.0 88:455.0 89:3473.0 90:244.0 91:230.0 98:528.0 99:529.0 100:164.0 101:3001.0 102:622.0 103:884.0 111:79.0 112:566.0 113:252.0 114:167.0 115:182.0 116:1336.0 117:13646.0 118:1354.0 119:482.0 125:39.0 126:374.0 127:200.0 128:651.0 129:642.0 130:383.0 131:255.0 132:105.0 133:1144.0 139:115.0 140:325.0 142:483.0 143:163.0 144:32.0 147:4260.0 148:350.0 149:96.0 154:1055.0 15…					23719	180819	140438	12813	543510	152742	10284	325397	11914	496223	10402	80847	86466	124459	219492	53397	9028	816969	3067	28652	29323	12557	284320	39600	305059	45913	103062	54115	4149	317371	295862	36239	34777	201180	6941	19684	13990	43489	7975	11819	17822
100891	195441	117	100891	86:193.0 87:1503.0 88:738.0 92:2077.0 93:429.0 100:180.0 101:1209.0 102:1000.0 103:846.0 107:1103.0 110:483.0 115:600.0 116:786.0 117:34573.0 118:3857.0 119:1316.0 120:76.0 127:698.0 129:727.0 130:2285.0 131:1971.0 132:404.0 133:2381.0 134:2458.0 135:397.0 136:112.0 141:28.0 143:237.0 144:81.0 145:95.0 147:14982.0 148:2404.0 149:1685.0 150:198.0 151:36.0 152:23.0 158:57.0 159:55.0 172:40.0 175:64…					2460	17042	2048	4473	15631	1375	148431	26099	5937	778	2357	1454	33728	5583	1966	8250	3447	5063	1275	824	134358	3822	4791	2507	40170	3326	15466	14306	2329	42765	22666	25102	97737	40737	2792	4124	2811	14483	372431	1891	3200
100841	837840	103	100841	85:2666.0 86:616.0 87:301.0 88:224.0 89:2897.0 90:236.0 91:124.0 92:24.0 93:28.0 94:89.0 96:137.0 97:90.0 98:149.0 99:253.0 100:667.0 101:610.0 102:368.0 103:9164.0 104:718.0 105:434.0 106:45.0 110:82.0 111:78.0 112:81.0 113:305.0 114:214.0 115:206.0 116:198.0 117:3358.0 118:298.0 119:235.0 123:111.0 125:28.0 126:74.0 128:337.0 129:1276.0 130:242.0 131:819.0 132:139.0 133:1834.0 134:168.0 135:103…					16698	82987	4925	10523	22063	15168	6620	72797	24070	10507	4131	4051	6283	4944	14243	19729	12251	23643	2479	4821	8610	6533	15740	30663	100853	17546	49173	10843	64093	38252	42734	31696	251342	47959	13614	2951	9443	17474	90080	12281	22494
100727	932912	142	100727	85:94.0 86:307.0 87:145.0 88:74.0 90:35.0 93:113.0 94:82.0 95:67.0 96:176.0 97:102.0 98:266.0 99:650.0 100:1987.0 101:493.0 102:264.0 103:864.0 104:181.0 105:128.0 106:130.0 107:262.0 111:38.0 112:48.0 113:192.0 114:234.0 115:752.0 116:268.0 117:605.0 118:144.0 119:97.0 121:109.0 122:234.0 125:231.0 126:336.0 127:203.0 128:687.0 129:430.0 130:299.0 131:380.0 132:259.0 133:624.0 135:170.0 136:50.0…					18168	2802	3348	2204	740	4463	3123	6465	1077	2722	147	2145	3982	2905	3814	3739	11959	3837	1951	1886	5339	2812	2484	15799	4267	1078	2377	1177	1550	5379	5480	1008	951	4052	40108	9155	6992	12353	8381	8892	3072
100343	837681	262	100343	85:893.0 86:592.0 87:95.0 88:229.0 89:3926.0 90:295.0 95:114.0 97:2555.0 98:118.0 99:224.0 100:936.0 101:930.0 102:402.0 103:13922.0 104:1306.0 105:1542.0 107:28.0 109:151.0 110:1055.0 111:45.0 113:396.0 114:4626.0 115:506.0 116:639.0 117:4786.0 118:149.0 119:351.0 122:189.0 123:2.0 124:20.0 127:120.0 128:202.0 129:4525.0 130:594.0 131:1127.0 132:18.0 133:2681.0 134:520.0 135:161.0 140:124.0 141:…					2159	4898	1399	1121	2509	1559	899	3654	913	1069	296	2143	431	499	1035	1828	650	690	693	244	619	771	1391	2454	4267	3139	2983	1181	675	3648	3629	3261	9315	3313	225	541	733	1034	1300	763	1622
100114	917746	416	100114	85:16.0 89:48.0 96:139.0 98:14.0 99:18.0 100:200.0 103:2473.0 108:9.0 113:71.0 114:95.0 117:222.0 124:27.0 125:17.0 128:2.0 129:470.0 131:17.0 133:594.0 135:94.0 140:27.0 142:99.0 143:70.0 144:134.0 147:1496.0 149:413.0 150:14.0 152:53.0 156:126.0 158:46.0 160:26.0 163:3.0 164:3.0 168:109.0 169:85.0 170:24.0 172:39.0 173:3.0 177:148.0 178:12.0 179:27.0 180:53.0 181:29.0 182:79.0 184:75.0 185:5.0 …					1302	3762	547	604	944	534	973	4256	425	816	250	914	654	348	1122	1393	2097	2073	1678	499	1068	823	658	4729	4944	1149	2121	765	198	2971	2526	838	1328	2789	769	1260	542	3706	1630	836	777
99877	400039	255	99877	85:971.0 86:773.0 87:270.0 91:142.0 92:46.0 95:29.0 96:146.0 97:235.0 98:948.0 99:766.0 100:1705.0 101:454.0 103:464.0 104:39.0 105:636.0 109:61.0 111:247.0 112:386.0 113:290.0 114:1165.0 115:431.0 120:2454.0 121:235.0 122:44.0 123:28.0 124:66.0 125:178.0 126:413.0 127:501.0 128:308.0 131:162.0 132:221.0 133:222.0 135:67.0 136:32.0 138:15.0 139:42.0 140:138.0 141:49.0 142:218.0 143:141.0 144:43.0…					751	3913	857	635	2080	1406	984	5541	1845	840	305	1153	960	486	781	1199	1460	1045	2181	1142	450	1100	781	1106	3737	1920	1080	1172	599	3949	3772	962	1732	3313	1809	1390	852	2469	1655	1705	805
98053	795883	232	98053	86:126.0 100:94.0 117:188.0 129:128.0 130:63.0 131:191.0 133:134.0 135:6.0 144:145.0 146:267.0 147:311.0 148:125.0 165:37.0 172:22.0 174:170.0 184:14.0 190:5.0 192:42.0 194:20.0 204:237.0 205:171.0 216:8.0 217:76.0 218:106.0 219:8.0 232:4547.0 233:1015.0 234:418.0 235:33.0 243:3.0 272:1.0 281:7.0 282:17.0 291:48.0 308:3.0 319:2.0 339:38.0 341:25.0 347:18.0 362:12.0 375:3.0 376:11.0 437:40.0					48238	3004	19347	5455	14944	5345	10903	4096	2809	8418	2680	2729	2975	4364	20511	31851	16863	29348	22650	11184	31447	18936	4736	101219	4503	21623	5304	5142	11544	3047	3024	14637	5047	9153	6667	32863	17569	11932	45016	7864	30825
97828	176050	184	97828	86:189.0 88:849.0 89:163.0 90:3573.0 91:1820.0 92:250.0 94:48.0 95:14.0 97:1319.0 100:2408.0 101:101.0 102:2.0 103:6646.0 104:1173.0 106:194.0 107:1005.0 108:376.0 109:50.0 110:1862.0 111:120.0 112:689.0 116:771.0 117:596.0 118:1907.0 119:82.0 120:3582.0 121:300.0 122:34.0 123:42.0 127:361.0 130:2046.0 134:29519.0 135:2842.0 136:1586.0 137:161.0 138:183.0 140:5245.0 141:174.0 143:5160.0 144:357.0…					16310	88062	2656	5503	1109	27990	3674	8352	45624	182	7993	12236	3229	8160	32941	37421	9481	245	75	5225	6669	102	17999	3456	7799	573	89357	1181	4209	11998	361653	422	322	5864	114	7929	126	264	92	72	209
97455	840764	93	97455	85:347.0 86:42.0 87:69.0 88:110.0 89:426.0 90:86.0 91:3078.0 92:652.0 93:3158.0 94:2122.0 95:2175.0 96:643.0 97:368.0 98:205.0 99:147.0 101:141.0 103:134.0 105:919.0 106:477.0 107:1212.0 108:591.0 109:483.0 110:129.0 111:71.0 112:18.0 115:173.0 116:201.0 117:1653.0 118:170.0 119:595.0 120:219.0 121:965.0 122:323.0 123:247.0 124:59.0 125:88.0 127:66.0 128:53.0 129:1969.0 130:224.0 131:862.0 132:12…					53717	789500	17134	89414	8545	2842	30466	170890	772	20774	43823	18452	39559	2719	2477	67495	9682	9354	19401	21517	15288	40646	84501	149154	294494	82976	50082	3554	89711	334221	325146	1591	238849	141136	35387	86439	6151	12156	228874	97711	77398
95440	952240	132	95440	86:65.0 88:40.0 89:537.0 91:468.0 92:50.0 100:107.0 101:94.0 102:52.0 103:2068.0 104:239.0 105:657.0 114:42.0 115:86.0 117:941.0 118:54.0 119:95.0 121:32.0 122:15.0 129:205.0 130:265.0 131:292.0 132:3557.0 133:751.0 134:76.0 144:21.0 147:1929.0 148:359.0 149:106.0 156:51.0 158:164.0 172:34.0 189:115.0 190:52.0 191:165.0 192:32.0 203:34.0 204:308.0 205:316.0 206:79.0 207:92.0 215:22.0 216:37.0 217…					139680	56200	94484	14886	14673	13071	32808	219675	7568	40417	3433	73831	27101	789	56447	73598	143645	134221	76574	18073	135222	50317	31345	36844	51559	18185	97360	8916	6341	197426	95964	18493	4321	40260	38268	103190	62163	51390	63227	11912	67294
95438	859517	98	95438	86:127.0 87:63.0 89:563.0 90:55.0 96:43.0 97:39.0 98:4722.0 99:390.0 100:144.0 101:143.0 102:89.0 103:2238.0 104:155.0 105:83.0 113:50.0 114:41.0 115:39.0 116:28.0 117:899.0 118:87.0 119:49.0 126:42.0 127:44.0 128:40.0 129:318.0 130:38.0 131:203.0 133:425.0 134:48.0 135:33.0 141:22.0 142:137.0 143:122.0 144:128.0 145:30.0 147:2627.0 148:387.0 149:203.0 150:23.0 153:16.0 156:150.0 157:82.0 158:99.…					5672	19667	2877	1341	5461	1965	285	19073	10517	1644	3108	388	551	908	3053	4978	4293	2279	1964	1435	4836	1600	2237	3345	21042	10539	10437	11087	1183	12939	7365	9366	1730	17377	2124	3681	2315	3372	2594	4768	3043
94724	494545	96	94724	85:143.0 86:84.0 87:208.0 88:66.0 89:11.0 90:6.0 91:10.0 93:6.0 95:33.0 96:1133.0 97:92.0 99:30.0 100:79.0 101:71.0 103:58.0 104:1.0 105:3.0 106:6.0 107:1.0 109:1.0 112:5.0 113:10.0 114:8.0 115:5.0 116:192.0 117:13.0 118:16.0 119:1.0 122:4.0 123:2.0 124:6.0 126:24.0 127:3.0 128:9.0 129:490.0 130:78.0 131:22.0 133:27.0 135:8.0 136:1.0 137:2.0 138:2.0 140:50.0 141:6.0 142:54.0 143:38.0 144:197.0 14…					2030	13936	514	2585	8974	444	754	19032	7038	731	1877	973	658	818	1231	1005	1218	1234	499	529	878	1376	4016	1805	21189	7547	28981	8466	1355	15421	14802	8374	14828	4243	930	1271	1836	2344	1554	831	1998
94582	545119	214	94582	85:51.0 87:53.0 89:1362.0 90:157.0 92:44.0 93:32.0 94:1729.0 95:45.0 96:72.0 97:421.0 98:129.0 99:170.0 100:34.0 103:26.0 105:69.0 106:13.0 107:86.0 109:54.0 110:64.0 112:10.0 113:67.0 114:20.0 120:138.0 121:1.0 123:16.0 124:190.0 125:33.0 126:31.0 130:61.0 133:26.0 138:34.0 139:40.0 140:211.0 141:47.0 142:30.0 143:23.0 148:97.0 149:81.0 154:20.0 155:25.0 158:7.0 166:18.0 167:17.0 168:1116.0 169:…					195	1742	669	794	1796	75	122	5862	265	155	220	422	108	77	114	12365	189	99	175	117	106	173	603	91	3149	368	2396	6816	386	3423	2989	6243	572	3742	286	83	93	354	90	92	1697
93385	444805	215	93385	85:237.0 86:118.0 90:1.0 91:157.0 93:179.0 94:27.0 95:215.0 96:8.0 98:41.0 100:324.0 101:21.0 102:566.0 103:13.0 106:21.0 107:138.0 108:73.0 109:1037.0 110:46.0 111:1.0 112:18.0 114:400.0 116:18.0 117:598.0 119:17.0 120:28.0 121:40.0 122:50.0 127:326.0 128:112.0 130:159.0 131:78.0 136:1.0 138:9.0 140:6.0 141:340.0 142:112.0 143:616.0 144:17.0 147:227.0 150:32.0 152:32.0 156:27.0 157:45.0 158:796.…					78	1944	148	148	555	85	61	3774	445	78	103	37	70	20	108	436	18	54	51	76	170	64	140	36	2619	83	786	392	22	4062	3345	193	554	2074	100	47	38	94	56	333	84
91401	464976	170	91401	85:243.0 86:1044.0 89:61.0 90:21.0 93:75.0 94:179.0 95:352.0 96:330.0 98:360.0 99:204.0 100:1439.0 101:364.0 102:750.0 104:53.0 106:54.0 109:55.0 110:207.0 111:143.0 112:163.0 113:337.0 114:256.0 115:277.0 116:957.0 117:81.0 118:90.0 120:57.0 123:21.0 124:77.0 126:217.0 128:399.0 129:462.0 130:316.0 131:353.0 132:91.0 133:208.0 134:279.0 135:403.0 136:71.0 137:51.0 139:59.0 140:146.0 141:492.0 14…					263	2600	326	247	905	712	377	2811	956	177	165	255	388	193	1192	547	1947	575	2273	720	222	475	253	301	2560	1053	1705	531	96	3423	2420	530	1632	2002	5412	822	555	1582	376	3904	133
89252	907596	173	89252	85:92.0 86:107.0 87:115.0 90:56.0 91:1301.0 92:114.0 93:768.0 94:184.0 95:577.0 96:63.0 97:209.0 98:41.0 99:448.0 101:800.0 102:121.0 103:7998.0 104:590.0 105:683.0 107:486.0 108:82.0 109:457.0 111:244.0 112:33.0 113:198.0 114:90.0 115:366.0 116:569.0 117:931.0 119:563.0 121:230.0 122:85.0 123:157.0 125:56.0 127:190.0 128:100.0 129:2459.0 130:319.0 131:946.0 132:157.0 133:1230.0 134:247.0 135:279…					655	37972	1148	578	5237	5459	440	97370	1244	1220	271	2000	1089	731	11534	4767	22899	18673	1180	628	898	1247	16193	622	14744	849	178137	966	782	24862	7899	530	1486	3242	13281	1133	3583	104041	1338	2021	472
89175	892421	202	89175	85:364.0 100:235.0 104:154.0 105:236.0 113:167.0 117:83.0 120:48.0 123:28.0 129:135.0 130:126.0 133:170.0 140:39.0 144:42.0 145:60.0 149:1259.0 150:109.0 155:71.0 156:30.0 158:62.0 167:278.0 173:41.0 174:20.0 181:52.0 190:21.0 200:114.0 202:3508.0 203:675.0 204:144.0 217:21.0 228:22.0 291:7.0 301:49.0 302:29.0 314:12.0 316:69.0 317:50.0 415:25.0 422:15.0 428:23.0 488:30.0					333	4141	537	618	1255	737	381	4015	1116	309	405	330	510	381	526	615	457	377	536	396	301	439	653	930	2855	2099	3343	588	329	5454	5764	642	2105	2670	789	714	571	913	511	525	567
88847	927039	217	88847	89:3.0 99:8.0 100:13.0 101:182.0 103:2816.0 104:149.0 105:95.0 115:42.0 117:341.0 126:1.0 129:637.0 133:426.0 140:32.0 142:101.0 144:6.0 147:554.0 156:20.0 157:115.0 160:8.0 163:138.0 165:14.0 169:276.0 172:29.0 173:91.0 177:16.0 179:123.0 189:226.0 190:4.0 191:176.0 192:33.0 194:12.0 204:15.0 205:234.0 215:21.0 217:3737.0 218:620.0 219:288.0 222:38.0 223:15.0 230:101.0 231:31.0 243:43.0 244:9.0 …					7037	6312	31535	4786	8017	6114	27253	5902	5953	11942	961	7012	7692	1499	9977	30325	5950	18520	22252	2938	13751	16301	1669	10918	4709	11359	19463	39302	3070	8425	6654	9245	8709	23288	10754	14142	9499	13019	10752	4225	11582
88046	667114	159	88046	86:208.0 88:38.0 89:716.0 99:139.0 100:375.0 101:209.0 103:1094.0 107:29.0 111:70.0 113:310.0 115:128.0 117:1265.0 118:129.0 119:9.0 128:156.0 129:1638.0 130:195.0 131:96.0 133:365.0 134:37.0 140:32.0 141:158.0 142:53.0 143:235.0 144:178.0 147:2796.0 148:215.0 149:217.0 150:66.0 157:924.0 158:123.0 159:6058.0 160:868.0 161:181.0 165:10.0 168:1.0 171:23.0 173:37.0 175:51.0 177:13.0 184:9.0 189:167…					16988	12295	15752	11222	26600	11636	18579	18109	11122	16017	5154	20364	14356	11500	9357	35801	7806	21999	13429	7658	18307	12955	8744	18599	19188	14860	7378	6620	14346	16098	15976	45517	22330	18259	7807	9072	4894	9756	23808	6823	10987
88045	685018	204	88045	85:111.0 87:129.0 92:2.0 98:60.0 100:901.0 101:222.0 102:618.0 103:3003.0 104:261.0 109:16.0 110:98.0 112:11.0 113:11.0 114:329.0 115:127.0 116:649.0 117:720.0 128:175.0 129:416.0 130:170.0 131:437.0 132:64.0 133:389.0 140:20.0 142:86.0 143:41.0 144:135.0 145:18.0 146:131.0 147:2686.0 148:562.0 150:1.0 152:78.0 156:16.0 157:7.0 158:20.0 159:17.0 163:33.0 168:494.0 169:56.0 172:56.0 173:31.0 175:2…					5876	4141	2298	1567	3526	1155	1845	5782	4244	1856	478	1897	1119	770	328	3392	1985	2531	5252	1019	1849	1905	2004	6919	6916	1387	6923	3109	1556	3761	4981	3133	1531	8963	1227	1023	1169	1266	1123	754	2059
87822	700035	160	87822	85:206.0 86:482.0 87:460.0 88:409.0 89:4155.0 90:252.0 91:183.0 96:101.0 97:99.0 98:197.0 99:442.0 100:741.0 101:1118.0 102:470.0 103:5831.0 104:407.0 105:2036.0 106:167.0 107:110.0 108:29.0 110:133.0 111:276.0 112:76.0 113:241.0 114:843.0 115:486.0 116:136.0 117:2252.0 118:359.0 119:359.0 120:49.0 124:14.0 127:311.0 128:285.0 129:1612.0 130:552.0 131:605.0 133:2644.0 134:532.0 135:82.0 138:84.0 …					2310	3307	1030	4498	7971	430	588	7027	1677	693	3240	996	245	3157	710	3164	1740	1212	925	483	1023	821	708	1944	5415	9638	8041	16133	13578	2407	4804	13474	5234	8081	5724	1034	710	4109	8904	10782	1096
87713	742967	129	87713	85:236.0 86:107.0 88:41.0 91:222.0 93:503.0 95:903.0 96:1645.0 97:918.0 98:1295.0 99:246.0 105:210.0 107:81.0 109:458.0 110:548.0 111:194.0 112:173.0 115:48.0 116:452.0 117:5957.0 118:392.0 119:221.0 120:80.0 121:123.0 122:60.0 123:277.0 124:269.0 125:183.0 128:71.0 129:4481.0 130:531.0 131:913.0 132:728.0 133:258.0 134:123.0 135:142.0 136:34.0 137:145.0 138:96.0 139:54.0 142:38.0 143:200.0 145:1…					27262	39158	9383	5747	91771	8734	14258	140093	22942	14634	2559	19329	9406	36196	14528	155696	4545	56376	11591	6838	7195	34666	46184	37957	42172	12263	71429	15354	5048	184901	101301	175674	29351	76301	38720	16563	29380	20987	28629	12945	27974
86075	896008	290	86075	87:247.0 88:82.0 89:1537.0 90:184.0 98:64.0 99:366.0 101:909.0 103:4667.0 104:337.0 105:228.0 106:183.0 111:143.0 113:178.0 114:118.0 117:2684.0 118:355.0 119:191.0 126:478.0 128:129.0 129:1382.0 130:111.0 131:682.0 132:130.0 133:3484.0 134:637.0 135:167.0 137:65.0 139:76.0 140:217.0 142:296.0 143:398.0 147:7107.0 148:947.0 149:813.0 151:79.0 154:206.0 156:140.0 157:711.0 163:128.0 168:74.0 170:7…					667	3004	699	565	4722	585	682	5902	2021	797	573	877	410	834	398	2079	1228	654	1347	559	527	594	833	979	10271	739	8922	4142	455	5830	3665	1728	4208	2503	1177	1190	311	688	1007	806	800
85106	813122	174	85106	85:253.0 86:4976.0 87:513.0 88:308.0 89:69.0 90:642.0 91:438.0 93:60.0 97:258.0 98:101.0 99:191.0 100:2197.0 101:461.0 102:359.0 103:304.0 104:57.0 105:213.0 106:139.0 108:43.0 109:35.0 110:524.0 112:394.0 113:108.0 114:154.0 115:173.0 116:162.0 117:194.0 119:73.0 120:85.0 128:201.0 130:738.0 131:579.0 132:333.0 134:533.0 135:93.0 136:20.0 140:6882.0 141:290.0 142:113.0 144:82.0 146:276.0 148:157…					9961	1767	2599	1999	3256	3657	1337	4336	8048	1359	1598	3755	3421	1097	6874	3431	16414	1795	7539	4186	5547	6305	2322	2849	3002	4215	2926	2899	2523	3611	3238	6082	4732	1549	10448	8016	3659	9730	9298	21153	1647
84382	1189476	204	84382	88:137.0 89:780.0 90:89.0 95:39.0 97:93.0 99:89.0 100:141.0 101:402.0 102:210.0 103:3633.0 104:356.0 105:282.0 111:121.0 112:49.0 113:143.0 114:60.0 115:96.0 116:272.0 117:1771.0 118:80.0 120:50.0 123:39.0 125:91.0 127:344.0 129:1789.0 130:333.0 131:527.0 132:143.0 133:828.0 141:64.0 143:387.0 144:90.0 145:148.0 147:3308.0 148:744.0 150:76.0 151:55.0 153:120.0 154:28.0 155:263.0 156:94.0 157:274.…					1713	5933	46871	955	1479	201	30954	15378	1537	2250	252	262	746	149	554	112366	1672	17896	3777	200	44994	449	610	244	39346	653	4177	114989	121	12149	21064	33486	427	16376	401	222	455	427	9923	78	25129
84223	245785	151	84223	87:311.0 88:266.0 89:1035.0 90:138.0 91:159.0 93:47.0 95:295.0 96:167.0 98:146.0 99:120.0 100:582.0 102:256.0 103:1262.0 104:524.0 105:498.0 106:190.0 109:114.0 111:5.0 113:92.0 114:133.0 115:895.0 116:16.0 118:105.0 119:536.0 120:529.0 121:234.0 122:58.0 123:50.0 124:670.0 125:73.0 126:491.0 127:574.0 128:44.0 129:107.0 130:569.0 132:84.0 133:2075.0 134:466.0 135:638.0 136:69.0 137:759.0 138:99.…					6652	23278	6644	9294	8770	2315	3254	44449	5056	5561	9065	1254	11225	1882	15351	47180	4973	15342	3475	8255	16577	10922	2950	6922	40936	947	15513	10030	13111	59766	48071	4711	581	23765	13539	13053	12872	2270	4750	10390	13228
84221	186195	140	84221	85:511.0 86:446.0 97:42.0 98:203.0 99:26.0 101:36.0 102:9.0 107:106.0 110:191.0 112:99.0 114:50.0 128:10.0 129:14.0 130:54.0 131:80.0 139:13.0 140:3035.0 141:25.0 144:106.0 151:6.0 153:61.0 158:22.0 169:58.0 191:211.0 193:17.0 195:34.0 197:417.0 204:35.0 207:1959.0 208:346.0 209:205.0 211:389.0 249:20.0 299:14.0					7728	67384	31290	36847	76893	4056	19408	125276	16467	701	32733	7635	11158	19654	3363	61994	13370	57035	35231	9368	24944	21961	3608	13934	104237	6988	216910	33611	4419	48783	41382	45720	800	54657	1404	7722	20944	96949	9778	12101	19168
84216	440672	212	84216	85:239.0 86:46.0 87:3.0 88:46.0 89:464.0 90:28.0 91:126.0 92:16.0 93:34.0 96:390.0 98:156.0 99:270.0 100:1229.0 101:162.0 102:123.0 103:137.0 104:162.0 105:70.0 106:61.0 110:181.0 112:5.0 113:187.0 114:219.0 115:56.0 116:212.0 117:304.0 118:88.0 120:492.0 121:64.0 122:76.0 123:26.0 124:53.0 126:27.0 127:29.0 128:95.0 129:167.0 130:434.0 131:212.0 132:5.0 133:152.0 134:104.0 136:32.0 138:75.0 139:…					937	4166	593	437	2179	2461	1723	4216	2739	5055	3170	443	1632	2930	3930	456	1945	2250	1102	2217	4559	565	2680	5162	7534	1125	2557	808	227	6507	4056	799	2108	3623	497	838	1929	1432	2462	3039	539
84115	625221	117	84115	85:139.0 86:647.0 87:286.0 88:163.0 89:5770.0 90:365.0 91:70.0 93:4.0 95:22.0 96:4.0 97:5.0 98:166.0 99:119.0 100:2082.0 101:1105.0 102:388.0 103:2461.0 104:215.0 105:450.0 106:37.0 109:30.0 110:75.0 111:695.0 112:272.0 113:326.0 114:193.0 115:428.0 116:625.0 117:8133.0 118:720.0 119:623.0 121:5.0 123:84.0 124:17.0 125:494.0 126:326.0 127:52.0 128:137.0 129:1957.0 130:499.0 131:871.0 132:243.0 13…					7897	25550	3051	3057	3097	2786	5179	18189	8442	777	1246	4180	4950	1779	3233	9938	30672	3593	7718	2055	5020	7805	4423	10681	18334	5916	15987	36093	1270	24335	13414	14512	41179	9249	27252	7060	23372	13730	6370	20406	4933
84088	475100	116	84088	85:168.0 87:207.0 88:151.0 89:133.0 90:2.0 91:8.0 93:92.0 97:51.0 98:7.0 99:848.0 100:1033.0 101:959.0 102:103.0 103:2722.0 104:119.0 105:5.0 107:39.0 110:138.0 111:176.0 112:184.0 113:730.0 114:173.0 115:212.0 116:4464.0 117:504.0 118:199.0 121:54.0 123:79.0 128:52.0 130:228.0 131:45.0 132:1450.0 133:211.0 136:8.0 138:38.0 142:27.0 143:337.0 144:1713.0 145:87.0 146:253.0 147:2024.0 148:138.0 149…					3565	113157	21990	9718	9021	5808	49831	208392	5622	35545	15292	2900	1308	18929	35848	4024	8507	31395	6389	4625	3184	3027	13238	10429	184872	45459	65822	7978	23334	176890	183317	7490	68312	105262	23340	64363	5864	3759	17944	10476	16503
84086	410355	257	84086	85:1018.0 86:8470.0 87:1213.0 88:758.0 89:1212.0 90:155.0 92:110.0 93:252.0 94:53.0 95:176.0 96:90.0 97:109.0 98:1250.0 99:914.0 100:10711.0 101:8741.0 102:3436.0 103:2516.0 104:296.0 105:312.0 106:339.0 107:164.0 108:51.0 109:177.0 110:874.0 111:321.0 112:455.0 113:2404.0 114:4528.0 115:2955.0 116:5399.0 117:1160.0 118:151.0 120:907.0 121:7397.0 122:665.0 123:67.0 124:178.0 125:49.0 126:248.0 12…					965	2070	892	605	898	1602	1155	3453	1256	925	736	982	904	864	956	598	3808	1201	4136	1218	776	1147	328	1192	4414	496	1354	507	738	2896	2420	625	405	3075	6624	1141	716	950	1167	7169	506
66663	1055601	156	66663	116:122.0 117:245.0 120:112.0 124:196.0 128:141.0 142:320.0 156:8750.0 157:1526.0 164:20.0 168:64.0 178:26.0 193:3.0 201:147.0 209:107.0 214:64.0 218:170.0 223:30.0 224:1.0 234:83.0 239:113.0 241:124.0 244:39.0 246:16.0 254:483.0 264:46.0 268:31.0 283:146.0 284:134.0 285:27.0 294:54.0 299:31.0 303:651.0 304:434.0 305:50.0 309:1.0 318:93.0 330:37.0 331:6.0 332:54.0 342:44.0 346:2.0 357:55.0 365:1.…					106	3105	315	197	845	247	176	8392	531	158	169	247	199	115	250	826	225	485	164	227	272	253	570	127	6533	285	1525	756	144	3648	4483	589	669	3647	286	229	168	428	294	228	309
66350	909390	142	66350	91:164.0 99:2767.0 124:279.0 125:357.0 141:1687.0 142:65566.0 143:10129.0 158:6206.0 159:2487.0 218:4391.0 219:1580.0 220:631.0 228:596.0 229:466.0 236:308.0 252:134.0 278:59.0 284:220.0 295:432.0 307:558.0 308:218.0 309:201.0 311:230.0 316:65.0 331:92.0 332:3.0 368:262.0 397:42.0 410:16.0 424:12.0 426:46.0 427:119.0 428:157.0 440:53.0 441:51.0 442:104.0 444:64.0 445:54.0 470:8.0 481:16.0 483:59.…					3846	3156	1619	769	2001	11474	3390	6143	917	2014	394	2400	3923	815	4788	555	27976	8730	4349	826	3239	3001	5637	2390	49293	1492	3343	1000	836	5755	2420	1290	6006	4219	7557	9287	3880	8687	7488	15004	1140
66305	771222	158	66305	85:6570.0 86:839.0 87:244.0 88:321.0 95:65.0 97:467.0 102:10359.0 110:406.0 112:228.0 116:8969.0 117:8439.0 118:742.0 129:2867.0 139:486.0 142:4061.0 143:1090.0 144:1745.0 146:650.0 158:88220.0 159:35294.0 160:8890.0 161:1483.0 183:378.0 186:35.0 187:124.0 200:101.0 205:383.0 212:177.0 213:308.0 214:211.0 230:291.0 239:580.0 241:463.0 242:212.0 256:197.0 257:935.0 259:137.0 261:152.0 264:13.0 273…					1282	1919	725	742	1625	1312	2398	9797	456	833	470	1039	1280	641	1222	413	8400	950	2964	2493	811	1597	15084	1005	2766	893	4233	952	611	3047	3665	756	6437	2360	4534	2925	1006	10767	2433	4744	634
66291	711075	142	66291	89:601.0 107:5298.0 108:2865.0 113:311.0 135:4531.0 136:5692.0 137:6327.0 138:306.0 139:2863.0 140:2787.0 142:195725.0 143:32995.0 144:8176.0 163:3030.0 164:286.0 169:1377.0 185:2559.0 205:1931.0 207:2219.0 208:606.0 209:443.0 234:4084.0 235:2592.0 236:1277.0 237:25996.0 238:4464.0 239:1272.0 251:347.0 252:670.0 275:1583.0 276:1876.0 277:866.0 278:1332.0 279:509.0 280:593.0 291:2709.0 292:986.0 2…					20212	2828	3744	585	1314	13294	2778	7428	4416	2500	659	4558	16171	1266	11880	1447	60776	8995	18396	4975	11332	13471	7488	10197	4885	3538	1506	1143	824	5830	5729	2213	8223	4720	26706	28508	17301	22260	24437	38120	1567
66275	755932	232	66275	86:3615.0 87:795.0 88:399.0 89:9823.0 90:1464.0 91:5653.0 92:1569.0 94:429.0 95:3480.0 96:1439.0 97:12757.0 98:1948.0 100:27462.0 101:15898.0 102:3620.0 103:8059.0 104:4937.0 105:1983.0 109:1113.0 110:317.0 111:5226.0 115:5538.0 117:29451.0 118:2134.0 119:1786.0 120:1032.0 122:2147.0 125:2470.0 126:717.0 128:1223.0 130:5803.0 131:9933.0 132:3155.0 133:6880.0 134:1263.0 136:261.0 140:921.0 146:938…					5223	1818	499	112	548	562	3498	2048	1202	699	174	883	930	217	1575	347	27196	763	10957	5402	6272	7895	2845	417	2148	538	985	2267	220	2482	4021	268	1181	2479	14749	11556	6285	10970	3663	30524	326
66261	760411	174	66261	85:17519.0 86:116388.0 87:27929.0 88:8632.0 89:2544.0 90:1494.0 91:7941.0 92:663.0 97:1871.0 99:3711.0 100:74039.0 101:18065.0 102:23646.0 104:2603.0 105:468.0 106:325.0 107:93.0 110:55.0 111:2599.0 112:3145.0 113:4507.0 114:6239.0 115:9311.0 116:32861.0 117:23870.0 118:7171.0 119:2530.0 120:766.0 121:758.0 122:190.0 127:1983.0 128:2965.0 130:25372.0 131:14762.0 132:11246.0 133:14276.0 134:3542.0…					9310	8357	7724	12561	12758	13670	16667	5220	9347	6570	9368	18855	2418	9752	13841	7991	12483	8898	17244	4199	17780	19367	21127	18375	11683	8899	8988	10135	10328	3912	4021	11527	21301	29224	27884	11111	19265	19389	15854	19396	8771
66256	197752	102	66256	85:5240.0 86:25847.0 87:18874.0 88:19685.0 89:2563.0 91:1073.0 92:89.0 94:251.0 95:2321.0 96:3317.0 97:36730.0 98:5414.0 99:113.0 100:42152.0 101:22600.0 102:1077768.0 103:379821.0 104:69518.0 105:20015.0 106:1189.0 107:578.0 109:484.0 112:1125.0 113:5020.0 114:13570.0 115:19724.0 116:38074.0 117:22100.0 118:3926.0 119:5169.0 121:386.0 123:82.0 128:382.0 129:630.0 130:685.0 131:27586.0 132:10336.…					5229	8003	2429	6144	100158	3998	12670	13572	17914	3912	11848	4722	5973	18589	6427	10929	2876	3813	2803	1410	12742	3727	10366	16648	18982	12135	12757	265297	37570	24072	20246	27184	31213	22216	3924	9059	8013	16926	32221	4150	19674
64643	828442	175	64643	86:229298.0 87:31167.0 88:15054.0 89:10098.0 90:3987.0 91:86262.0 92:12205.0 95:1091.0 96:1015.0 98:1597.0 100:133561.0 101:25565.0 102:43451.0 103:34084.0 104:25095.0 105:9183.0 113:1207.0 114:11552.0 115:14260.0 119:9999.0 120:2672.0 121:6220.0 122:536.0 124:707.0 127:2458.0 128:15915.0 130:49420.0 131:29920.0 132:25601.0 133:30236.0 134:5641.0 135:1995.0 139:971.0 141:3738.0 146:9470.0 147:902…					964	3509	1123	10125	1281	2513	548	5742	835	1840	128	1711	261	277	265	1025	6758	2020	1873	524	454	1465	1729	3810	2678	8197	1241	708	2929	3197	5586	4010	45990	2169	2381	1779	660	3953	2863	1694	2209
64569	751700	232	64569	86:11116.0 88:4627.0 94:148.0 97:1741.0 98:4120.0 99:8990.0 100:62418.0 101:6641.0 105:1479.0 106:509.0 108:632.0 112:1113.0 116:11949.0 117:15922.0 119:1093.0 122:2595.0 127:4347.0 128:2991.0 130:4424.0 133:7902.0 134:4416.0 135:275.0 136:1132.0 138:164.0 140:1199.0 141:2472.0 142:6531.0 143:1907.0 144:5109.0 146:2294.0 147:45917.0 148:5423.0 149:6528.0 150:2463.0 159:1934.0 160:1207.0 162:701.0…					4162	1995	799	347	891	611	2492	2489	519	650	194	980	925	219	1370	1088	21854	950	7281	2457	3020	3647	1809	852	1648	921	1515	435	374	3197	4519	468	628	1812	8292	6545	4254	9823	2220	17850	454
64548	725860	232	64548	85:7170.0 86:15866.0 87:22509.0 88:7010.0 89:8675.0 90:2656.0 91:5701.0 97:5838.0 98:2675.0 99:9050.0 100:165427.0 101:68915.0 102:26710.0 103:18322.0 104:1651.0 110:1594.0 111:459.0 113:292.0 114:16527.0 115:14014.0 116:44624.0 117:85031.0 118:36217.0 119:15506.0 120:3085.0 122:978.0 124:631.0 125:1813.0 127:7632.0 128:19162.0 129:62026.0 130:21909.0 131:34527.0 132:15180.0 133:36255.0 134:6277.…					1511	2802	3461	616	2107	5099	4327	2851	570	1036	429	931	1140	539	2124	837	26606	1997	7333	4489	2096	1738	1316	751	9829	20364	4546	808	1066	2670	3451	1532	4978	2503	16459	3401	3719	30800	1866	15889	449
62409	303304	170	62409	96:159.0 112:88.0 113:3085.0 124:857.0 141:2814.0 142:1001.0 156:64.0 170:7862.0 171:1188.0 200:96.0 257:1.0 274:3.0 288:7.0 308:8.0 333:1.0 346:1.0 375:9.0 425:2.0 448:14.0 462:2.0 487:1.0					12019	20425	2468	6664	9153	6735	10087	31801	5649	3462	2811	9838	3637	6755	7798	6202	4871	3970	3412	4298	6485	4329	4158	12181	26162	148034	10124	6385	1883	26592	20602	5009	223700	12538	6990	8531	8463	4617	9755	11290	4752
62263	753486	369	62263	86:9643.0 87:2400.0 88:647.0 89:2156.0 96:680.0 98:1303.0 99:1778.0 100:56410.0 101:5601.0 102:3058.0 105:680.0 107:32.0 110:1050.0 111:2227.0 114:2333.0 115:1581.0 116:2027.0 119:413.0 120:259.0 122:24.0 123:532.0 124:561.0 125:901.0 126:1163.0 127:3503.0 128:1443.0 130:2703.0 131:14329.0 132:4433.0 133:8151.0 134:1266.0 135:90.0 136:23.0 139:546.0 140:530.0 141:3882.0 142:1529.0 143:297.0 144:1…					257	4065	1410	1704	4127	730	365	3132	10482	944	609	884	650	115	593	5895	56	524	1649	2182	514	504	390	496	4238	1956	975	5209	263	4288	3274	5359	10239	13158	140	324	476	496	155	99	1648
51865	831272	241	51865	129:260.0 241:207.0 259:6.0 317:9.0 331:2.0 361:2.0 414:3.0 415:22.0 416:8.0 417:11.0					645	8029	1408	157	1591	8784	101	43004	335	1064	206	2040	585	1376	11419	1734	5871	4147	521	198	228	935	7751	134	3237	642	43234	517	125	34453	6689	376	1199	2169	11319	128	6434	20591	613	326	262
50367	1030810	357	50367	85:1584.0 87:870.0 88:134.0 89:779.0 91:505.0 93:582.0 95:2178.0 97:1672.0 98:995.0 101:5636.0 102:477.0 103:2078.0 104:347.0 105:557.0 106:142.0 107:461.0 109:944.0 113:741.0 115:1640.0 116:1603.0 117:1416.0 118:157.0 119:436.0 121:674.0 122:97.0 123:483.0 129:18749.0 130:4002.0 131:3829.0 132:944.0 133:4641.0 134:544.0 135:1542.0 136:238.0 137:791.0 138:137.0 139:139.0 143:165.0 144:19.0 145:15…					369	24742	2360	4504	3091	618	3848	30034	5618	154	1905	437	573	373	738	14025	774	2041	1057	746	3644	1031	3888	288	13567	4265	21395	3372	387	41298	17115	1846	3444	19522	3632	1114	1140	5387	907	477	3204
49400	561303	85	49400	85:20064.0 86:1253.0 94:12.0 95:96.0 96:179.0 97:456.0 98:978.0 99:6866.0 100:438.0 104:205.0 110:143.0 111:561.0 112:411.0 113:3569.0 114:374.0 121:35.0 124:78.0 125:597.0 126:452.0 127:1858.0 128:161.0 139:120.0 140:546.0 141:1265.0 142:137.0 143:29.0 150:30.0 153:18.0 154:14.0 155:165.0 156:12.0 157:55.0 168:178.0 169:602.0 170:77.0 172:27.0 179:4.0 182:4.0 183:387.0 192:4.0 196:14.0 197:91.0 …					1863	37542	1709	1732	9892	2166	1335	55170	5270	1774	1581	2058	1585	1825	5034	6621	1944	1864	1351	1503	1838	1795	4731	2639	32637	942	13638	6935	1172	44608	39852	5627	2007	22931	1407	1103	2411	1973	2663	1822	2588
48608	418870	160	48608	86:76.0 94:5.0 100:514.0 101:75.0 103:32.0 116:1619.0 119:8.0 133:154.0 137:18.0 144:135.0 147:696.0 148:96.0 149:23.0 160:1163.0 161:104.0 162:43.0 165:105.0 190:208.0 192:32.0 204:22.0 233:3.0 234:41.0 261:2.0 262:180.0 263:23.0 291:6.0					7077	2701	8599	5489	5375	3146	903	3734	3620	1007	3212	3927	1638	2804	1872	5442	704	1366	7344	11837	4447	2101	1646	1635	3208	129071	2103	9423	5247	3874	2811	14044	499841	9749	12282	13892	2865	4265	4098	6326	7535
47358	563794	279	47358	86:72.0 87:14.0 88:18.0 89:37.0 90:7.0 91:424.0 93:65.0 95:175.0 96:136.0 97:2.0 98:9.0 103:296.0 105:84.0 106:35.0 107:7.0 110:473.0 111:236.0 112:17.0 115:228.0 116:60.0 117:11.0 118:367.0 119:278.0 121:16.0 123:10.0 128:178.0 129:138.0 132:105.0 133:67.0 134:4.0 135:91.0 143:42.0 149:123.0 151:45.0 153:28.0 156:40.0 159:46.0 160:18.0 161:241.0 162:31.0 163:292.0 164:5.0 165:25.0 167:25.0 174:4…					920	12725	1149	1593	5375	317	807	21883	4045	704	1431	614	713	824	390	982	955	837	725	935	971	655	2720	513	14597	1176	7217	4812	347	20988	15656	3418	1093	10583	912	665	564	503	726	835	1354
46349	727151	383	46349	86:45.0 98:23.0 100:47.0 101:38.0 116:99.0 138:54.0 139:2.0 156:534.0 157:254.0 158:75.0 167:4.0 172:30.0 183:16.0 185:36.0 221:21.0 228:34.0 293:1.0 294:4.0 295:58.0 308:3.0 309:61.0 310:25.0 323:2.0 324:71.0 326:4.0 382:27.0 383:264.0 384:133.0 385:37.0 386:3.0 397:10.0 398:135.0 399:48.0 400:21.0 401:45.0					1093	1464	622	499	707	328	670	3935	1272	486	4446	682	575	3518	636	2127	103	45803	648	918	1029	683	635	2722	6357	4796	6298	383	734	4288	4341	56991	22898	1096	109	860	337	459	96	107	570
46346	699862	117	46346	100:48.0 117:1705.0 118:76.0 122:5.0 129:768.0 131:247.0 132:629.0 137:5.0 145:245.0 159:15.0 166:5.0 183:9.0 201:27.0 203:12.0 243:21.0 269:13.0 305:120.0 306:22.0 313:237.0 314:81.0 320:8.0 330:4.0 388:1.0					9547	21662	8055	5129	9793	442	3357	73078	6277	2909	1356	1882	1125	1124	4958	10457	18474	5511	4241	2830	4298	8489	50697	9527	23661	84894	21679	66585	45176	64430	51167	56674	260218	36255	3379	3179	7891	9695	3791	8060	6095
46292	296272	211	46292	92:40.0 106:18.0 108:21.0 121:28.0 124:33.0 133:180.0 134:35.0 135:111.0 137:91.0 181:101.0 182:6.0 183:9.0 200:14.0 211:965.0 212:157.0 213:58.0 225:83.0 226:10.0 227:103.0 228:9.0 237:99.0 238:17.0 245:7.0 246:7.0 253:202.0 254:27.0 259:1.0 268:20.0 328:1.0 375:1.0 397:1.0 435:1.0 450:9.0 471:9.0 499:9.0					4224	47414	2608	12770	14680	2528	1696	113833	12878	1004	1881	1631	1788	978	1990	16511	2618	1559	1410	2130	1833	1638	18807	2175	27045	117	29615	22911	3545	128032	130656	20775	886	3480	3743	8958	3746	2288	4812	3856	8609
45378	281781	140	45378	85:3004.0 86:89.0 88:322.0 89:370.0 90:2591.0 91:700.0 92:96.0 94:7.0 97:771.0 101:31.0 103:258.0 104:302.0 105:49.0 106:178.0 107:909.0 108:1.0 109:126.0 110:2024.0 112:518.0 114:70.0 116:104.0 117:1305.0 118:704.0 119:607.0 120:135.0 121:7.0 122:3.0 126:6.0 127:468.0 129:179.0 132:108.0 133:19.0 134:3302.0 135:679.0 136:170.0 138:1.0 139:1.0 140:13024.0 141:584.0 143:142.0 144:175.0 145:578.0 1…					4257	42011	2364	4348	19659	3591	5107	60068	14341	3224	2701	6073	3991	3139	4350	15255	6001	4471	1603	1665	3944	4679	8877	4778	31813	1926	20826	21849	3369	45210	65684	8737	3179	10393	3013	3933	3026	4181	4851	5450	6459
44509	470254	243	44509	85:2864.0 86:588.0 88:56.0 90:1.0 93:83.0 99:885.0 100:7259.0 101:451.0 107:122.0 108:136.0 109:148.0 110:134.0 111:325.0 113:587.0 114:129.0 119:32.0 120:1.0 124:36.0 127:648.0 128:689.0 129:190.0 130:1223.0 132:19.0 133:11.0 134:1499.0 136:185.0 139:63.0 142:83.0 143:106.0 144:79.0 145:947.0 146:44.0 147:30.0 148:77.0 149:8.0 153:11.0 154:100.0 155:223.0 156:110.0 157:453.0 158:233.0 161:72.0 1…					396	5580	732	657	2496	851	299	10962	2466	545	568	508	532	749	467	2076	681	1336	498	502	338	398	1101	385	4385	787	3258	1607	793	5416	5195	1234	5920	6197	756	431	551	1032	595	572	883
43100	414838	88	43100	85:149.0 86:1899.0 87:729.0 88:26309.0 89:988.0 90:1129.0 91:1033.0 92:209.0 94:1.0 95:79.0 96:1.0 98:7.0 99:1.0 100:377.0 103:1097.0 105:66.0 106:8.0 109:35.0 110:466.0 112:27.0 113:13.0 114:207.0 115:1.0 116:382.0 117:532.0 118:53.0 120:168.0 124:1.0 125:5.0 128:1.0 129:270.0 130:1405.0 132:38.0 140:2.0 141:6.0 143:128.0 144:981.0 145:919.0 146:299.0 151:36.0 153:3.0 154:2.0 158:45.0 159:1.0 16…					1303	4393	63716	592	1836	380	749	8914	14504	851	65678	1049	630	776	788	2358	72901	1517	909	601	1435	744	600	1322	75720	4100	98023	16980	1057	8726	24409	2999	13476	4410	779	1349	532	1108	1221	51761	4249
42446	283709	216	42446	85:4045.0 86:770.0 87:1140.0 90:8.0 91:53.0 95:189.0 96:520.0 99:750.0 101:339.0 102:46.0 103:16.0 106:101.0 107:797.0 108:380.0 109:111.0 110:235.0 111:147.0 113:163.0 114:2957.0 115:230.0 116:391.0 117:2262.0 118:70.0 126:640.0 129:1179.0 131:758.0 132:488.0 133:1754.0 134:2164.0 136:126.0 142:87.0 143:1238.0 144:332.0 145:326.0 147:15160.0 148:1316.0 149:527.0 150:67.0 157:21.0 159:119.0 160:8…					223	5352	1686	596	1275	504	663	4176	1806	222	563	328	495	437	561	1524	891	788	963	1190	709	794	1341	728	2325	66	1847	995	380	4175	3807	1670	478	7795	578	319	178	529	1049	1718	1020
42424	453012	252	42424	85:68.0 86:3403.0 87:563.0 88:95.0 89:586.0 90:172.0 91:252.0 92:23.0 98:1314.0 99:167.0 100:2870.0 101:360.0 102:470.0 103:598.0 104:124.0 105:327.0 106:162.0 107:348.0 109:120.0 114:388.0 115:600.0 116:304.0 117:139.0 119:500.0 120:36.0 121:1166.0 122:126.0 123:107.0 128:10.0 130:1009.0 131:412.0 132:436.0 133:3907.0 134:827.0 135:2578.0 136:251.0 137:1384.0 141:3.0 142:36.0 146:232.0 147:1479.…					59	2449	93	224	581	84	140	3011	1053	125	110	62	114	69	57	533	161	112	94	123	85	76	1106	139	2972	170	1174	6467	95	3310	4483	488	240	2598	92	157	157	187	75	70	145
42161	244366	85	42161	85:24202.0 86:788.0 88:560.0 89:424.0 90:252.0 94:124.0 96:366.0 97:252.0 98:1770.0 99:2309.0 101:386.0 103:619.0 104:143.0 105:92.0 109:278.0 110:1166.0 111:276.0 112:1269.0 113:2669.0 125:49.0 126:563.0 127:2537.0 128:73.0 130:987.0 134:1234.0 136:122.0 137:24.0 138:72.0 139:33.0 141:143.0 143:25.0 145:87.0 149:242.0 151:93.0 152:49.0 154:34.0 155:929.0 156:142.0 157:110.0 160:16.0 162:7.0 164:…					59463	190666	42702	70945	115756	57274	47262	361455	96049	30712	34366	44147	50402	45225	55422	153805	20347	48270	42182	26013	38362	50659	14231	49325	346377	7709	110657	132802	61955	459959	372398	53564	2280	253263	27718	31629	32035	24194	57901	44268	61905
42074	319820	227	42074	85:553.0 86:850.0 88:626.0 89:112.0 90:111.0 91:633.0 92:19.0 93:86.0 94:232.0 95:147.0 96:304.0 97:3220.0 98:179.0 99:109.0 100:589.0 101:1241.0 103:604.0 104:80.0 105:250.0 106:5.0 107:2367.0 108:283.0 109:247.0 110:75.0 111:551.0 112:1761.0 113:279.0 114:47.0 115:307.0 118:4.0 119:148.0 120:7.0 121:69.0 122:46.0 123:116.0 125:38.0 127:33.0 128:19.0 129:918.0 130:857.0 131:349.0 132:72.0 133:70…					366	4595	757	1040	2688	540	530	9275	2579	326	988	606	502	556	712	1501	552	4737	535	1495	302	585	8447	678	7151	435	2926	2133	582	9779	7294	1656	811	4148	1880	508	1565	933	818	619	2727
42007	783777	188	42007	85:117.0 86:2411.0 87:208.0 88:21.0 89:1.0 92:3.0 93:5.0 94:7.0 95:13.0 96:36.0 97:27.0 98:20.0 100:10948.0 101:3782.0 102:668.0 103:3118.0 104:152.0 105:3.0 108:2.0 109:6.0 110:68.0 111:10.0 112:4.0 113:168.0 114:3871.0 115:2182.0 116:1044.0 117:294.0 118:8.0 119:8.0 121:1.0 122:1.0 123:7.0 124:2.0 125:2.0 129:994.0 130:1010.0 131:833.0 132:32.0 133:1128.0 134:69.0 135:215.0 137:5.0 138:4.0 139:…					9910	51782	36387	14611	1935	32722	1251	44810	15854	41278	6803	44015	30924	9169	40813	1677	31684	2818	20845	17775	15172	57117	155174	6116	155355	38282	56171	30066	20232	22943	38820	3071	11952	10607	65499	13258	53242	1601	26888	165583	34874
41992	194583	144	41992	85:2104.0 86:1102.0 87:1101.0 88:6897.0 89:1232.0 90:247.0 91:297.0 94:3.0 97:441.0 98:457.0 99:589.0 100:5794.0 101:823.0 103:23.0 106:76.0 107:2043.0 108:144.0 110:720.0 111:191.0 112:246.0 113:357.0 114:587.0 116:10823.0 117:1255.0 118:533.0 125:1123.0 126:788.0 127:554.0 129:297.0 130:3588.0 131:96.0 132:305.0 134:962.0 138:4.0 143:1355.0 144:8177.0 145:1203.0 146:1048.0 147:5562.0 148:545.0 …					94	16512	1899	2049	8096	1184	1969	2168	10989	190	1282	708	1411	1297	1537	11900	1916	1386	1184	2095	3122	1927	5990	994	9918	1452	5247	8839	839	6620	6476	7546	159	10679	1187	2838	598	4308	1783	1071	2762
41989	323785	248	41989	86:7975.0 88:717.0 89:17935.0 90:1269.0 91:848.0 93:64.0 96:195.0 98:392.0 100:20613.0 101:11239.0 102:2095.0 103:1178.0 104:116.0 107:1345.0 108:58.0 110:587.0 114:315.0 116:321.0 117:1109.0 118:271.0 127:430.0 128:286.0 129:2211.0 130:1434.0 131:1244.0 132:428.0 133:1036.0 134:1895.0 135:404.0 137:2.0 140:28.0 141:33.0 142:87.0 143:515.0 144:295.0 145:15.0 146:729.0 147:30682.0 148:4382.0 149:2…					462	4948	595	902	4134	721	452	12849	3936	385	500	686	487	444	1047	2435	422	814	339	323	346	470	911	420	8152	72	7889	11355	1108	8876	10248	2714	913	4100	736	619	619	2745	434	310	1324
41873	867613	375	41873	87:25.0 91:988.0 92:106.0 95:86.0 99:10.0 100:140.0 101:243.0 103:262.0 107:157.0 110:138.0 117:331.0 121:77.0 122:4.0 124:20.0 126:37.0 128:84.0 129:951.0 130:48.0 131:403.0 133:577.0 134:364.0 141:12.0 143:1132.0 144:107.0 147:1975.0 149:3.0 161:279.0 162:7.0 163:380.0 164:77.0 169:3230.0 170:349.0 171:211.0 175:56.0 176:91.0 177:38.0 178:58.0 184:338.0 185:66.0 186:2.0 189:293.0 190:23.0 191:1…					309	4040	314	643	4266	941	520	9075	1623	367	514	530	431	450	403	2580	961	291	524	193	419	480	590	628	7799	946	11223	4032	296	1956	2669	1254	847	7509	756	367	372	313	1197	500	241
41788	870370	290	41788	85:129.0 87:105.0 88:220.0 91:110.0 94:45.0 95:76.0 97:496.0 98:742.0 99:119.0 100:258.0 101:330.0 102:110.0 103:3690.0 104:207.0 107:83.0 111:23.0 112:118.0 113:39.0 115:245.0 116:1080.0 117:866.0 118:35.0 119:223.0 125:47.0 128:151.0 130:277.0 131:544.0 133:1406.0 134:287.0 135:182.0 142:53.0 144:962.0 145:77.0 147:4256.0 148:1323.0 149:1286.0 150:173.0 151:136.0 153:50.0 158:534.0 159:143.0 16…					340	1894	201	179	839	286	397	4618	324	467	179	138	224	344	393	729	371	521	385	195	367	180	430	1436	2354	755	1174	732	77	4401	1921	743	950	2479	69	156	154	303	390	221	176
41691	600208	273	41691	85:220.0 86:854.0 87:453.0 88:257.0 89:631.0 90:194.0 91:40.0 92:77.0 96:228.0 98:157.0 99:461.0 100:352.0 101:293.0 102:262.0 103:811.0 106:41.0 110:71.0 112:134.0 113:171.0 115:415.0 117:1017.0 118:299.0 119:228.0 121:67.0 124:71.0 126:288.0 127:385.0 129:147.0 130:5777.0 131:998.0 132:258.0 133:377.0 134:252.0 137:40.0 138:66.0 141:278.0 142:164.0 146:443.0 147:5610.0 148:937.0 149:234.0 153:8…					6652	3585	2244	11598	720	3613	4487	4015	3004	3134	299	5947	3957	1584	3556	1344	21716	2971	5328	3892	10264	5171	3275	6968	2001	208	1960	2105	1467	3761	3985	1106	1809	2741	17647	24808	8853	4823	4059	25651	3653
34116	345696	171	34116	85:1196.0 86:2157.0 87:386.0 88:1074.0 89:442.0 90:506.0 91:526.0 92:43.0 94:79.0 95:110.0 96:98.0 98:4146.0 99:5659.0 100:12319.0 102:2600.0 103:1017.0 104:586.0 105:784.0 106:88.0 107:981.0 108:262.0 109:345.0 110:311.0 112:93.0 113:1567.0 114:1287.0 115:1820.0 116:2308.0 119:1008.0 120:61.0 121:906.0 122:174.0 123:476.0 124:2.0 125:71.0 127:497.0 128:380.0 129:34.0 130:1652.0 131:2060.0 134:19…					34196	51807	54745	54062	80149	40897	40591	43285	64185	36281	65244	38676	44395	36480	14047	77380	42731	57744	44861	18741	38725	44448	33136	35112	95173	40918	69667	74137	34989	25200	25050	58641	896111	99756	35267	39993	37088	44695	39592	44934	51699
34097	991529	174	34097	85:24.0 86:450.0 98:7.0 99:4.0 100:362.0 103:324.0 112:57.0 115:615.0 116:11.0 126:3.0 128:177.0 129:264.0 130:114.0 133:75.0 142:8.0 143:48.0 154:78.0 156:103.0 158:96.0 159:28.0 169:40.0 174:4347.0 175:702.0 176:262.0 186:12.0 194:12.0 200:122.0 204:117.0 207:214.0 217:226.0 218:51.0 219:345.0 220:33.0 221:65.0 243:11.0 244:21.0 249:29.0 251:21.0 258:91.0 267:45.0 271:26.0 272:109.0 281:200.0 3…					5045	3509	4030	1386	6472	4151	2932	4778	3925	4880	529	6481	2753	1851	19821	5322	8449	2201	4609	1225	2396	3871	3528	4624	4944	2351	3760	507	1899	4175	3843	2711	450	2813	2918	3400	12984	8519	4971	4187	3224
34089	604262	117	34089	85:518.0 86:806.0 87:265.0 88:275.0 89:577.0 94:12.0 95:394.0 96:322.0 98:151.0 99:379.0 100:3141.0 101:731.0 102:205.0 103:2824.0 104:129.0 105:148.0 106:8.0 107:107.0 109:402.0 110:64.0 111:88.0 112:109.0 113:199.0 114:1518.0 115:1271.0 116:1037.0 117:6779.0 118:751.0 119:343.0 120:6.0 122:32.0 123:38.0 124:174.0 125:48.0 126:948.0 127:81.0 128:318.0 129:1672.0 130:843.0 131:1012.0 132:318.0 13…					3025	12725	5090	6964	3374	8378	2358	42642	15772	2718	4208	8821	5012	3822	4793	16354	12770	6569	6724	5491	4230	7607	6463	8973	23396	5305	37145	45946	11515	16248	16403	38177	5287	13348	6739	7752	2249	8156	13030	1769	8724
34059	717756	174	34059	86:1027.0 87:668.0 88:29.0 89:200.0 90:16.0 93:13.0 100:919.0 101:32.0 102:172.0 103:369.0 106:32.0 107:1.0 111:10.0 112:34.0 114:60.0 115:422.0 116:187.0 118:8.0 128:369.0 129:649.0 130:203.0 131:174.0 132:52.0 133:222.0 134:32.0 136:36.0 143:64.0 144:78.0 146:32.0 147:2375.0 148:293.0 149:150.0 152:6.0 154:155.0 157:130.0 158:44.0 160:21.0 161:14.0 169:21.0 171:26.0 172:162.0 173:119.0 174:6595…					30562	6438	22841	2795	4464	15182	18456	309898	18164	3776	9359	19487	34532	5190	25768	13264	75205	7423	40397	24169	21865	53738	9050	14077	11036	14545	7586	4085	9335	3949	4305	25744	6446	3409	85291	51526	31437	48189	59121	93453	4312
33990	568490	159	33990	91:238.0 93:245.0 94:53.0 95:116.0 100:460.0 101:54.0 102:215.0 103:3586.0 104:134.0 108:11.0 110:342.0 112:76.0 113:301.0 116:90.0 122:112.0 123:17.0 127:89.0 128:343.0 129:51.0 131:2640.0 132:441.0 135:157.0 141:473.0 142:154.0 143:171.0 144:73.0 145:64.0 150:160.0 151:27.0 153:23.0 155:28.0 156:298.0 159:8570.0 160:935.0 161:231.0 167:48.0 169:55.0 172:30.0 173:121.0 181:120.0 183:169.0 184:23…					2262	3812	1389	2732	6155	1404	3121	8111	730	2327	1386	2309	3171	5445	1521	12023	5431	2723	4620	3429	2753	1967	708	2425	3885	2442	2917	1626	1567	4702	7792	24025	8809	4386	1229	2164	732	4088	2951	10166	3576
33988	559555	159	33988	85:127.0 88:67.0 89:869.0 90:193.0 91:113.0 92:3.0 93:32.0 95:18.0 98:18.0 99:138.0 101:291.0 102:1089.0 103:5435.0 104:254.0 105:255.0 106:50.0 107:341.0 108:324.0 109:299.0 110:55.0 111:46.0 112:10.0 113:489.0 115:4.0 117:6145.0 118:627.0 120:34.0 121:2.0 126:61.0 127:229.0 128:303.0 129:2011.0 130:261.0 131:1828.0 132:160.0 133:1107.0 134:595.0 135:96.0 136:345.0 137:6.0 140:172.0 141:373.0 14…					5386	3282	3405	993	6373	6130	4366	8111	1151	2279	2487	7266	4167	6391	5302	11872	5739	2684	5506	3928	8529	2748	2282	22693	2766	6429	2036	1430	8482	2407	5551	22058	17245	2360	1276	660	4438	4575	4133	11155	3884
31962	286869	130	31962	85:321.0 86:403.0 87:420.0 90:91.0 93:44.0 95:14.0 98:101.0 99:1679.0 100:3360.0 101:252.0 102:250.0 105:611.0 106:167.0 108:40.0 110:5.0 113:11.0 114:132.0 116:35.0 117:9998.0 118:1020.0 119:241.0 120:21.0 126:60.0 127:216.0 129:165.0 130:2596.0 131:330.0 132:235.0 133:191.0 136:12.0 142:30.0 143:4.0 145:4.0 147:454.0 149:26.0 154:5.0 163:1.0 171:2.0 177:52.0 184:225.0 187:191.0 188:19.0 191:3.0…					49778	260045	41485	119003	84507	71509	96106	138567	258617	98716	29599	78306	32230	19530	32714	215073	176778	57056	86824	43709	29792	37667	31500	93744	193818	12831	166497	210622	50791	81656	56504	175553	38858	329015	103614	22233	34372	32405	34503	1067629	76927
31563	856175	285	31563	95:46.0 97:232.0 99:1.0 101:56.0 103:622.0 109:28.0 110:30.0 111:15.0 116:239.0 117:322.0 118:10.0 119:5.0 123:20.0 129:358.0 131:704.0 132:120.0 133:123.0 134:4.0 136:30.0 143:307.0 144:396.0 145:56.0 147:406.0 149:121.0 152:22.0 169:27.0 182:27.0 186:762.0 187:507.0 188:94.0 196:2.0 197:27.0 198:5.0 204:10.0 205:43.0 209:13.0 217:64.0 218:7.0 221:58.0 225:81.0 232:7.0 238:1.0 245:8.0 251:2.0 25…					396	9922	1759	987	5204	395	531	20960	11106	543	1320	349	362	638	441	5245	1393	755	892	773	439	297	633	494	21630	4106	18534	20065	1281	7560	11849	8034	3459	4672	1025	754	403	1039	542	1680	1431
31559	440141	172	31559	85:2.0 86:52.0 91:6.0 93:90.0 94:49.0 95:61.0 96:88.0 97:51.0 98:113.0 99:337.0 100:126.0 101:336.0 102:34.0 104:15.0 107:18.0 108:170.0 109:260.0 111:62.0 112:18.0 113:22.0 114:367.0 115:151.0 116:73.0 118:18.0 121:9.0 122:2.0 123:2.0 125:4.0 126:102.0 127:8.0 128:92.0 129:479.0 130:674.0 133:117.0 134:129.0 138:94.0 139:28.0 140:56.0 141:42.0 142:113.0 143:1.0 144:68.0 146:5.0 147:651.0 148:29.…					579	9266	490	621	1308	412	330	7308	1502	538	935	297	395	597	749	561	382	544	1362	351	635	154	1266	588	12154	447	3893	1325	230	9967	5159	936	3165	4195	430	586	683	778	533	567	459
31556	913814	246	31556	87:2.0 88:19.0 89:1300.0 90:56.0 91:7.0 93:21.0 94:23.0 95:42.0 96:295.0 98:116.0 99:213.0 100:234.0 101:531.0 102:111.0 103:2211.0 104:276.0 105:35.0 106:63.0 107:79.0 111:31.0 112:119.0 113:26.0 114:304.0 115:184.0 116:1308.0 117:1566.0 118:184.0 119:106.0 121:35.0 122:115.0 123:113.0 124:32.0 125:26.0 126:253.0 128:489.0 129:735.0 130:200.0 131:808.0 132:513.0 133:1833.0 134:323.0 135:253.0 13…					9491	94727	7530	2610	9582	10971	6606	83839	8196	7435	660	9530	8539	6818	8923	6157	13609	7618	11262	1340	8418	8588	7821	8052	292140	1420	76894	15363	8837	8500	26153	4619	8097	16709	8464	4404	6370	29261	20838	9579	6967
31547	834477	258	31547	85:44.0 95:15.0 96:64.0 99:26.0 100:272.0 101:108.0 102:41.0 103:825.0 111:36.0 113:74.0 114:1379.0 115:131.0 116:326.0 117:575.0 127:29.0 128:216.0 129:127.0 130:79.0 131:178.0 132:17.0 133:325.0 136:6.0 141:84.0 142:263.0 143:670.0 144:163.0 145:26.0 147:1731.0 148:263.0 149:117.0 152:11.0 153:7.0 156:45.0 158:8.0 168:41.0 169:17.0 170:109.0 171:16.0 172:50.0 175:15.0 184:9.0 186:5.0 189:9.0 19…					2608	12295	1403	1791	1208	1248	1550	7147	5750	3106	1289	2546	1410	680	1658	4044	3760	1480	4311	2117	3106	2641	2652	3446	10594	3340	11327	1411	3990	6206	7259	1840	13149	4052	455	5517	1547	5937	4689	4552	3870
31460	498973	85	31460	85:7344.0 86:438.0 90:24.0 92:46.0 97:293.0 99:1723.0 100:95.0 109:19.0 111:170.0 112:323.0 113:1173.0 114:57.0 115:66.0 116:71.0 121:29.0 124:25.0 125:120.0 126:407.0 127:795.0 128:69.0 130:129.0 140:78.0 141:125.0 144:18.0 149:80.0 152:13.0 155:114.0 156:88.0 159:164.0 160:39.0 168:33.0 169:186.0 193:63.0 197:26.0 242:22.0 255:28.0 275:13.0 300:14.0 301:14.0 307:13.0 322:20.0 340:12.0 352:15.0 …					2923	47187	2512	2919	13518	2080	2819	79783	9000	2250	3246	1868	5358	2545	2335	6666	13795	2484	2756	2758	2551	4462	5157	2695	32519	11833	21489	11857	2802	69846	74579	16365	27919	53561	2101	2783	2685	3970	4349	5059	2458
31359	457416	85	31359	85:11849.0 86:655.0 88:52.0 89:28.0 93:38.0 96:103.0 97:434.0 98:390.0 99:2360.0 100:142.0 102:35.0 106:25.0 107:26.0 111:111.0 112:136.0 113:1106.0 114:97.0 119:28.0 120:27.0 122:15.0 123:25.0 124:126.0 125:346.0 127:778.0 128:67.0 129:145.0 138:32.0 139:73.0 140:166.0 141:429.0 142:7.0 143:17.0 144:49.0 149:42.0 154:22.0 155:88.0 164:16.0 166:14.0 168:94.0 169:377.0 175:54.0 182:86.0 183:210.0 …					3193	70515	3406	5386	9173	2948	3311	103473	12881	2417	3867	2930	2191	2270	3106	10889	3195	3215	2998	3203	3503	3046	8564	7282	87315	8960	28555	15392	5943	79211	101337	12024	22057	81688	3423	5598	4370	5314	6241	5433	3900
31357	897533	91	31357	89:53.0 91:4441.0 92:881.0 93:1884.0 94:368.0 95:538.0 96:50.0 101:27.0 102:27.0 103:224.0 104:266.0 105:1572.0 106:1105.0 107:466.0 108:796.0 109:204.0 110:21.0 115:285.0 116:212.0 117:2227.0 118:370.0 119:1110.0 120:247.0 121:164.0 123:37.0 128:73.0 129:663.0 130:206.0 131:964.0 132:505.0 133:507.0 134:124.0 135:69.0 141:39.0 142:40.0 143:215.0 144:78.0 145:488.0 146:228.0 148:105.0 155:82.0 15…					354425	1745883	53801	230664	27663	5124	101482	204377	99311	120849	96572	57668	137406	2006	4630	84804	99255	14112	74166	325854	198401	160286	127230	193253	662002	186341	40781	29636	162399	281752	243699	15304	630463	225327	64563	304534	11121	25795	191975	432165	190068
31224	508782	299	31224	86:729.0 87:92.0 89:1249.0 90:182.0 91:121.0 97:67.0 98:105.0 100:7105.0 101:480.0 102:3768.0 103:711.0 104:146.0 105:176.0 107:77.0 109:62.0 114:481.0 115:7156.0 116:4509.0 117:863.0 118:169.0 119:249.0 120:19.0 121:216.0 123:73.0 131:88.0 133:2429.0 134:286.0 135:620.0 136:34.0 137:233.0 140:21.0 147:1426.0 149:154.0 151:84.0 153:64.0 163:66.0 167:422.0 177:45.0 181:352.0 182:61.0 189:68.0 190:…					332	2600	558	2441	845	333	957	3614	4759	239	124	210	204	373	161	7037	5076	406	749	228	320	654	2082	4961	3796	154	1449	13345	3398	5717	3416	2278	1132	4386	766	1102	577	584	3729	3848	647
31223	525092	188	31223	86:1014.0 87:116.0 88:90.0 89:68.0 90:17.0 91:63.0 92:40.0 94:26.0 98:37.0 99:240.0 100:6173.0 101:708.0 102:301.0 103:213.0 104:146.0 105:183.0 106:48.0 110:49.0 113:142.0 114:1274.0 117:377.0 118:68.0 119:29.0 120:26.0 121:58.0 122:28.0 123:14.0 126:44.0 127:49.0 128:31.0 129:49.0 130:843.0 131:338.0 133:665.0 134:59.0 135:121.0 136:23.0 137:78.0 140:230.0 141:34.0 142:206.0 144:249.0 145:134.0…					7895	2600	3200	4688	8103	2870	5473	2208	2333	7658	1254	7713	3152	2439	2054	12100	2122	4023	2423	4797	4094	3580	1639	16655	8387	2449	2803	30549	12132	4965	6227	5254	14282	2694	4004	5137	3979	4747	11385	4766	11362
26924	1029169	295	26924	86:2.0 87:4.0 89:11.0 93:1796.0 94:995.0 95:1469.0 96:704.0 97:19.0 98:818.0 99:13.0 101:32.0 102:4.0 104:6.0 105:4.0 107:143.0 108:291.0 109:880.0 110:504.0 111:190.0 112:5.0 113:169.0 115:9.0 117:34.0 118:3.0 119:65.0 120:292.0 121:383.0 122:336.0 123:386.0 124:251.0 125:182.0 127:1.0 129:1504.0 130:24.0 131:11.0 132:3.0 133:107.0 135:154.0 136:222.0 137:359.0 138:292.0 139:237.0 143:9.0 144:1.…					890	45470	2226	1766	12389	1559	959	42120	4841	872	1807	696	1043	401	924	3881	1195	1458	1274	876	1153	1225	5019	809	31371	1661	14291	7471	987	54462	13948	5546	2570	32513	697	1143	1134	2894	354	688	16865
26918	993919	295	26918	90:24.0 100:14.0 131:211.0 144:49.0 147:8933.0 148:979.0 149:595.0 166:28.0 176:8.0 178:45.0 194:69.0 207:3318.0 208:831.0 209:248.0 213:26.0 217:201.0 218:299.0 221:12859.0 222:3195.0 223:1464.0 224:162.0 225:29.0 227:162.0 230:26.0 231:54.0 232:48.0 233:43.0 234:97.0 235:3.0 236:2.0 237:97.0 238:101.0 239:127.0 241:104.0 245:38.0 246:17.0 249:133.0 253:90.0 261:29.0 263:44.0 265:294.0 266:98.0 …					955	41935	1721	495	11160	1284	773	40715	3425	272	2206	828	1097	865	710	2842	1458	1616	1076	877	1079	762	4669	782	45850	1029	12776	6725	1248	56381	27149	4495	2283	36470	984	1000	1302	2487	1237	988	18165
26916	921074	295	26916	87:8.0 103:19.0 104:1.0 126:13.0 133:359.0 142:1.0 143:4.0 146:63.0 147:11249.0 148:1093.0 149:196.0 155:3.0 169:15.0 170:2.0 183:209.0 189:3.0 191:95.0 199:1.0 202:248.0 203:23.0 205:9.0 206:3.0 207:4881.0 208:932.0 209:654.0 213:58.0 218:88.0 219:1.0 221:16190.0 222:3913.0 223:2065.0 224:299.0 225:67.0 226:16.0 227:6.0 229:10.0 231:26.0 234:2.0 235:71.0 236:1.0 239:88.0 241:21.0 242:25.0 243:29…					883	36305	1733	1285	9727	1561	302	47220	4393	447	2054	627	438	578	317	3842	1011	1026	903	840	789	1012	3370	784	42701	1059	13051	6706	550	56193	39745	4969	1884	19403	941	1195	938	2379	1198	872	20803
26755	1024543	204	26755	85:283.0 89:220.0 93:345.0 94:605.0 95:130.0 96:71.0 98:268.0 99:176.0 101:583.0 103:2279.0 107:38.0 108:73.0 109:99.0 110:254.0 111:404.0 112:33.0 113:315.0 116:140.0 117:244.0 118:137.0 119:114.0 122:165.0 123:101.0 124:49.0 125:136.0 126:25.0 129:4158.0 130:282.0 131:684.0 133:301.0 135:280.0 138:98.0 139:8.0 142:189.0 143:348.0 146:133.0 147:2110.0 148:19.0 149:550.0 151:52.0 152:164.0 153:5.…					5814	5984	7729	1302	6267	752	5377	2008	5575	3977	835	4313	3723	692	4033	11069	2413	6816	2850	260	10568	5021	2262	3347	5150	9927	19425	4883	178	6018	5622	10819	1227	4672	1893	1988	4171	3134	5911	287	3290
26751	1007900	204	26751	87:58.0 101:12.0 103:1652.0 113:96.0 114:54.0 115:237.0 117:145.0 118:13.0 129:4526.0 130:367.0 131:1872.0 132:53.0 133:721.0 143:236.0 145:90.0 147:3342.0 148:199.0 149:49.0 153:80.0 155:178.0 159:123.0 163:11.0 166:43.0 169:291.0 175:490.0 176:103.0 181:17.0 183:159.0 186:1.0 187:22.0 188:34.0 189:366.0 191:1333.0 192:26.0 193:21.0 196:85.0 197:140.0 201:245.0 202:24.0 203:42.0 204:9542.0 205:2…					14036	2070	19879	266	4101	1548	2529	9235	2270	3927	302	17040	9498	168	10729	5314	6357	19020	8113	477	21860	12857	996	5030	3149	8918	5057	27125	165	6356	5693	4063	1059	14254	807	4708	6273	4168	10715	372	2818
26713	459023	255	26713	89:322.0 94:275.0 98:523.0 110:134.0 111:753.0 112:424.0 121:2.0 123:552.0 133:1756.0 135:105.0 136:4.0 137:628.0 138:483.0 139:224.0 140:165.0 144:1122.0 151:35.0 152:122.0 154:817.0 155:27.0 165:119.0 168:20.0 169:5.0 172:376.0 179:396.0 180:992.0 181:4421.0 182:1469.0 183:572.0 189:134.0 193:9.0 194:2.0 195:6.0 196:47.0 197:148.0 204:245.0 207:8.0 209:1.0 211:2558.0 212:292.0 213:179.0 214:67.…					273	7827	684	423	3705	376	346	20719	1779	359	442	351	518	442	360	1091	422	492	432	383	231	574	1309	293	6474	467	1932	1110	336	6770	9180	805	619	6102	447	216	222	464	282	850	461
23635	308124	85	23635	85:3194.0 86:147.0 88:2.0 97:99.0 98:466.0 99:477.0 100:98.0 107:107.0 110:315.0 112:230.0 113:259.0 116:49.0 126:250.0 127:493.0 130:213.0 131:55.0 134:177.0 140:29.0 141:28.0 146:11.0 170:104.0 184:40.0 228:35.0 450:8.0					6524	303671	8182	14711	79548	7332	6624	451959	10022	7581	10107	7754	6321	6779	8104	36977	8017	8290	7028	7601	10885	8386	34772	5696	325689	65540	111765	45984	7592	393272	340731	32357	74420	208355	6364	9020	8065	12834	6047	6001	13919
22885	770939	95	22885	85:1079.0 86:523.0 88:194.0 89:605.0 90:36.0 91:5394.0 92:1471.0 93:5385.0 94:4177.0 95:6187.0 96:1720.0 97:460.0 98:35.0 99:230.0 101:155.0 103:161.0 105:1917.0 106:939.0 107:2619.0 108:1553.0 109:4707.0 110:733.0 111:157.0 113:41.0 115:154.0 116:1225.0 117:10278.0 118:1383.0 119:2468.0 120:1417.0 121:2553.0 122:637.0 123:325.0 124:38.0 126:23.0 127:49.0 128:18.0 129:6897.0 130:1046.0 131:2093.0…					5119	12800	2314	2298	2483	1692	1046	32524	2341	3023	954	3042	2867	226	2106	3238	1999	582	2734	3489	2071	12013	6202	2082	12184	1154	9745	2061	1396	20536	35653	3061	330653	9511	659	10846	1896	849	3754	5355	10366
21733	449555	143	21733	85:856.0 86:24.0 92:5.0 95:30.0 97:42.0 99:87.0 101:170.0 102:646.0 103:245.0 107:53.0 109:17.0 110:208.0 114:34.0 115:102.0 116:37.0 117:33.0 119:58.0 121:15.0 124:1.0 127:185.0 129:183.0 130:28.0 131:129.0 133:181.0 134:31.0 136:97.0 139:11.0 141:13.0 143:3223.0 144:459.0 145:187.0 146:49.0 147:431.0 148:66.0 149:196.0 152:15.0 156:5.0 157:226.0 159:44.0 162:18.0 164:25.0 167:30.0 168:45.0 169:…					534	4317	2172	263	2232	1129	2622	12728	1900	2814	319	369	590	382	1058	5094	627	1766	443	305	1412	592	545	199	5797	805	2879	2468	123	4739	11173	1372	2098	5030	210	254	245	341	414	678	1349
21709	986764	204	21709	85:21.0 87:38.0 89:470.0 90:32.0 91:8.0 97:100.0 99:68.0 101:826.0 102:68.0 103:4041.0 104:260.0 105:131.0 111:80.0 113:93.0 115:15.0 116:388.0 117:2770.0 118:164.0 119:107.0 127:56.0 129:2683.0 130:217.0 131:373.0 133:754.0 134:56.0 135:141.0 142:30.0 143:453.0 145:31.0 147:5462.0 148:645.0 149:567.0 151:47.0 155:177.0 157:723.0 159:53.0 161:256.0 163:18.0 169:884.0 170:45.0 171:30.0 175:125.0 1…					5100	8407	13597	2103	7033	1535	11154	6344	6175	12399	909	6979	5598	378	8598	15403	11245	11926	8974	879	3627	17277	4006	8892	12978	5181	15523	7002	369	5604	5764	9782	1249	10083	7152	11583	7724	5607	10683	1533	8990
21683	524126	211	21683	87:11.0 89:26.0 95:4.0 96:8.0 97:20.0 101:12.0 103:211.0 105:40.0 106:5.0 107:257.0 108:132.0 109:14.0 113:145.0 115:42.0 121:59.0 123:54.0 126:8.0 129:434.0 131:20.0 133:310.0 134:44.0 135:114.0 137:199.0 139:11.0 147:74.0 148:27.0 171:5.0 181:104.0 182:53.0 183:28.0 184:25.0 197:20.0 211:1751.0 212:215.0 213:114.0 225:26.0 227:229.0 228:2.0 243:1.0 269:14.0 273:17.0 283:204.0 284:34.0 327:8.0 3…					2856	86269	1873	7901	5857	1363	1245	86368	10958	1089	1405	888	984	392	1353	7008	15227	2697	16129	5628	5942	2064	10000	4255	109917	12302	56077	12240	13043	190543	97885	5559	21369	2336	9233	10845	4101	5430	14119	26999	5451
21665	681364	85	21665	85:2619.0 86:142.0 97:104.0 98:33.0 99:979.0 100:26.0 111:153.0 112:96.0 113:602.0 114:8.0 125:32.0 126:99.0 127:297.0 141:157.0 154:5.0 155:97.0 159:2.0 169:56.0 173:10.0 182:1.0 183:10.0 197:14.0 199:2.0 210:2.0 211:3.0 321:14.0 333:22.0 345:2.0 348:2.0 375:14.0 405:1.0 437:10.0 446:10.0 465:19.0 485:5.0					6186	56175	6131	5740	21720	6822	4784	102831	14649	6503	3490	6976	3109	2247	3889	13418	8874	8797	9900	3376	5535	17674	11206	8347	70070	6262	37950	15889	2850	94632	96355	13111	5280	50676	9277	4410	6630	6585	3130	2974	12198
21628	757884	156	21628	85:312.0 86:2625.0 87:100.0 90:15.0 94:2.0 99:120.0 100:1073.0 101:141.0 102:238.0 114:303.0 116:2670.0 117:215.0 128:244.0 129:42.0 130:315.0 140:3.0 142:112.0 143:705.0 144:106.0 146:101.0 149:114.0 156:2538.0 157:329.0 158:143.0 160:931.0 161:156.0 162:43.0 170:2.0 172:724.0 173:73.0 174:1777.0 175:295.0 176:50.0 177:16.0 184:96.0 186:180.0 188:30.0 200:1.0 201:123.0 202:6.0 215:24.0 216:16.0 …					4500	2626	2080	3459	6445	3703	3218	4738	5391	2170	4472	3480	3727	2092	4128	3056	13421	3654	5460	4815	1386	3643	12692	3037	4238	6793	3845	3573	5091	3573	4305	4642	9267	5339	9395	7057	2996	15590	11126	15898	2029
18520	615620	174	18520	86:161.0 158:136.0 174:443.0					42638	9594	29561	17083	3157	37191	31722	2610	18382	6199	5488	15759	28071	3855	33528	9696	118096	10204	57210	29908	26547	33550	10055	12967	10830	121814	15011	6271	2547	2896	4946	12384	45689	220392	88922	53553	47616	79289	46731	119479	7126
18488	456907	232	18488	86:22.0 100:1553.0 101:64.0 102:107.0 114:209.0 115:180.0 116:59.0 117:118.0 129:57.0 131:327.0 132:50.0 133:290.0 143:35.0 144:89.0 147:2258.0 148:448.0 149:339.0 150:28.0 163:133.0 172:18.0 174:243.0 188:40.0 189:23.0 190:37.0 232:1491.0 233:316.0 234:93.0 247:19.0 306:56.0 334:36.0 335:34.0					41772	3307	5029	22891	14422	12807	12234	3252	17017	8525	4280	28819	11802	2006	13533	25116	8087	14918	2438	2267	41100	14019	7438	16543	6209	116052	10740	32558	24530	7786	7472	36351	159362	3146	7006	25659	21494	12412	34712	20518	32166
18386	727163	174	18386	86:335.0 89:231.0 100:275.0 102:4.0 103:234.0 116:6.0 117:258.0 119:61.0 129:27.0 130:59.0 131:12.0 132:8.0 143:82.0 147:453.0 148:3.0 173:66.0 174:1718.0 175:288.0 176:62.0 179:67.0 189:10.0 191:5.0 204:124.0 205:276.0 206:19.0 217:117.0 288:212.0					1551	34790	2610	1849	6472	2529	1201	25617	6234	1329	6820	1782	1123	6892	39015	4047	1408	1764	2718	60999	77034	1404	1694	47961	25132	18252	34247	5481	44986	6657	15087	4874	87208	27340	1771	1787	1255	2531	8284	2744	80527
18361	950622	361	18361	85:557.0 86:226.0 88:82.0 89:3038.0 90:162.0 91:104.0 92:13.0 93:46.0 94:31.0 95:28.0 97:166.0 98:112.0 99:302.0 100:785.0 101:2284.0 102:697.0 103:7672.0 104:696.0 105:1492.0 106:56.0 107:53.0 108:7.0 109:272.0 111:257.0 113:435.0 114:464.0 115:451.0 116:1087.0 117:4820.0 118:454.0 119:427.0 122:1.0 126:38.0 127:126.0 128:173.0 129:7322.0 130:1261.0 131:1922.0 132:177.0 133:3101.0 134:535.0 135:…					134840	14820	191387	1803	14812	2568	101416	7227	34435	37955	482	43487	33271	239	18181	163114	113348	768785	215846	1126	210317	107774	29376	3043	11124	18781	34294	59654	136	3159	12240	53118	774	49270	14336	44925	30314	3783	117150	457	50827
18266	426098	269	18266	85:126.0 86:374.0 89:37.0 92:26.0 97:100.0 98:458.0 99:78.0 100:691.0 101:14.0 102:44.0 111:54.0 112:204.0 113:184.0 114:137.0 115:32.0 120:809.0 122:11.0 124:45.0 125:1.0 126:109.0 127:41.0 131:81.0 134:72.0 138:2.0 140:54.0 141:16.0 142:70.0 143:39.0 147:268.0 148:13.0 153:84.0 154:489.0 155:209.0 156:54.0 157:16.0 158:74.0 163:6.0 167:24.0 168:13.0 170:75.0 171:12.0 174:26.0 179:8.0 180:16.0 1…					110	2323	187	91	938	220	165	3092	718	133	103	121	169	70	115	199	289	196	415	156	87	194	235	46	2089	105	994	737	65	5717	4163	399	341	2193	247	186	159	384	187	290	134
18198	177772	126	18198	86:152.0 87:111.0 89:1487.0 90:219.0 91:3823.0 92:39.0 93:7089.0 94:513.0 95:319.0 96:137.0 97:362.0 98:58.0 105:467.0 106:583.0 107:344.0 113:359.0 120:276.0 123:86.0 126:6422.0 127:136.0 130:64.0 133:504.0 136:261.0 140:49.0 159:177.0 170:5.0 172:40.0 186:212.0 198:228.0 199:120.0 216:2191.0					277	349167	14677	7754	115743	8499	6140	724314	89792	3079	9778	811	7718	3493	3253	2082	7318	7774	4112	2397	2865	9897	42403	1803	291434	411	55376	19037	285	429418	569059	6911	1219	345224	510	2455	1007	4961	1508	2998	1962
18192	1035050	204	18192	85:20.0 86:41.0 87:23.0 89:45.0 90:17.0 96:70.0 99:75.0 101:253.0 102:334.0 103:1223.0 104:99.0 105:162.0 109:27.0 111:48.0 113:39.0 114:11.0 115:91.0 116:60.0 117:332.0 118:75.0 121:61.0 122:19.0 124:21.0 127:186.0 128:26.0 129:970.0 130:118.0 131:447.0 133:708.0 134:16.0 135:194.0 141:98.0 142:5.0 143:635.0 144:74.0 145:142.0 147:4006.0 148:613.0 149:487.0 150:27.0 151:68.0 153:3.0 155:85.0 157…					10902	3661	34698	334	1869	397	27221	7749	1732	15108	293	9404	5045	317	3408	8358	7669	59857	14428	257	40459	16654	6245	862	4208	4179	5701	1593	186	13089	9002	3342	524	9082	5192	3939	12524	814	8895	111	10768
18176	421354	148	18176	85:114.0 87:119.0 88:148.0 89:3659.0 90:441.0 91:1532.0 92:138.0 93:19.0 97:172.0 98:58.0 99:93.0 100:504.0 101:2549.0 102:979.0 104:145.0 105:502.0 106:158.0 107:27.0 110:41.0 111:27.0 112:24.0 114:60.0 115:86.0 116:2674.0 117:1318.0 118:447.0 119:357.0 120:70.0 121:6.0 122:10.0 123:81.0 124:46.0 128:203.0 131:331.0 132:1879.0 133:1270.0 134:290.0 135:94.0 136:3.0 137:10.0 138:13.0 139:18.0 140:…					4953	9670	2922	4033	9245	5865	3210	15459	5895	7101	2044	2758	9598	6046	9712	10798	4660	7598	3712	2869	4236	4033	11294	5442	15068	4941	14206	13455	11856	14105	9002	5287	65504	25291	3748	7864	5537	9889	5299	6444	3638
17830	802398	204	17830	86:26.0 88:120.0 95:75.0 99:2.0 103:1945.0 108:94.0 109:48.0 110:168.0 117:2196.0 123:16.0 129:880.0 143:303.0 145:177.0 147:1120.0 157:90.0 158:2.0 169:101.0 172:20.0 173:15.0 177:41.0 179:75.0 181:1.0 186:13.0 189:258.0 191:359.0 193:46.0 194:44.0 195:16.0 196:9.0 203:100.0 204:6500.0 205:1217.0 206:495.0 207:355.0 209:97.0 217:1010.0 218:358.0 219:88.0 220:24.0 221:464.0 222:83.0 223:95.0 224:…					310946	32745	415225	28677	17374	42616	386308	32524	36007	289265	2974	315934	171499	4022	136141	100232	347237	265355	445455	22702	545256	463588	211035	125080	72277	110834	198783	13153	4244	13653	30921	48241	8733	12657	629075	287239	625279	280332	243618	14648	189614
17664	227179	173	17664	85:240.0 86:247.0 88:292.0 90:108.0 91:68.0 92:65.0 93:256.0 94:24.0 96:1.0 97:109.0 98:110.0 99:222.0 100:6.0 107:655.0 108:5.0 110:421.0 111:48.0 113:553.0 114:55.0 116:283.0 117:3391.0 118:17.0 119:157.0 122:22.0 123:1.0 124:11.0 126:127.0 127:163.0 128:84.0 129:683.0 130:765.0 131:1193.0 132:706.0 135:9.0 136:217.0 140:70.0 145:243.0 146:58.0 150:21.0 153:2.0 161:21.0 173:3321.0 174:366.0 175…					3437	20021	7318	7277	10137	5902	678	219153	21897	1904	1134	5989	1168	2737	20448	11342	3209	6828	5340	5036	6013	6736	4719	424	41818	323	13572	7543	670	75036	41346	3922	101	81497	677	939	10010	1807	676	632	1594
17651	535097	275	17651	85:176.0 86:1.0 87:422.0 88:31.0 94:38.0 96:264.0 98:19.0 99:27.0 100:40.0 102:802.0 103:342.0 106:7.0 107:3.0 109:173.0 110:175.0 111:13.0 114:2.0 115:99.0 119:322.0 123:97.0 124:37.0 126:1.0 127:172.0 129:797.0 130:342.0 133:480.0 134:191.0 144:9.0 145:27.0 152:1.0 157:32.0 159:29.0 161:82.0 162:33.0 163:62.0 171:1.0 175:124.0 176:27.0 177:181.0 178:14.0 179:153.0 182:4.0 183:26.0 184:27.0 189:…					513	6589	736	860	3454	614	351	17868	2544	568	829	602	553	5194	636	5120	2645	649	536	527	517	569	2354	918	17893	706	5360	2669	6285	22229	10212	1768	1144	10154	756	666	455	1043	411	1818	1044
17537	437253	258	17537	85:288.0 87:433.0 94:56.0 99:160.0 100:149.0 101:1035.0 102:286.0 103:961.0 106:2.0 110:128.0 111:94.0 112:100.0 113:480.0 114:88.0 115:2572.0 116:463.0 117:74.0 122:1.0 124:90.0 127:97.0 129:83.0 130:636.0 131:442.0 133:198.0 134:310.0 140:607.0 143:25.0 147:2232.0 148:395.0 156:83.0 157:95.0 172:109.0 177:21.0 184:12.0 185:10.0 186:13.0 189:213.0 195:1.0 203:22.0 205:104.0 209:6.0 214:557.0 215…					1492	1793	922	907	2080	2059	683	3052	1252	769	744	2365	769	734	3013	1578	1198	905	607	873	1637	1005	666	3002	2590	1297	1004	1306	75	4213	3096	2269	1294	1978	1902	2280	2533	1471	3435	3575	3471
17297	840974	217	17297	85:125.0 86:18.0 88:16.0 89:1566.0 90:105.0 96:147.0 97:898.0 98:609.0 99:123.0 100:544.0 101:348.0 103:11605.0 104:984.0 105:456.0 110:11.0 114:404.0 116:64.0 117:2694.0 118:346.0 119:88.0 121:45.0 123:3.0 126:113.0 127:49.0 128:16.0 129:1198.0 130:260.0 131:344.0 133:3068.0 134:259.0 135:113.0 140:14.0 141:35.0 142:167.0 143:211.0 144:51.0 145:123.0 146:11.0 147:6812.0 148:793.0 149:95.0 154:54…					4249	12876	2867	3016	4728	3458	2072	244891	5091	2471	11586	4729	3828	751	1738	2882	8832	6269	3778	2054	5326	2349	2499	6912	54326	7625	20173	4496	1316	6244	104112	7241	105140	4338	2622	18707	1791	1518	3472	31710	3682
17267	562200	243	17267	85:224.0 86:1265.0 87:466.0 89:2438.0 90:176.0 91:91.0 92:198.0 94:16.0 97:15.0 98:349.0 99:642.0 100:3096.0 101:3.0 102:166.0 111:9.0 112:512.0 113:286.0 114:91.0 119:365.0 125:23.0 126:396.0 127:430.0 128:1309.0 129:742.0 130:329.0 131:436.0 133:1409.0 134:198.0 135:175.0 139:190.0 140:195.0 142:2006.0 143:87.0 144:317.0 145:129.0 146:374.0 147:2210.0 148:248.0 149:557.0 153:10.0 154:104.0 155:…					3173	1187	2598	8035	1889	2687	2628	4015	3199	4991	1038	3139	3886	3096	2159	1267	6710	3672	5933	2389	8059	4424	2615	2218	2737	6485	2500	8786	1847	3310	4056	2694	2717	2694	11687	5126	6264	3602	5528	7917	4263
17252	450982	128	17252	85:149.0 86:228.0 88:126.0 95:40.0 96:24.0 97:26.0 98:232.0 99:160.0 100:2174.0 101:65.0 102:204.0 107:151.0 108:9.0 110:284.0 112:18.0 113:58.0 114:291.0 115:2315.0 116:372.0 117:1264.0 118:74.0 126:149.0 128:4043.0 129:730.0 130:178.0 131:382.0 132:540.0 140:14.0 141:1443.0 142:450.0 144:52.0 145:121.0 153:223.0 154:45.0 157:14.0 168:13.0 169:631.0 170:64.0 171:53.0 182:25.0 184:80.0 197:1.0 19…					238	5453	1145	970	1618	1832	1101	23489	1627	1621	2190	195	1872	15429	781	1267	2222	957	1022	1244	1787	434	986	1887	12566	1156	11820	1526	461	7974	7081	1634	4392	4982	12705	342	805	666	2183	5269	1265
17233	315594	170	17233	85:508.0 86:638.0 88:143.0 92:56.0 94:200.0 95:113.0 96:92.0 97:350.0 98:3230.0 99:3266.0 100:2039.0 101:334.0 102:238.0 103:127.0 104:34.0 106:161.0 107:493.0 110:854.0 111:22.0 113:3036.0 114:304.0 115:34.0 116:1389.0 118:34.0 124:436.0 126:1936.0 127:377.0 128:503.0 130:872.0 134:1119.0 136:2.0 138:25.0 139:115.0 140:160.0 141:183.0 142:699.0 143:120.0 144:307.0 154:13.0 155:1.0 156:1165.0 157…					7737	18355	2906	3512	10823	4329	4052	30837	6413	2392	4084	5315	2323	2365	4659	7854	2818	2564	2504	2502	3460	2750	4288	6736	30635	2971	8808	5170	2108	29526	34443	9251	13977	15089	3737	5607	5346	3795	4965	6840	7677
17069	991778	361	17069	85:562.0 87:449.0 89:935.0 90:54.0 91:303.0 92:6.0 95:452.0 99:433.0 101:583.0 102:749.0 103:11864.0 104:1012.0 106:99.0 107:99.0 109:588.0 111:164.0 113:885.0 114:82.0 115:984.0 116:1159.0 117:1802.0 118:26.0 119:67.0 120:22.0 121:63.0 122:114.0 125:343.0 129:7807.0 130:1181.0 131:2107.0 133:2490.0 134:105.0 135:786.0 136:25.0 137:282.0 139:341.0 140:91.0 141:250.0 142:416.0 143:1633.0 144:273.0…					7036	3459	5367	756	1704	519	6820	3413	3012	4201	298	1701	2186	84	2137	7210	5012	7611	6206	153	8663	5811	2677	2623	3708	2252	9783	1956	116	3423	4946	3542	299	2551	5144	3475	4818	2123	7266	262	2276
16980	816451	223	16980	85:2637.0 86:3280.0 87:379.0 88:369.0 89:14342.0 90:1041.0 91:468.0 92:473.0 93:1330.0 94:1084.0 95:445.0 96:2404.0 97:2375.0 98:766.0 99:945.0 100:2210.0 101:2852.0 102:810.0 103:87223.0 104:8564.0 105:4134.0 106:586.0 107:2402.0 108:2437.0 109:28754.0 110:3610.0 111:602.0 112:1224.0 113:1466.0 115:407.0 116:596.0 117:13320.0 118:1278.0 119:1358.0 120:333.0 121:2675.0 122:795.0 123:631.0 124:832…					1595	3383	760	360	1512	508	703	4738	1268	941	237	1675	840	170	968	1159	971	896	1365	677	1253	1171	651	2016	2855	1301	1468	622	384	6056	4910	969	1697	2932	1066	1799	1117	1365	1540	455	904
16972	611435	237	16972	85:258.0 86:1098.0 88:264.0 89:885.0 92:1140.0 93:160.0 95:627.0 97:287.0 98:271.0 99:120.0 100:5400.0 101:1044.0 102:705.0 103:1688.0 104:46.0 106:454.0 108:117.0 109:65.0 112:455.0 113:28.0 114:246.0 115:90.0 116:90.0 120:1659.0 121:141.0 123:429.0 124:62.0 128:346.0 129:849.0 130:381.0 132:24.0 133:1598.0 134:523.0 138:65.0 140:949.0 141:785.0 142:1158.0 143:520.0 144:418.0 145:348.0 147:9927.…					503	8963	912	961	6531	982	563	5983	1599	411	225	349	526	461	995	3779	646	2119	415	773	111	637	1176	373	5768	558	4896	5926	386	8538	4661	2495	363	3575	974	530	1115	1635	979	556	945
16872	861938	204	16872	86:41.0 88:187.0 89:514.0 90:99.0 101:2760.0 102:228.0 103:3428.0 104:217.0 113:93.0 115:297.0 116:1747.0 117:5043.0 118:452.0 121:118.0 129:3532.0 130:323.0 131:489.0 132:32.0 133:1329.0 135:86.0 141:53.0 142:22.0 143:768.0 144:45.0 145:8.0 147:7839.0 148:1100.0 149:726.0 150:5.0 153:24.0 155:226.0 157:411.0 161:180.0 162:14.0 163:63.0 169:540.0 170:17.0 174:13.0 175:50.0 179:22.0 181:2.0 183:22…					297	3964	376	420	3401	803	449	11002	2341	363	1524	468	436	1151	1240	2543	542	353	572	204	1670	571	1356	1558	15097	3849	11223	12058	28746	6808	7152	5297	780	4958	1367	310	940	3065	483	699	337
16809	679092	333	16809	85:441.0 86:184.0 88:176.0 89:3402.0 90:373.0 91:320.0 96:27.0 97:538.0 98:176.0 99:435.0 100:444.0 101:1082.0 102:1676.0 103:11224.0 104:1046.0 105:534.0 107:124.0 108:28.0 109:259.0 111:397.0 112:177.0 113:485.0 114:338.0 115:26.0 116:763.0 117:5343.0 118:620.0 119:281.0 124:43.0 125:148.0 127:27.0 128:143.0 129:7097.0 130:1907.0 131:2181.0 132:526.0 133:4442.0 134:501.0 138:114.0 139:154.0 140…					8351	7448	3327	2002	4015	2143	3855	17908	10451	3469	851	4062	1482	881	1830	9255	7844	5318	6815	2076	2332	4470	1982	8940	9447	7156	15977	18950	1047	2069	8931	8757	2763	9725	2522	4487	2706	2764	5294	3566	3075
16747	742150	319	16747	89:1131.0 90:36.0 100:226.0 101:230.0 103:6902.0 104:367.0 110:93.0 113:101.0 114:124.0 117:2265.0 118:7.0 127:16.0 129:2616.0 130:358.0 131:443.0 133:961.0 143:163.0 144:13.0 147:4944.0 148:730.0 149:198.0 157:2547.0 158:291.0 159:94.0 160:22.0 161:34.0 169:19.0 172:769.0 173:333.0 174:29.0 177:80.0 184:5.0 187:17.0 188:83.0 189:646.0 190:167.0 191:216.0 192:35.0 201:128.0 202:49.0 203:104.0 204…					31837	22520	38261	17820	109463	35215	32948	46979	26688	42104	17942	57829	34988	50459	40991	202936	9137	83979	17789	18887	19485	43797	18845	48946	38463	63545	165664	13938	43653	10381	15869	216091	159919	71819	18630	14646	13341	34430	25514	7421	56921
16705	672310	232	16705	85:32.0 86:210.0 87:3510.0 88:192.0 91:75.0 95:93.0 96:64.0 98:953.0 99:290.0 100:2091.0 101:429.0 102:138.0 103:56.0 105:43.0 110:48.0 112:47.0 113:94.0 114:698.0 115:549.0 116:548.0 117:454.0 119:63.0 120:30.0 121:20.0 122:4.0 125:50.0 128:123.0 129:420.0 130:165.0 131:1579.0 132:319.0 133:663.0 134:187.0 135:17.0 140:8.0 141:75.0 142:192.0 143:372.0 144:19.0 145:12.0 146:1.0 147:15071.0 148:21…					3349	3131	896	1270	1928	4772	2773	5943	1713	2689	302	5138	1111	825	2280	3038	3786	2561	2850	1114	6593	2500	1736	6460	5238	1897	6544	1492	1363	3310	2242	1863	1614	3718	1626	5490	5137	2267	6573	7166	2927
16561	245883	155	16561	88:9344.0 89:1820.0 90:325.0 91:1578.0 93:1.0 94:37.0 95:378.0 96:782.0 98:255.0 99:135.0 100:399.0 103:4405.0 104:228.0 105:5275.0 106:1100.0 107:327.0 110:4371.0 111:630.0 114:61.0 115:1240.0 117:1418.0 118:418.0 119:1281.0 120:75.0 121:463.0 124:62.0 127:343.0 130:2047.0 131:1273.0 132:189.0 133:4193.0 134:2628.0 135:786.0 137:520.0 138:431.0 141:220.0 142:72.0 143:86.0 145:193.0 146:189.0 148…					3332	74125	5941	8426	17526	6109	2352	153584	17957	5062	5365	6188	5410	5852	2215	23547	9767	6973	5235	3765	6635	6190	11862	1873	148498	7650	7823	39298	7483	246059	180435	5519	673	76968	9702	8059	8883	16232	8326	9238	10582
16550	186837	103	16550	85:6072.0 86:263.0 87:10773.0 88:2812.0 89:1831.0 90:358.0 91:171.0 95:146.0 98:124.0 99:3743.0 100:781.0 101:7697.0 102:3170.0 103:312425.0 104:25375.0 105:17741.0 106:1355.0 107:590.0 108:42.0 109:97.0 111:2.0 113:23.0 115:10250.0 116:1224.0 117:3148.0 118:346.0 119:611.0 123:143.0 125:175.0 126:272.0 127:21.0 129:791.0 130:1652.0 131:2946.0 132:195.0 133:5064.0 134:874.0 135:148.0 136:2232.0 1…					3530	384386	11036	14289	100792	4170	6640	649831	52938	4438	17535	5398	7942	12033	3791	51865	6829	10822	8177	8287	8043	8999	28157	6337	498848	79002	130120	56904	4271	678560	393570	47285	25455	444432	9911	7513	5869	19965	7789	8166	17508
14796	558622	159	14796	85:68.0 86:266.0 87:23.0 88:30.0 89:127.0 90:20.0 91:4.0 92:10.0 93:36.0 94:2.0 95:4.0 96:11.0 98:38.0 99:30.0 100:761.0 101:108.0 102:91.0 105:21.0 107:44.0 109:46.0 110:13.0 111:6.0 112:154.0 113:56.0 115:26.0 116:76.0 117:96.0 118:5.0 119:29.0 120:4.0 122:5.0 123:9.0 125:1.0 127:12.0 128:84.0 129:107.0 130:52.0 131:182.0 132:42.0 133:238.0 134:41.0 135:25.0 137:6.0 138:3.0 139:5.0 141:42.0 142…					3957	3282	1802	2948	6373	5710	1844	7589	1151	2279	2487	5487	4167	6391	5302	11872	6574	2684	5695	3928	8404	2748	1591	22291	26927	8817	2036	1430	8410	2407	5551	24166	17245	3575	1276	2814	2841	4575	4133	11432	3884
13146	761091	357	13146	85:395.0 87:316.0 88:67.0 89:573.0 90:39.0 95:114.0 99:265.0 101:5820.0 102:707.0 103:9703.0 104:1076.0 105:383.0 106:76.0 107:199.0 110:25.0 111:135.0 113:760.0 114:141.0 115:983.0 116:1082.0 117:1299.0 118:200.0 119:309.0 121:149.0 122:80.0 123:297.0 124:42.0 125:59.0 127:19.0 128:131.0 129:4712.0 130:546.0 131:2802.0 132:321.0 133:2584.0 134:358.0 135:518.0 136:48.0 137:200.0 139:76.0 140:68.0…					775	9720	424	960	1407	373	402	7950	1315	214	189	298	202	188	187	518	1140	398	1301	758	1009	442	1871	1073	12743	739	4290	1019	3316	4100	17293	681	1641	1812	1470	1052	717	557	1775	3286	362
11831	932616	192	11831	86:80.0 87:8.0 89:120.0 91:739.0 92:48.0 100:211.0 101:137.0 102:35.0 103:255.0 104:53.0 107:31.0 112:4.0 114:18.0 116:4.0 117:136.0 118:67.0 120:255.0 121:21.0 122:5.0 125:18.0 128:16.0 130:39.0 131:151.0 132:12.0 140:5.0 141:12.0 142:5.0 143:80.0 144:35.0 147:42.0 157:62.0 160:46.0 161:34.0 162:20.0 163:30.0 168:1.0 169:85.0 172:36.0 173:16.0 174:31.0 176:20.0 177:46.0 180:1.0 189:12.0 190:16.0…					453	5049	24181	252	1208	475	7778	7468	944	2628	215	522	536	278	530	11721	1307	1230	8444	199	736	12803	863	467	5739	400	2510	1224	176	6582	8682	923	320	8462	858	771	539	839	637	361	1501
11481	295661	211	11481	85:361.0 88:271.0 96:221.0 97:50.0 98:1126.0 99:136.0 100:454.0 101:102.0 103:3405.0 104:195.0 105:278.0 106:184.0 107:452.0 108:1.0 109:54.0 110:260.0 113:57.0 114:89.0 118:29.0 119:24.0 120:14.0 121:77.0 123:32.0 126:1385.0 127:985.0 128:85.0 130:90.0 133:243.0 134:828.0 135:193.0 136:107.0 137:150.0 139:979.0 140:395.0 144:492.0 147:203.0 148:183.0 149:1.0 158:52.0 170:105.0 171:186.0 172:1182…					4224	73242	2744	12332	13808	2194	1696	131139	11337	1152	1970	1631	1788	978	1990	17243	1925	1738	1410	2274	1833	1638	19848	2175	27045	117	12492	23394	3737	97679	81447	23714	886	3480	4606	8958	3332	2288	6671	4128	8929
11353	911271	259	11353	85:106.0 86:3.0 89:161.0 97:44.0 98:45.0 99:12.0 100:29.0 101:111.0 103:966.0 106:36.0 116:231.0 117:438.0 121:1.0 128:48.0 129:523.0 130:140.0 131:15.0 132:34.0 133:25.0 143:46.0 144:98.0 145:12.0 147:813.0 148:305.0 154:9.0 157:165.0 158:23.0 160:552.0 161:230.0 162:47.0 163:160.0 165:25.0 168:62.0 169:66.0 171:6.0 174:100.0 177:2.0 178:1.0 180:21.0 183:30.0 186:43.0 187:1.0 188:12.0 189:97.0 1…					610	13659	747	1729	1856	664	626	10359	8368	827	393	1678	512	312	905	3924	2202	1208	1286	656	639	849	1284	885	41995	1520	12520	10030	1515	6018	7864	3948	3292	3146	372	1082	813	4399	1382	1726	1157
10465	583125	192	10465	85:1311.0 86:2079.0 88:408.0 89:241.0 90:511.0 91:10108.0 92:544.0 93:918.0 94:347.0 95:741.0 96:1930.0 97:444.0 98:2045.0 99:3899.0 100:8919.0 101:1920.0 102:1038.0 103:983.0 104:1026.0 105:464.0 106:101.0 107:163.0 108:172.0 109:399.0 110:4592.0 111:496.0 112:945.0 113:3152.0 114:7208.0 115:2713.0 116:1016.0 117:1925.0 118:2998.0 119:24143.0 120:1413.0 121:809.0 122:981.0 123:1445.0 124:681.0 1…					2235	10377	5213	6842	5210	3779	4326	16784	4221	1502	2953	4001	3704	3266	2726	5974	3887	2489	629	1036	4456	2550	2134	2014	18805	959	12606	32353	4850	11585	12276	8574	691	13992	5331	1989	3836	5462	7078	787	4151
9489	688397	156	9489	85:196.0 86:171.0 89:166.0 94:15.0 96:127.0 97:116.0 99:143.0 100:117.0 110:27.0 112:72.0 113:59.0 114:9.0 116:168.0 117:116.0 124:22.0 125:21.0 126:15.0 130:25.0 139:28.0 140:281.0 142:31.0 149:35.0 150:14.0 152:52.0 154:15.0 156:5114.0 157:778.0 158:778.0 159:48.0 160:40.0 164:1.0 169:59.0 173:9.0 178:9.0 191:49.0 197:13.0 205:83.0 216:54.0 217:458.0 218:61.0 219:49.0 222:39.0 230:33.0 231:60.0…					5350	7498	1447	1826	4801	1998	1997	1365	4428	1098	3157	916	2287	3176	2550	2492	14024	2123	6611	2964	942	2222	2389	3566	4826	3304	2586	2401	2705	3987	4554	2701	2771	2431	12038	3483	1869	8509	6950	16696	1564
8621	402956	194	8621	86:172.0 87:75.0 88:33.0 89:690.0 90:11.0 91:78.0 92:407.0 93:420.0 96:6.0 99:3.0 100:658.0 101:2159.0 102:57.0 103:1364.0 106:130.0 107:923.0 108:75.0 109:214.0 110:684.0 111:3.0 113:10.0 117:1811.0 118:41.0 119:2.0 120:276.0 122:128.0 123:1034.0 124:450.0 125:109.0 126:24.0 129:6.0 134:425.0 136:227.0 139:76.0 143:993.0 145:11.0 148:4.0 150:331.0 151:25.0 152:1.0 153:1.0 155:232.0 158:354.0 160…					409	3282	218	1066	1103	304	275	4979	1057	202	184	367	367	213	432	1088	181	290	207	1617	129	316	668	166	3355	683	1354	1210	108	5604	5266	583	325	4052	366	1093	1447	272	389	1049	250
8270	811465	246	8270	85:109.0 86:278.0 88:75.0 89:1388.0 90:138.0 93:50.0 99:89.0 100:416.0 101:442.0 102:279.0 103:5330.0 104:417.0 105:254.0 107:22.0 112:16.0 113:145.0 114:1163.0 115:85.0 116:384.0 117:2621.0 118:415.0 119:44.0 122:45.0 124:10.0 128:821.0 129:1089.0 130:505.0 131:472.0 133:771.0 134:291.0 140:91.0 141:19.0 142:371.0 143:193.0 144:1336.0 145:27.0 146:122.0 147:6477.0 148:846.0 149:483.0 150:20.0 15…					24156	4570	11711	6214	3229	7923	13806	2449	2973	8687	880	22878	10519	750	9545	29038	8109	19907	16469	4139	14819	12069	1806	20822	3649	2154	3144	7782	5260	3799	2633	6924	384	9630	8483	14397	6831	6243	19887	2809	15488
8240	623699	353	8240	85:728.0 86:748.0 87:88.0 88:48.0 89:449.0 90:237.0 91:1092.0 92:17.0 93:54.0 94:40.0 95:708.0 96:1054.0 97:566.0 98:321.0 99:3391.0 100:1990.0 101:557.0 102:321.0 103:1448.0 104:616.0 107:44.0 110:888.0 111:86.0 112:104.0 113:905.0 114:1471.0 115:402.0 116:271.0 117:706.0 118:395.0 119:651.0 120:165.0 121:271.0 122:130.0 123:72.0 124:150.0 125:106.0 127:144.0 128:129.0 129:1182.0 130:634.0 131:2…					3015	5655	9837	774	7878	1860	4530	16141	3566	1510	7568	3965	3961	1216	4081	3397	5345	4935	1908	745	4335	2944	1271	1235	16009	6000	10873	50944	2029	5115	7010	14738	4440	14135	6176	1102	3523	3796	3753	393	4218
7490	466348	160	7490	85:108.0 86:158.0 87:54.0 92:35.0 100:64.0 103:43.0 106:11.0 107:62.0 109:16.0 114:15.0 117:92.0 118:40.0 129:2.0 130:39.0 133:17.0 134:153.0 136:8.0 142:188.0 147:484.0 149:47.0 158:8.0 160:2407.0 161:274.0 162:243.0 167:51.0 174:93.0 179:54.0 183:48.0 184:23.0 188:13.0 189:15.0 199:59.0 205:34.0 212:21.0 217:102.0 218:28.0 230:60.0 231:25.0 254:26.0 260:3.0 271:9.0 277:2.0 292:5.0 303:6.0 308:2…					1081	20071	453	626	1294	561	1521	29352	13954	1157	187	1282	754	1166	437	1657	396048	5052	699	439	2954	286	625	5673	127751	765	98203	8954	269	4664	67392	805	2230	2503	523	829	648	476	1871	292922	5763
7444	305566	143	7444	86:90.0 87:85.0 88:144.0 90:59.0 91:30.0 92:1.0 97:57.0 98:115.0 99:312.0 100:1731.0 101:452.0 102:187.0 104:592.0 107:158.0 109:181.0 110:576.0 116:1665.0 117:152.0 120:2562.0 121:243.0 122:35.0 127:149.0 128:2.0 129:132.0 130:203.0 132:66.0 134:820.0 141:134.0 142:151.0 143:7730.0 144:778.0 145:240.0 146:101.0 147:863.0 148:449.0 155:39.0 157:336.0 165:41.0 169:55.0 170:570.0 174:23.0 188:2.0 1…					4938	80134	52563	5799	51066	3686	4535	287493	14216	2707	3941	5391	5157	3348	5996	32663	5495	6200	1880	42316	5237	44095	2862	3221	84284	35280	43689	14469	4449	315039	344324	5330	49640	54347	42045	4390	37772	28755	4050	4489	13939
7409	540397	180	7409	100:51.0 101:68.0 103:20.0 120:28.0 126:123.0 127:98.0 130:21.0 140:25.0 152:43.0 180:2126.0 181:144.0 184:4.0 197:373.0 198:19.0 217:133.0 218:5.0 228:10.0 271:5.0 277:4.0 280:3.0 307:7.0 313:8.0 316:24.0 336:7.0 381:4.0 394:12.0 418:2.0 438:9.0 439:7.0 442:8.0 444:9.0 469:7.0 496:20.0 499:11.0					21801	7448	63799	64667	119989	46538	28984	4216	95402	44253	56508	40486	40014	51733	34213	128589	19322	36008	58651	30888	29384	50986	42333	27108	6533	115653	9518	64471	56020	18543	9287	106027	152995	19713	49609	34366	39915	72738	40716	23786	49096
[truncated: 115 more rows]
[truncated: 5 more columns]

## Sheet: S2B
Supplemental Table S2B: Univariate statistics of significant identified metabolites comparing HCC tumors to paired non-malignant liver tissues.
Data for fold changes (FC) , raw P-values and qFDR values are provided.
Compound name	Cluster	P value	qFDR	FC
phenylalanine	Aromatic amino acid	0.0123	0.0769	0.7488
tyrosine	Aromatic amino acid	0.1424	0.2848	0.842
[truncated: 192 more rows]

## Sheet: S2C
	Supplemental Table S2C: ChemRICH clusters and set enrichment significance for HCC tumor metabolites versus non-malignant tissues
[truncated: 18 more rows]

[truncated: 1 more sheets: S2D]
